# Supplementary material for: Identification and validation of novel reference genes for bovine respiratory and lymphoid tissues using public transcriptomes and BRSV challenge model
Source: PLoS One. 2026 Jul 21;21(7):e0352137. doi: 10.1371/journal.pone.0352137 (PMC13387523; doi:10.1371/journal.pone.0352137)
Supplement: S1 Table — This table describes the gene functions of the top 22 most stably expressed genes. (XLSX) [file pone.0352137.s001.xlsx]

## Sheet: S1 GeneFunctions
Gene	Full Name	Function	Chr Location
NMT1	Glycylpeptide N-tetradecanoyltrasferase	N-terminal peptidyl-glycine N-myristoylation	Chr 19
CRNKL1	Crooked Neck-like Protein 1	Pre mRNA splicing factor	Chr 13
YKT6	YKT6 V-snare Homolog	Protein transport	Chr 4
SPOP	Speckle-type POZ Protein	Proteasome-mediated ubiquitin-dependent protein catabolic process	Chr 19
PIGU	Phosphatidylinositol Glycan Anchor Biosynthesis Class U Protein	GPI-anchor transamidase complex	Chr 13
MTERF4	Mitochondrial Transcription Termination Factor 4	Mitochondrial large ribosomal subunit, double-stranded DNA binding, rRNA binding	Chr 3
C11H9orf78	Splicing Factor C9orf78 Homolog	Pre-mRNA Splicing	Chr 11
ARIH2	Ariadne RBR E3 Ubiquitin Protein Ligase 2	ubiquitin conjugating enzyme binding	Chr 22
GZF1	GDNF Inducible Zinc Finger Protein 1	RNA polymerase II transcription regulatory region sequence-specific DNA binding	Chr 13
UBE2Q1	Ubiquitin Conjugating Enzyme E2 Q1	Ubiquitin conjugating enzyme activity	Chr 3
GNL2	G Protein Nucleolar 2	GTP binding	Chr 3
DDX23	Dead-box Helicase 23	mRNA splicing, via spliceosome, ATP binding	Chr 5
RANBP9	RAN Binding Protein 9	Protein binding	Chr 23
CERS5	Ceramide Synthase 5	Sphingosine N-acyltransferase activity	Chr 5
SNUPN	Snurportin 1	NLS-dependent protein nuclear import complex	Chr 21
SF3A3	Splicing factor 3a subunit 3	mRNA splicing, via spliceosome	Chr 3
THOC5	THO complex subunit 5	mRNA export from nucleus, positive regulation of DNA-templated transcription, elongation	Chr 17
TMEM183A	Transmembrane Protein 183A	SCF ubiquitin ligase complex,	Chr 16
CHFR	Checkpoint with forkhead and ring finder domains	Mitotic cell cycle checkpoint signaling, ubiquitin-dependent protein catabolic process	Chr 17
TUBGCP3	Tubulin gamma complex associated protein 3	Cytoplasmic microtubule organization, meiotic and mitotic cell cycle, spindle assembly	Chr 12
TSN	Translin	RNA metabolic process	Chr 2
FBXW11	F-box And WD Repeat Domain Containing 11	Protein dimerization activity	Chr 20
