# Supplementary material for: Identification and validation of novel reference genes for bovine respiratory and lymphoid tissues using public transcriptomes and BRSV challenge model
Source: PLoS One. 2026 Jul 21;21(7):e0352137. doi: 10.1371/journal.pone.0352137 (PMC13387523; doi:10.1371/journal.pone.0352137)
Supplement: S2 Table — Counts per million of all genes within each transcriptomic data set. (XLSX) [file pone.0352137.s002.xlsx]

## Sheet: S2 CMP
Tissue Type	Liver	Liver	Liver	Liver	Liver	Liver	Liver	Liver	Liver	Liver	Liver	Kidney	Kidney	Kidney	Kidney	Kidney	Kidney	Lung	Lung	Lung	Lung	Lung	Lung	Spleen	Spleen	Spleen	Spleen	Spleen	Spleen	Bronchial Lymph Node	Bronchial Lymph Node	Bronchial Lymph Node	Bronchial Lymph Node	Bronchial Lymph Node	Bronchial Lymph Node	Nasal mucosa	Lymph Node	Thymus	Bone marrow	Trachea	intestinallymphnode	Coefficient of Varience	Absolute Val
BioProject Number	SRR1449243_44_45	SRR3081196	SRR10174893	SRR10174894_95	SRR10174897	SRR10174898	SRR8712456	SRR8712460	SRR8712461	SRR8712462	SRR8712463	SRR1449266_67_68	SRR3081200	SRR10174881	SRR10174882	SRR10174883	SRR10174884_85	SRR1449269_71_72	SRR5363147	SRR10174899	SRR10174900	SRR10174901	SRR10174903	SRR1449287_88_89	SRR8712457	SRR8712458	SRR8712459	SRR8712464	SRR8712465	SRR2432553	SRR2432554	SRR2432555	SRR9090335	SRR9090339	SRR9090340	SRR5363143	SRR5363146	SRR042158	SRR5363153	SRR8703153	SRR1449274_75_76		0
CRNKL1	5.43185	5.54257	5.28377	5.37535	5.53164	5.44519	5.64716	5.53647	5.28526	5.70645	5.7412	5.70924	5.76199	5.37434	5.34246	5.38925	5.42804	5.43588	5.09703	5.25294	5.40489	5.15219	5.2986	5.72301	5.70507	5.71215	5.60101	5.69894	5.77449	5.46954	5.55415	5.49696	5.39005	5.40213	5.30743	5.44625	5.35177	4.85038	5.39625	5.37708	5.40903	0.036051	0.036051
ARIH2	6.01159	6.42181	5.8377	5.96816	5.81426	5.93549	6.0101	5.90617	5.9271	5.89198	5.98375	5.72889	6.15718	5.87823	5.89641	5.97103	5.97806	5.8366	6.26299	6.03171	6.16804	6.04265	6.16377	5.79216	6.03322	6.02865	5.98225	5.91424	6.02824	6.31181	6.2806	6.3577	6.17312	6.11226	6.07929	5.81313	6.25237	6.84875	5.96388	6.7084	5.81773	0.038539	0.038539
NMT1	5.53976	5.83532	5.54422	5.79127	5.91742	5.84706	5.43632	5.38025	5.49353	5.39636	5.06102	5.58907	5.79444	5.64113	5.63329	5.78568	5.66003	5.28006	5.41328	5.56485	5.63846	5.5466	5.65121	5.59985	5.63198	5.71881	5.38981	5.62364	5.81165	5.83179	5.8601	5.78346	6.09198	5.96345	5.92048	5.49754	5.89861	4.85038	5.59022	6.06402	5.67462	0.0439373	0.0439373
NCOR1	7.70837	8.35076	7.39962	7.49237	7.47353	7.37888	7.78442	8.28339	8.33821	7.81806	7.79751	7.5311	8.3528	7.7501	7.8521	7.93026	7.70587	7.2783	7.53373	7.91431	8.0118	7.64828	7.99205	7.42878	7.9316	7.93443	8.02005	7.80916	7.84025	7.33043	7.46337	7.46731	7.74938	7.73479	7.78154	7.1292	7.34337	6.72327	7.50931	7.61179	7.23286	0.0445612	0.0445612
SPOP	6.27404	5.80218	5.58998	5.53672	5.76199	5.62777	5.30064	5.61287	5.3973	5.34224	5.32936	5.99299	5.7505	5.38422	5.34466	5.47014	5.59384	5.88823	5.33749	5.38186	5.30832	5.30421	5.31933	5.95066	5.37837	5.39302	5.07139	5.29291	5.46896	5.44648	5.51091	5.64731	5.77303	5.62227	5.53555	5.35128	5.57731	5.58648	5.47617	5.90971	6.03679	0.0450404	0.0450404
DDX23	5.95805	6.56356	6.41754	6.24319	6.4424	6.42345	6.51019	6.27871	6.35447	6.42897	6.35085	5.46827	6.26224	5.93788	5.98814	5.99592	5.92689	5.44969	6.13452	6.1904	6.29227	6.3772	6.3466	5.86767	6.1323	6.15007	5.79731	6.05374	6.17276	6.39446	6.31872	6.44633	6.64448	6.44871	6.43778	6.38361	6.6464	5.96469	6.04171	6.52909	5.97563	0.045115	0.045115
HNRNPU	8.94717	8.35772	8.31509	8.14726	8.40469	8.2333	8.46668	8.75267	8.49715	8.45916	8.36653	8.78361	8.31693	8.28388	8.03836	8.45165	8.30373	8.80757	8.05641	8.36596	8.24724	8.11698	8.19887	8.94669	8.64012	8.62561	8.50875	8.55677	8.61795	8.7733	8.77865	8.7567	8.64729	8.55884	8.55089	8.06614	8.56892	10.4482	8.4298	8.31258	9.03743	0.0466946	0.0466946
EIF4B	9.50415	9.68834	8.8943	9.31002	8.97747	9.25946	8.70152	8.87793	9.27238	8.93397	8.92778	8.58043	8.88462	8.52804	8.56992	9.07273	8.74984	8.78537	8.35842	8.70611	8.83956	8.80324	9.00978	8.98055	8.81163	8.90694	8.39535	8.71602	8.80522	8.94971	8.89814	8.94617	9.33396	9.23799	9.05465	8.4082	9.05844	7.07106	8.73148	9.54243	8.85302	0.0468478	0.0468478
CDC42	8.07433	7.59133	8.09769	7.65942	8.06423	7.73407	7.4722	7.2817	7.093	7.56161	7.68698	8.26427	7.93135	8.01204	7.68985	7.89761	7.87565	8.43361	7.93655	8.32705	8.2365	8.33202	8.05676	8.53776	8.09224	8.24597	7.94094	8.33256	8.33175	8.28329	8.35426	8.21756	8.25116	8.15136	8.16902	7.38705	7.87323	9.00483	8.05545	8.55671	8.35795	0.0469231	0.0469231
HSPA8	10.7171	10.4641	9.95478	9.55719	9.55137	9.95237	10.0126	9.92139	9.56656	9.85867	9.38364	10.5683	10.4763	10.2329	10.0108	10.0487	10.1659	9.70229	11.156	10.093	9.9368	10.1954	9.63473	10.099	10.1487	10.2139	9.46146	9.79726	10.1246	10.528	10.5137	10.5541	10.1712	9.83395	10.0495	9.76367	11.2403	8.77118	10.8514	10.4323	10.4511	0.0472124	0.0472124
GLG1	7.54858	7.92897	7.25619	7.38548	6.9169	7.0823	7.50383	7.92655	7.71305	7.33323	7.45439	7.57571	7.83697	7.555	7.63234	7.48612	7.2788	7.90544	7.83553	8.00314	8.05735	7.43905	7.94571	8.05784	7.68109	7.8169	7.75159	7.75415	7.91314	7.20322	7.26293	7.33004	8.16486	8.06124	7.97732	7.63764	7.80995	7.07106	7.9299	8.86426	7.77072	0.0475736	0.0475736
RACK1	9.57693	9.18519	10.0964	10.1586	10.3208	10.3738	9.47878	9.26603	9.79687	9.70017	9.93341	8.90082	8.66864	9.38729	9.42443	9.89706	9.68989	8.93498	9.41101	9.54513	9.58698	9.91037	9.51626	9.56994	9.61089	9.88613	9.21235	9.77614	9.74639	10.15	10.1408	10.1074	10.2727	10.1543	9.94397	10.1576	10.6961	9.09625	9.67181	10.8277	9.69375	0.047895	0.047895
M6PR	7.38226	7.18425	7.45554	7.40406	7.45032	7.49871	6.97935	7.01505	6.60694	6.99509	7.03918	6.86665	6.5538	6.74109	6.82657	6.90915	6.76186	6.88152	6.75043	6.97194	7.14132	7.2437	7.13217	7.31938	6.65418	6.72402	6.67025	6.91409	6.94997	6.53226	6.52479	6.49626	6.98295	7.02713	6.89134	6.13029	7.22532	6.78737	6.39853	6.41371	7.49503	0.0479596	0.0479596
SMARCC1	6.43305	6.60759	6.11901	6.30249	6.10744	6.2982	6.65884	6.58067	6.98679	6.49347	6.69201	6.86167	7.21168	6.48267	6.71764	6.7687	6.75336	6.47042	6.23112	6.70104	6.76154	6.29459	6.82566	6.56229	6.90602	6.82009	6.89423	6.87909	6.90387	6.94256	6.90759	6.88445	7.09152	6.99345	6.9821	6.13678	6.18245	7.26365	6.66187	5.82325	6.59918	0.0490771	0.0490771
CMTM6	8.64824	7.76478	8.0178	8.09028	8.15485	7.94786	8.20886	7.88665	7.83806	7.89729	8.33522	8.22457	7.29955	7.74107	7.62601	7.72175	7.82921	8.02178	7.5743	7.73932	7.86493	7.82669	7.68663	7.92731	7.46951	7.85369	7.33003	7.57528	7.66069	7.21236	7.14059	7.16413	7.4399	7.40621	7.40554	6.85725	7.45846	6.96419	7.30054	7.41335	7.87006	0.0492604	0.0492604
CERS5	5.22443	5.31633	5.32495	5.29799	5.31898	5.28353	5.04014	4.91698	4.99432	5.21292	5.13774	5.51649	5.51892	5.61141	5.29763	5.65561	5.43514	5.3139	5.54742	5.35022	5.46532	5.70159	5.53856	5.06467	5.02058	5.07899	4.97413	5.04657	5.15019	4.74112	4.79663	5.12939	5.19378	5.1531	5.01489	5.69856	5.66005	5.07247	5.42282	5.86327	5.2013	0.0495829	0.0495829
YKT6	4.67337	4.80476	4.97006	4.78108	4.60894	4.9915	4.78938	4.66018	4.79976	4.76548	4.75634	5.06582	4.89584	5.07839	4.99195	5.00743	4.71869	4.5733	5.13541	5.09575	5.14415	4.77694	5.01697	5.12547	4.75402	5.06337	4.68659	5.03294	5.042	5.2022	5.229	5.18665	5.07816	5.13445	5.12643	5.15055	4.83908	4.26651	5.19016	5.7152	4.90188	0.0497228	0.0497228
SCAMP2	6.12507	6.36374	6.50674	6.50883	6.4088	6.53216	5.97348	6.10954	6.01187	6.24034	6.33976	6.82452	6.9189	6.91175	7.24128	7.15626	7.05109	6.4227	6.8115	6.83681	6.97881	6.84885	6.84455	6.4684	6.2777	6.41347	6.2168	6.29782	6.28124	6.24655	6.32289	6.15264	6.52253	6.55423	6.60836	6.77482	6.46675	6.07153	6.40198	6.80538	6.27772	0.0498005	0.0498005
EHMT1	5.99861	6.04693	6.30371	6.35945	6.13168	6.50129	6.09245	6.15229	6.27275	6.21044	6.01779	5.61608	6.21529	6.29574	6.49449	6.24313	6.26798	5.58724	6.50405	6.93164	6.81147	6.90678	6.92116	5.81818	6.46533	6.26889	6.67166	6.31369	6.47942	6.10646	6.17836	6.20439	6.06233	6.33282	6.34623	6.11066	5.88609	6.07153	6.69565	6.38052	5.90481	0.0501727	0.0501727
RPS17	8.76351	8.46749	9.56371	9.40194	9.81241	9.72815	9.20937	8.6146	8.75913	8.93236	9.1422	8.74301	8.56231	9.14857	9.2977	9.64885	9.60146	8.07923	8.40308	8.51291	8.70056	9.22387	8.69816	9.04111	8.96085	9.29531	8.53262	9.29776	9.26425	9.43296	9.50687	9.47999	9.54456	9.43282	9.11113	9.29798	10.1833	8.32953	8.88501	9.35696	9.1796	0.0504649	0.0504649
IP6K1	5.39003	5.68375	5.94724	5.77613	5.784	5.70334	5.56955	5.91691	5.92596	5.63038	5.87271	5.88865	6.11255	6.32314	6.58961	6.37366	6.30981	5.78773	6.39755	6.33811	6.59753	6.4797	6.46415	5.8724	5.97463	5.90995	5.92188	5.97965	6.01237	6.10646	6.15982	6.10887	6.25404	6.22969	6.26096	6.04183	6.14401	5.96469	5.62163	6.78605	6.00468	0.0507352	0.0507352
IPO5	8.28506	7.46168	7.0049	7.57121	7.23553	7.13927	7.75506	7.38897	7.79149	7.67629	7.86386	7.57531	6.90165	6.68055	6.7882	7.07099	6.93559	8.30494	7.40326	7.25924	7.47065	7.29507	7.28691	7.69396	6.96605	7.53914	7.16254	7.29285	7.37648	7.83837	7.77041	7.71448	7.2679	7.19517	7.10306	7.11809	6.94887	8.14611	7.52956	7.33259	7.59916	0.0515646	0.0515646
UBE2Q1	6.0624	6.51458	6.18013	5.99128	5.8397	6.13254	5.6802	5.68428	6.0355	5.64133	5.72566	5.84101	6.06306	5.81392	5.87674	5.77545	5.74062	5.97059	6.16182	5.87184	5.90695	5.91711	5.89517	6.18391	5.59575	5.83605	5.49024	5.65601	5.6147	6.34544	6.26767	6.43062	6.44996	6.31637	6.25015	6.35163	6.97899	5.43462	6.00927	5.97788	6.17098	0.0523736	0.0523736
HNRNPR	7.90559	7.37369	6.81323	6.76602	7.2435	6.97885	7.27896	7.04382	7.05671	7.09885	7.16286	7.36558	7.04773	6.85098	6.48752	6.98214	6.72175	7.44541	6.50338	6.8811	6.73524	6.82452	6.70379	7.63314	7.33023	7.40925	7.2057	7.4593	7.46661	7.6594	7.65266	7.7418	7.50816	7.44741	7.39538	6.63337	7.11767	6.58582	6.7763	7.25001	7.81345	0.0525606	0.0525606
FBH1	5.10189	5.61738	6.018	6.04278	5.80137	5.91221	5.96068	5.77503	5.99772	5.87663	5.83766	5.37526	5.86285	5.93788	6.29455	5.85534	6.03217	5.38236	6.0217	6.22673	6.41413	6.20883	6.43713	5.7503	6.57397	6.39071	6.25117	6.42276	6.30701	6.05148	6.08316	6.08899	6.39749	6.28711	6.30985	5.71599	6.31081	5.72386	6.19528	6.21958	5.88479	0.0526494	0.0526494
GLYR1	6.86851	7.24181	6.53772	6.49965	6.64358	6.52341	6.50939	6.71923	6.45907	6.58259	6.44701	7.149	7.63521	7.3771	7.33355	7.42328	7.33497	6.65204	6.92141	6.65913	6.63001	6.51357	6.8508	6.61696	6.5916	6.44244	6.77896	6.66779	6.67096	7.28132	7.14059	7.14499	7.55715	7.36713	7.3242	6.82307	7.05888	7.5855	6.61877	6.85671	6.82402	0.0528359	0.0528359
DCAF12	6.88695	6.36867	6.1632	6.22379	6.50734	5.96164	6.38159	6.44366	6.43018	6.22182	6.18722	6.41677	5.89506	6.2292	6.06505	6.44382	6.17483	6.41165	6.11457	6.12263	6.09445	6.07085	6.04741	6.3176	6.07267	5.97957	5.92425	5.94949	5.92401	7.09369	7.14766	7.22234	6.51434	6.42204	6.59986	6.08674	6.11844	6.84875	6.05218	6.34102	6.31561	0.0528563	0.0528563
MARF1	7.65282	7.542	6.66744	6.86053	6.75697	6.94156	7.3436	7.53672	7.47727	7.16775	7.43193	7.09759	7.22014	6.60052	6.52884	6.93787	6.80729	7.32079	6.58128	6.6877	6.70169	6.61494	6.91266	7.19912	6.85766	6.96688	6.73735	6.55739	6.71521	7.00703	6.96212	7.03236	7.06607	7.09904	6.94545	5.80012	6.3494	7.3929	6.49862	6.70266	6.9642	0.0533019	0.0533019
DDX24	5.92731	6.71058	6.21157	6.07405	6.07568	6.0738	6.00897	6.351	5.85165	5.92321	5.72708	5.89545	6.66037	6.13792	6.23398	6.21767	6.30723	5.85154	6.6224	6.54129	6.70169	6.62624	6.54999	5.9529	5.85784	6.08453	5.83053	5.91943	5.96184	6.25543	6.05333	6.12361	6.29366	6.0987	6.01882	6.47552	6.55449	6.26406	6.45319	7.32264	5.79	0.0533948	0.0533948
PTDSS1	6.48549	6.60007	6.49626	6.737	6.76584	6.60449	6.15305	6.24348	6.39739	6.1665	6.22388	5.70344	5.69954	6.30617	6.20514	6.39787	6.1259	5.70789	6.03006	6.16389	6.37123	6.39549	6.23234	6.41662	6.18841	6.69686	5.99207	6.04494	6.15574	6.19214	6.35585	6.19046	6.19463	5.92778	6.04216	5.31743	6.56053	5.26488	6.50625	6.26835	6.19151	0.0533979	0.0533979
DIDO1	5.72985	6.28666	5.45429	5.89299	5.47323	5.55233	6.11888	6.12898	6.14919	6.18324	6.00497	5.62224	6.16198	5.85812	6.12914	5.8019	5.92353	5.53174	5.98873	6.1553	6.32526	5.83789	6.26344	5.76311	6.35612	6.24889	6.61363	6.35207	6.31997	6.41441	6.39997	6.41473	6.40489	6.40464	6.46753	5.87651	5.81409	5.58648	5.76788	5.43826	5.90382	0.0537056	0.0537056
CCNI	8.29854	7.53456	8.08076	8.1706	8.52784	8.49182	7.2157	7.54869	7.95675	7.29061	7.57792	7.89773	7.48516	7.97891	7.65651	8.06488	8.04313	8.52486	7.5904	8.37083	8.16172	8.32814	8.29164	7.90204	7.28625	7.35388	7.37893	7.24133	7.14778	7.70384	7.69191	7.76392	8.10975	8.04573	7.81155	7.89726	7.60085	7.68981	7.9804	9.04345	7.683	0.0538454	0.0538454
USP10	6.45159	6.59503	6.08944	6.33125	6.53615	6.22721	6.07419	5.90715	6.01512	5.78531	5.96222	6.33878	6.40191	6.44475	6.31156	6.63249	6.46135	5.63119	5.40759	5.85603	5.59818	5.65819	5.77459	5.9529	5.664	5.79013	5.77035	5.6318	5.68832	6.24655	6.39205	6.22732	6.20569	6.29972	6.23336	5.59308	5.61348	6.26406	5.96155	5.92212	6.07793	0.0541559	0.0541559
ELOA	6.6451	6.80961	6.19316	6.16691	6.10744	6.10347	6.10414	6.34812	6.61552	6.20389	6.21884	6.34345	6.48925	5.98685	5.85369	6.09797	5.96011	6.89781	6.61501	6.30646	6.55307	6.31743	6.59852	6.74456	6.21482	6.16234	6.0931	6.17474	5.96978	5.78353	5.81933	5.78964	6.89211	6.7492	6.59461	5.92078	6.69532	5.96469	6.68966	6.76462	6.95942	0.054205	0.054205
NCSTN	6.7219	7.23048	6.81564	6.87303	6.71405	6.81817	6.07419	6.28022	6.39739	5.98178	6.35911	6.05504	6.84536	6.53806	6.71081	6.5364	6.44384	5.85154	6.59449	6.82264	6.97432	6.69697	6.81748	6.40441	6.10003	6.20982	6.20905	6.08776	6.02649	5.98369	5.90533	6.07894	6.69728	6.47983	6.7035	6.16371	7.04966	6.26406	6.55705	6.30546	6.11192	0.0544622	0.0544622
UBAP1	6.01847	6.01836	5.38459	5.2385	5.4678	5.13055	5.64571	5.81627	5.96899	5.69716	5.56508	5.87667	6.18395	5.99239	5.84749	6.21767	6.11562	5.2634	5.91242	5.65595	5.52486	5.70426	5.6955	5.34079	6.1449	5.91721	5.98604	5.93711	5.83724	5.57962	5.56123	5.54154	5.59809	5.46569	5.54783	5.82282	5.94193	5.07247	5.60751	6.45643	5.32979	0.0547359	0.0547359
TSN	6.00987	5.71506	5.95382	6.03961	6.15551	6.09463	5.93472	5.60082	5.64787	5.75987	5.75796	5.69761	5.55586	5.8951	5.79039	5.94935	5.89804	5.42792	5.32396	5.42893	5.33307	5.33209	5.40912	5.67636	5.48031	5.62528	5.17185	5.50524	5.6014	6.43017	6.45044	6.47726	6.02919	5.99567	5.90465	5.70381	5.65919	6.17101	5.88963	6.24549	5.73514	0.0549918	0.0549918
FAM168B	7.16043	7.1243	6.1326	6.35691	6.08634	6.26708	6.29428	6.58251	6.69593	6.32044	6.25275	6.89958	7.01652	6.60655	6.36577	6.64266	6.526	7.19992	6.82864	7.0522	6.91816	6.74053	6.96212	7.01319	6.74638	6.73433	6.67588	6.58241	6.65817	6.97515	6.98073	7.0479	7.26221	7.27185	7.0807	6.46525	6.60657	6.17101	6.82692	7.86075	6.9808	0.0551985	0.0551985
PRPF8	8.0546	8.54008	8.16585	8.41308	8.27083	8.37991	8.90556	8.78538	9.17381	8.88045	9.34775	7.8229	8.44317	7.97401	8.03938	8.0386	7.87434	8.01366	8.30986	8.3342	8.45525	7.94708	8.46565	8.22392	8.54966	8.66279	8.60911	8.6928	8.63081	8.31547	8.33785	8.32878	8.64698	8.58125	8.58555	8.04284	8.46548	10.5254	8.39364	8.597	8.08471	0.0556036	0.0556036
RANBP9	6.33109	5.64852	5.49094	5.39034	5.76199	5.56518	5.44971	5.64726	5.45102	5.40066	5.29532	6.03363	5.28585	5.3644	5.30218	5.2777	5.22163	6.34407	5.92542	6.18935	5.57613	5.77071	5.46602	5.93829	5.68139	5.52716	5.52915	5.46113	5.6652	5.94032	5.95995	5.84996	5.75924	5.77359	5.77487	5.7315	5.53361	4.85038	5.81717	6.00146	6.12393	0.0558188	0.0558188
RETREG3	6.91533	7.0372	6.88727	7.17371	7.09823	7.06129	6.91261	6.60922	6.64446	6.88123	6.76085	7.23445	7.19237	7.27804	7.23653	7.25308	7.27154	7.10056	7.35196	6.76735	6.80832	7.01609	7.01948	7.3659	7.10387	7.28709	7.13246	6.94134	7.1154	7.35953	7.3996	7.47116	7.66312	7.62215	7.50089	8.19665	7.84098	5.58648	7.3164	7.25558	7.38066	0.0560336	0.0560336
FBXW11	6.36656	5.83674	5.50593	5.42956	5.72606	5.32944	5.72907	5.65661	6.05351	5.58324	5.52973	6.63969	6.15283	5.95502	5.68468	6.01865	6.05388	6.53245	6.09257	5.93592	5.95559	5.90788	5.7191	6.58484	5.90725	6.10628	5.92267	5.90529	5.94955	6.51389	6.43895	6.34098	6.1084	6.04976	6.10721	6.12899	5.63739	5.58648	6.14571	6.47957	6.50525	0.0563776	0.0563776
SNW1	6.3179	6.38238	5.72429	5.78372	5.86882	5.59473	6.1262	6.0567	5.88159	6.05907	6.27621	6.20695	6.34375	5.647	5.46104	5.75268	5.68806	6.31041	6.41325	5.60482	5.74509	5.80345	5.66342	6.7046	6.32484	6.46243	5.99808	6.48816	6.44523	6.22413	6.15046	6.16219	6.41739	6.21052	6.27416	5.90718	6.69278	6.58582	6.47588	6.77058	6.42364	0.0564698	0.0564698
CHFR	4.96084	5.40153	5.3943	5.3138	5.25108	4.9915	4.72751	4.96666	4.97889	4.63287	4.53434	4.66141	4.86253	4.9264	5.01151	4.89851	4.93462	5.0233	5.26852	5.22243	5.44113	5.20404	5.03901	5.12547	5.15708	4.96593	5.10937	5.12319	5.02921	5.66201	5.40466	5.45096	5.58382	5.53725	5.6142	5.45873	5.59912	5.26488	5.08568	4.60791	5.37355	0.0568899	0.0568899
MAP3K4	5.21698	5.89804	5.63433	5.96483	5.94112	5.70334	5.71943	5.69679	5.68775	5.91321	5.47502	5.44471	6.06209	5.73453	5.84437	6.03418	5.86159	5.34273	5.57434	5.69351	5.65819	5.63039	5.63889	5.39613	5.78463	5.82682	5.92819	5.72969	5.81437	6.06164	5.89416	5.80191	5.95246	5.88565	5.9475	5.65945	5.67125	7.35109	5.72856	6.29468	5.34159	0.0572822	0.0572822
VCP	8.92298	8.93898	8.84325	8.98878	9.13988	9.08307	9.3206	8.98636	9.24822	8.9437	8.87065	8.24651	8.25206	8.3636	8.38113	8.49408	8.4025	7.79173	8.24513	8.31986	8.22356	8.22665	8.18446	8.15486	8.37679	8.5743	8.02906	8.40048	8.39126	8.35005	8.41024	8.3128	8.0663	7.99278	8.18527	8.13157	7.95902	10.3874	8.33042	8.67203	7.96942	0.057577	0.057577
TMEM183A	6.04229	5.59231	5.20876	5.17068	5.51594	5.48179	5.16107	4.86753	5.3973	5.25627	5.04745	6.16676	6.02493	6.01709	5.94954	5.94022	5.91508	5.76818	5.2638	5.59691	5.39316	5.37293	5.32959	5.6084	5.57729	5.55069	5.1273	5.36431	5.49712	5.89562	5.59614	5.7331	5.56147	5.60544	5.51485	5.69329	5.78267	4.85038	5.2754	5.63906	5.78245	0.0575933	0.0575933
RTF1	5.36057	5.81234	5.99692	5.71792	6.24708	5.89195	5.51645	5.60444	5.36205	5.46366	5.52321	5.25549	5.63459	5.56503	5.53629	5.93103	5.69399	5.3139	5.42036	5.733	5.72117	6.1066	5.67151	5.76184	5.68468	5.61639	5.46442	5.4652	5.55994	4.98468	5.40466	5.32059	5.88419	5.86033	5.79561	4.9173	6.14154	4.58779	5.88409	5.82325	5.58315	0.0577038	0.0577038
CHD4	6.46927	7.3599	6.65807	6.7409	6.37439	6.60656	7.148	7.48586	7.52586	7.28403	7.05113	6.90359	7.80948	7.42401	7.42496	7.54331	7.39996	6.97043	7.35825	7.53889	7.60776	7.19234	7.65078	7.21832	7.5032	7.64655	7.51901	7.4284	7.60082	7.80702	7.73796	7.76078	7.78102	7.76592	7.80304	7.1569	7.03973	8.26345	7.22633	7.95233	6.70288	0.0577855	0.0577855
MBD1	5.62785	6.06405	5.81379	5.89649	5.50538	5.93549	5.94303	6.09329	5.94423	6.0518	5.99676	5.83836	5.99066	5.86318	6.01885	5.78568	5.73871	6.24516	6.57431	6.18725	6.1211	6.08423	6.1142	6.04706	6.35147	6.34407	6.45226	6.31313	6.36232	6.71383	6.80093	6.62613	6.83572	6.79	6.75148	6.45386	6.74222	5.58648	6.53128	6.39068	6.37207	0.0580078	0.0580078
YLPM1	6.05321	6.36571	5.65332	5.6696	5.48403	5.86102	5.66018	6.15146	6.09295	5.57439	5.5183	6.12759	6.68058	6.23155	6.1545	6.15275	5.92857	6.46606	6.08011	6.53386	6.28685	6.01604	6.4108	6.4762	5.76145	5.91576	6.17164	5.87122	5.92965	6.40247	6.50655	6.54452	6.84064	6.73379	6.74911	5.92827	6.38698	6.58582	6.10236	6.47508	6.41738	0.0581578	0.0581578
GZF1	4.50239	4.71471	4.08423	4.55147	4.24004	4.02482	4.53363	4.53909	4.44606	4.67134	4.63758	4.44673	4.69981	4.62702	4.5962	4.4094	4.51916	4.37044	4.85507	4.71824	4.76197	4.48879	4.82732	4.28129	4.47698	4.35443	4.61213	4.49672	4.55803	4.0594	4.51958	4.47555	4.73007	4.74737	4.6271	4.90215	4.79881	3.85256	5.04873	5.21573	4.60173	0.0581953	0.0581953
UBE3C	5.98638	5.87328	5.4512	5.5722	5.67043	5.53936	6.28684	6.30643	6.49826	6.26019	6.14218	5.75669	5.39199	5.52478	5.25606	5.46251	5.47935	5.75791	5.66895	5.72141	5.446	5.48739	5.56918	5.95066	6.11412	6.20092	6.29943	6.15789	6.16055	6.33711	6.25025	6.3198	5.86607	5.93319	6.01096	5.48743	5.437	5.43462	6.07289	5.84079	6.13159	0.0585463	0.0585463
DBNL	6.25596	6.75418	7.43139	7.48889	7.62143	7.49312	6.40498	6.34379	6.17843	6.43318	6.69129	6.21649	6.86484	6.8757	7.15971	7.31089	6.9969	6.46508	7.10799	7.04059	7.55349	7.60536	7.44446	6.86237	7.07314	7.01029	7.10139	7.11538	7.14077	7.4512	7.31204	7.43223	7.31503	7.25827	7.30745	6.65432	7.374	6.84875	6.64777	6.98331	6.75786	0.0586581	0.0586581
MTERF4	4.78648	5.19723	4.82451	4.96583	4.86164	5.20907	4.80249	4.80588	4.80477	4.86219	4.96323	4.88117	5.04186	5.00531	5.24193	5.05895	5.17712	4.65562	4.76448	4.65262	4.79034	4.95111	4.8453	4.56794	4.69978	4.64065	4.76974	4.53204	4.75742	5.47714	5.61668	5.41945	5.0311	5.12188	4.87246	4.93527	5.06225	3.85256	4.80987	5.00633	4.7172	0.0594557	0.0594557
NSF	5.91077	5.55819	5.02939	5.12363	4.99593	4.96588	5.157	5.58255	5.11823	5.31364	5.32936	6.33909	6.16927	5.74003	5.61331	5.85534	5.6335	6.26203	5.77331	5.42715	5.65258	5.57459	5.56267	6.18391	5.72677	5.583	5.58911	5.80058	5.60218	5.52195	5.37281	5.39536	5.5116	5.44817	5.52868	6.00968	5.40331	5.58648	5.66608	5.95229	5.93044	0.05951	0.05951
MORC2	5.12915	6.26249	5.54422	5.64482	5.54716	5.88855	5.93829	6.21688	6.19379	5.91019	6.00497	5.47112	6.17854	5.55507	5.84749	5.83578	5.74825	5.14106	5.78213	5.54197	5.74903	5.48584	5.63269	5.48544	6.0006	5.81054	6.13051	5.91424	5.96062	5.91254	5.89976	5.93597	6.39005	6.29623	6.24597	6.06105	6.18305	5.26488	6.19726	6.74938	5.42159	0.0595854	0.0595854
EIF2S2	7.2657	6.70747	6.35099	6.23214	6.48063	6.27753	6.28684	6.53896	6.45986	6.43388	6.28972	6.75518	6.42984	5.99975	5.83028	6.08808	6.0508	6.38726	5.91443	5.7009	5.71446	5.86796	5.63269	6.78909	6.48197	6.64096	5.86135	6.53339	6.40797	6.66139	6.58857	6.66695	6.05294	6.13512	6.09703	6.21242	6.36115	7.30803	6.22772	6.65884	6.66053	0.059593	0.059593
EFTUD2	5.05917	5.67264	6.03878	6.11372	5.93326	6.11516	6.09245	6.08466	6.08577	5.93906	6.15278	5.31123	5.84136	5.95786	6.34829	6.24165	5.92689	5.03905	5.97051	6.39394	6.38398	6.27676	6.31855	5.63374	6.20912	6.36067	6.06331	6.36355	6.48497	6.52494	6.56057	6.46188	6.41666	6.3143	6.42969	6.05832	6.42411	5.84929	5.84406	6.17465	5.63441	0.0597113	0.0597113
TRIM4	6.47803	6.59839	5.78703	5.95478	5.67986	6.03121	5.62372	6.25044	5.96228	5.429	5.67948	5.76507	6.06453	5.87423	5.66716	5.70389	5.69596	6.0024	6.03191	5.95089	6.10784	5.62336	5.97901	5.70187	5.08796	5.24049	5.48383	5.38377	5.29328	5.80182	5.87155	5.72668	6.51571	6.43924	6.30503	5.72118	6.0698	5.43462	6.13849	5.48363	5.84493	0.059906	0.059906
ZC3H14	6.01159	5.79487	5.56155	5.50494	5.94893	5.71492	6.03807	6.14815	6.17843	5.95571	5.83371	6.22089	6.0873	6.00525	5.87216	6.20705	6.16061	5.7729	5.81904	5.66807	5.57168	5.60918	5.59916	6.08736	6.47201	6.57869	6.36659	6.38999	6.31182	6.79214	6.70506	6.86119	6.17312	5.96257	6.17298	6.08003	6.32015	5.07247	6.07668	6.35207	6.21575	0.060547	0.060547
RBBP5	5.88089	5.70106	5.09434	5.24402	5.06946	5.29386	5.29879	5.40264	5.33286	5.33627	5.47502	5.84848	5.61339	5.23472	5.08985	5.24248	5.21063	6.05433	5.21577	5.17223	5.13412	4.79459	4.97511	6.00021	5.68303	5.73861	5.42927	5.6453	5.59904	5.61452	5.5753	5.62677	5.80919	5.78858	5.77138	5.08498	5.30719	6.26406	5.55965	5.63906	6.05393	0.0608211	0.0608211
DYNC1I2	6.93727	5.85513	6.78646	6.71137	7.1901	6.8846	6.98798	6.59896	6.52203	6.91969	7.07864	7.13093	6.09807	6.4708	6.32614	6.50454	6.51933	7.10118	6.43719	6.3579	6.34104	6.59278	6.27675	6.85581	6.74402	6.6977	6.4363	6.76705	6.74219	6.29038	6.32705	6.09398	6.12821	5.93588	6.05846	6.40311	6.36699	5.58648	7.09312	7.43082	6.84386	0.0609438	0.0609438
ANKRD11	6.90005	8.32715	6.92458	7.23864	6.65317	6.97404	6.73396	6.93523	7.00487	6.72712	6.6059	6.38813	7.67844	6.86213	7.41451	6.92405	6.82273	6.46945	7.22909	7.74541	7.74157	7.36126	7.81401	7.06482	6.97984	6.82589	7.10905	6.86531	6.85691	7.25723	7.17332	7.21318	7.91355	7.92972	7.86677	6.84462	6.91666	7.12167	7.42617	7.09239	6.94014	0.0611448	0.0611448
YY1	7.8841	7.26049	6.70302	6.73113	7.01135	6.87775	6.70075	6.77231	6.8511	6.71048	6.64247	7.22352	6.67163	6.47675	6.16826	6.54606	6.48437	7.64853	6.54675	6.58512	6.50952	6.65826	6.37039	7.27444	6.92179	6.92824	6.96229	6.86069	6.86479	6.95078	6.88801	6.85532	7.03205	7.03637	6.96643	6.13549	6.54563	5.58648	7.09871	6.43581	7.72331	0.0614254	0.0614254
MAPK14	7.50272	7.0078	6.4048	6.51568	6.47794	6.66145	7.41617	7.34268	7.37571	7.18447	6.949	6.78775	6.37145	6.10246	6.15324	6.10616	6.23171	7.17875	6.52062	6.32477	6.29137	6.11164	6.1537	6.77461	6.91165	6.86056	6.29516	6.56594	6.44304	6.22864	6.46939	6.37422	6.57531	6.53658	6.46681	6.43714	6.61552	7.54898	6.71659	6.86959	6.75896	0.0614302	0.0614302
C11H9orf78	4.91182	5.46367	5.38459	5.10558	5.36058	5.32441	5.14881	5.03453	4.82464	5.24516	4.99421	5.42193	5.73923	5.30474	5.32022	5.34566	5.2754	4.91227	5.22064	4.97649	4.91504	5.23943	4.9454	5.05637	4.94304	5.08674	4.5924	5.04928	4.97443	5.18373	5.38084	5.21445	5.28165	5.1897	5.10443	5.15567	5.78743	3.85256	5.1133	5.66587	5.09202	0.0614967	0.0614967
CAPRIN1	8.54306	8.21885	7.08998	7.12227	7.30415	7.05978	7.89165	8.02047	7.75281	7.81242	7.86966	8.61528	8.51357	7.7688	7.36485	7.80156	7.61702	8.37032	7.5882	7.66033	7.40211	7.25831	7.38791	8.28694	7.9488	8.00119	7.85724	8.01037	8.04814	8.16112	8.22196	8.10695	7.98393	7.97934	7.93899	7.27744	7.61542	6.26406	7.96254	7.33321	8.46128	0.0615453	0.0615453
ZFYVE1	4.84181	5.63549	5.30451	5.56781	5.44588	5.54802	5.33171	5.5006	5.65621	5.17158	5.02223	5.24953	5.8637	5.79395	6.08101	5.90123	5.81876	4.55517	5.57052	5.6529	5.84437	5.6678	5.72688	4.86993	5.71797	5.50902	5.57711	5.29177	5.35332	5.26506	5.02895	5.23269	5.68213	5.54316	5.51901	5.35574	5.64266	5.84929	5.77455	5.8338	4.8199	0.0617798	0.0617798
TOX4	5.92182	5.49467	5.46967	5.28201	5.23838	5.11898	5.04014	5.14821	4.85877	5.26887	5.38617	5.88053	5.84846	5.46355	5.51686	5.63765	5.59384	5.69883	5.63038	5.61738	5.68316	5.58476	5.65733	5.98607	5.54417	5.59934	5.28433	5.65423	5.68832	5.92372	5.93835	5.99059	5.62243	5.56538	5.70349	5.54513	5.79059	6.17101	5.97319	6.77606	6.22215	0.0619806	0.0619806
BICD2	6.18896	6.13521	5.68001	5.84665	5.67515	5.75285	5.70972	5.85026	5.97345	5.8391	5.73557	6.44977	6.34255	6.15368	6.1317	6.08477	5.99739	6.88842	6.84399	6.88045	7.02295	6.7509	6.99471	6.45187	6.04542	6.28918	6.12159	5.99449	6.06176	6.19675	6.0483	6.01714	6.27681	6.40074	6.25015	6.2428	6.04286	6.26406	6.64012	7.05569	6.55425	0.0621793	0.0621793
SRSF4	7.94719	7.85957	6.32078	6.81682	6.99634	6.9432	7.65528	7.68222	7.79244	7.88097	7.31974	7.46835	7.43704	6.86213	6.74461	6.72896	6.96371	7.93922	7.51731	7.09212	6.96134	7.09348	6.9254	7.69964	7.81581	7.71729	7.97847	7.79166	7.86452	8.13852	8.12012	7.96005	7.71555	7.76643	7.80673	7.67064	7.6759	6.90762	7.86262	7.24935	7.86496	0.0621814	0.0621814
HNRNPL	7.60536	7.87455	8.01098	8.07953	8.26223	8.21711	7.22059	7.30492	7.39369	7.09045	7.3674	7.00277	7.23334	7.79416	7.86561	7.84036	7.79418	6.93194	7.45832	8.02334	7.84078	7.89954	7.703	7.58776	7.00768	7.01063	6.98516	7.02978	7.10629	8.27677	8.29919	8.34355	7.89053	7.72079	7.876	7.84593	7.92775	6.26406	7.61901	8.15414	7.44566	0.0622054	0.0622054
PCMTD2	7.14283	6.72449	6.17074	6.34926	6.51262	6.46518	6.70004	6.76098	6.87154	6.41841	6.75669	6.70767	6.56506	6.15203	6.15952	6.48584	6.30723	6.89312	6.04204	6.03756	6.27413	6.02994	6.339	6.77334	6.5859	6.42625	6.40893	6.47964	6.68623	6.1211	6.22817	6.07389	6.97003	6.90084	6.75089	6.1471	6.16183	5.07247	6.16868	7.3678	7.06862	0.0623671	0.0623671
RPRD2	6.17902	6.22275	5.22697	5.40025	5.35471	5.26264	5.8863	6.21055	6.05561	5.88074	5.96101	5.80083	6.09664	5.20319	5.40508	5.4928	5.27804	5.88024	6.04571	5.25093	5.53404	4.98883	5.7191	6.12854	5.82766	5.78855	6.00705	5.95022	5.76119	5.62825	5.5753	5.57766	6.34073	6.17901	6.14452	5.49148	5.89494	5.26488	6.07829	6.23226	6.06553	0.0623873	0.0623873
TPT1	12.2853	11.3337	12.1664	12.1559	12.577	12.4937	11.7393	11.7336	11.735	11.812	12.215	11.6858	10.7633	11.1715	11.0951	11.6715	11.6833	11.3346	10.6683	10.7426	10.7831	11.2454	10.8292	12.1085	11.2382	11.8113	10.8026	11.5295	11.4591	11.1793	11.17	11.1741	11.539	11.5351	11.3598	11.3396	12.5645	8.37196	11.3198	11.2584	12.1637	0.0623912	0.0623912
RNF40	5.10351	6.02086	5.6425	5.91733	5.4678	5.66804	5.51486	5.50578	5.53029	5.71684	5.53622	4.98922	6.05399	5.90689	6.16452	5.90499	5.8651	4.75907	5.45526	6.05614	5.97931	5.67189	6.10078	4.97499	5.68632	5.55256	5.72668	5.71781	5.65766	5.77739	5.69605	5.66085	6.02343	5.80538	5.92676	5.71426	5.67553	6.51186	5.64512	5.87012	4.88182	0.0624373	0.0624373
HP1BP3	7.32203	6.99255	6.71468	6.86411	6.80296	6.58989	6.58111	6.61582	6.48036	6.46911	6.75529	7.90227	7.62216	7.20151	6.92639	7.40415	7.29777	7.34922	6.74931	6.73313	6.66594	6.33821	6.50092	7.35113	6.75227	6.57089	6.65891	6.61845	6.66608	7.45313	7.46526	7.45765	7.53843	7.50572	7.42711	6.69971	6.9859	8.09636	6.92282	7.36477	7.54533	0.062499	0.062499
KDM5B	5.85999	6.06162	5.66939	5.76851	5.80137	5.4863	6.22101	6.32852	6.37482	6.27432	6.2733	5.65967	5.5412	5.66563	5.66716	5.50771	5.47706	5.94086	6.02635	6.50542	6.63499	5.93427	6.22274	5.99913	6.49702	6.20508	6.61705	6.44815	6.57216	5.80787	5.85435	5.93039	6.40711	6.3205	6.19397	6.22586	5.88165	4.85038	5.92843	6.1843	6.14597	0.0627198	0.0627198
EIF4A3	5.61202	5.69949	6.26368	6.15233	6.4424	6.24861	5.81436	5.58988	5.52726	5.95181	6.00731	5.60679	5.67928	6.19914	5.97681	6.27544	6.22216	5.62598	6.0512	6.15638	6.05354	6.31482	6.14501	5.65589	5.89736	6.0473	5.76331	6.07585	6.04279	6.57187	6.57464	6.57343	6.21835	6.11226	6.10813	6.12116	6.42564	4.58779	6.23015	6.68626	5.74072	0.0628667	0.0628667
CDV3	8.70383	8.2475	7.21845	7.21217	7.4977	7.2601	7.59102	7.6548	8.13217	7.50249	7.68661	8.65364	8.3394	8.12005	7.82788	8.10751	8.11899	7.87871	6.81902	7.00935	6.75828	7.01287	6.83379	8.17153	7.74629	8.09027	7.43815	7.68589	7.63232	7.94368	7.91564	8.00186	7.85368	7.8248	7.81268	6.95811	7.53141	7.3929	7.30123	7.23284	8.16577	0.0632835	0.0632835
EEF2	10.2809	10.9952	10.9547	11.3991	11.1852	11.3438	10.8499	10.7613	11.2857	11.1672	10.8302	9.51075	10.1636	10.3227	10.5281	10.9027	10.5969	9.22348	10.0798	10.6895	10.6685	10.609	10.6886	9.70855	10.0731	10.3456	9.79004	10.1378	10.1854	10.0982	10.1286	10.1145	10.2065	10.0841	10.0487	10.5831	10.2253	8.49224	10.2704	12.0737	9.27393	0.06329	0.06329
SLC35E1	6.6373	6.40943	6.08745	6.16691	6.00623	5.98095	5.48591	5.62601	5.87684	5.54231	5.64985	5.92108	6.01764	6.12704	5.92764	5.99415	5.82779	6.05239	5.86959	6.02819	6.04607	5.69758	5.91062	6.30013	5.85638	5.93663	5.67227	5.8261	5.54775	6.31606	6.43124	6.43062	6.3599	6.39029	6.31065	6.77482	6.29753	4.58779	5.73952	6.3877	6.18579	0.0633036	0.0633036
EXOC2	5.91262	5.83532	5.77222	5.75699	5.55742	5.74158	6.17337	6.44366	6.30847	6.19071	5.97183	5.88182	5.84364	6.01618	6.14694	5.99944	6.05388	6.15108	6.31407	6.11822	6.11091	6.13557	6.12749	6.41256	6.92248	6.85339	7.35951	6.91372	6.91908	6.49529	6.60237	6.62613	6.45994	6.5115	6.45309	6.71712	6.63852	5.96469	6.60349	5.9287	6.51961	0.0633279	0.0633279
BRD2	7.67693	8.60836	7.80933	7.64283	7.55386	7.70146	7.4648	7.62267	7.557	7.60604	7.47058	7.41404	8.20561	7.67365	7.76134	7.69811	7.69061	7.43603	8.53046	8.2189	8.23392	8.06445	8.20236	7.90407	7.75726	7.7455	7.60669	7.61722	7.64591	8.30802	8.29069	8.32772	8.42196	8.27538	8.36718	8.31147	8.57696	5.84929	8.29814	8.78483	7.87031	0.0634762	0.0634762
TXNRD1	6.66332	6.35383	5.94724	5.87534	5.86056	5.83296	6.33725	6.49275	6.23335	6.28211	5.97063	7.06912	6.92174	6.53173	6.3884	6.47955	6.85752	6.67909	6.43789	6.08808	6.18466	6.26506	6.16233	6.67167	7.21411	7.19901	6.41625	6.81682	7.04722	6.62761	6.58857	6.6703	6.72534	6.62051	6.59264	6.18639	6.35475	5.58648	5.71891	5.8046	6.84542	0.0634882	0.0634882
MAPKAP1	5.3068	5.81379	5.36827	5.0873	5.30687	5.34939	5.67308	5.66358	5.69316	5.45542	5.48848	5.53403	5.62138	5.48337	5.46915	5.58473	5.66205	4.77952	4.86963	5.02444	4.93597	5.14827	4.78694	4.91884	5.4822	5.428	5.33507	5.52679	5.45946	5.4309	5.02895	5.27731	5.04254	5.1203	5.0594	4.75814	5.07008	4.26651	5.13834	5.63303	4.77273	0.0635988	0.0635988
ANKRD40	6.28904	5.94896	5.00003	4.97911	5.29465	5.14203	5.63256	5.58744	5.66863	5.57058	5.64835	6.18179	5.7635	5.36582	5.37519	5.48529	5.49303	6.13286	5.71691	5.62362	5.63704	5.72937	5.68155	6.08226	5.88454	5.93377	5.73119	5.74565	5.74207	5.74625	5.71522	5.60593	5.53608	5.56422	5.6129	5.04967	5.36563	5.07247	6.06148	6.70745	6.14175	0.0636162	0.0636162
KDM4A	6.19883	6.50566	5.69579	6.08944	5.67515	5.97775	6.51417	6.53896	6.98017	6.51412	6.53393	5.64865	6.21133	5.59935	5.77248	5.6489	5.58535	5.82832	6.16182	6.06533	5.76731	5.9125	6.00003	6.1086	6.38319	6.26605	6.72246	6.59034	6.44348	6.35373	6.46939	6.54452	7.01135	6.86499	6.78529	6.64707	6.55635	6.65618	6.19826	6.2316	6.09807	0.0636515	0.0636515
TNPO2	5.65679	6.23684	6.22069	6.42398	6.14874	6.22451	6.0666	5.92273	6.044	5.9361	5.7496	5.91147	6.29818	6.4866	6.67971	6.48709	6.4356	5.41591	6.20511	6.40303	6.42897	5.90788	6.32881	5.75416	5.69532	5.81132	5.87937	5.83083	5.87153	6.60696	6.61263	6.7293	6.61861	6.39029	6.42082	6.2631	6.44132	5.58648	6.53679	7.48062	5.85113	0.0637333	0.0637333
POLDIP3	6.06323	6.82691	6.89867	7.05646	6.77905	6.98524	6.41952	6.0725	6.1143	6.28211	6.60822	6.73897	7.19237	7.27084	7.4472	7.38275	7.35384	6.22923	6.68313	6.92282	7.09709	6.83551	6.99391	6.47387	6.16505	6.27794	6.13802	6.29896	6.26049	6.78296	6.62958	6.75161	6.79967	6.81021	6.71927	6.6516	6.829	7.12167	6.81467	8.0293	6.48012	0.0638968	0.0638968
CSNK1A1	9.24676	8.22212	7.71051	7.83126	7.95498	7.72073	8.75255	8.4829	8.61326	8.64612	8.76905	8.8109	7.9286	7.779	7.42496	7.8186	7.7383	8.61319	7.25269	7.63777	7.50217	7.398	7.30781	8.37534	8.40822	8.39808	8.15712	8.39942	8.43767	7.59794	7.60719	7.6616	7.64698	7.64319	7.59067	7.79886	7.28204	7.51151	8.10908	8.6643	8.57124	0.0639033	0.0639033
PTPN11	8.09359	7.61227	6.55079	6.47643	6.85379	6.45371	7.47752	7.40465	8.03025	7.20018	7.09961	7.81989	7.39272	6.95119	6.59146	7.10325	6.90691	7.71559	6.62485	7.17942	6.98831	6.62342	6.98906	7.35959	7.21012	7.37196	6.99459	7.05259	7.21584	6.90921	6.93784	6.92147	7.31345	7.20898	7.14273	6.12769	6.15203	7.01861	7.2483	6.32677	7.48043	0.0641411	0.0641411
BAZ1B	6.86566	7.39366	5.99905	6.03961	6.11441	6.0063	6.94193	7.18411	7.00595	7.00407	6.86703	6.50945	7.04872	6.26782	6.16702	6.33795	6.33788	6.95737	6.88348	6.81992	6.75632	6.57247	6.80651	7.14581	7.13907	7.26792	7.17221	7.08433	7.12992	7.26384	7.19169	7.19469	7.46915	7.38236	7.3999	6.53467	6.90867	7.68981	7.43946	7.01069	7.03404	0.0641412	0.0641412
GTF2I	7.71447	7.06541	6.90095	7.03119	7.26243	7.1407	8.09655	7.85706	7.79748	8.0017	7.38864	7.97831	7.40925	7.14372	7.00448	7.29522	7.15301	8.1729	7.68518	7.56871	7.42819	7.31573	7.29413	7.4531	7.50367	7.39736	7.52995	7.34011	7.62325	7.25723	7.28449	7.2269	7.54916	7.51717	7.37677	7.82641	7.05756	9.79469	7.6741	6.99393	7.52639	0.0642172	0.0642172
UBTF	5.39533	6.74738	6.52305	6.61472	6.20855	6.56878	6.47214	6.45039	6.32426	6.4928	6.71866	5.48922	6.72558	6.43867	6.52593	6.51319	6.31624	5.85821	6.6051	6.95348	6.89993	7.05792	7.0258	6.31151	6.54305	6.40265	6.63934	6.69445	6.69877	6.93981	7.04277	7.1329	7.21414	7.06374	7.06275	6.0854	7.03374	6.43389	6.4771	7.1955	5.88176	0.064461	0.064461
PARL	5.44977	4.90045	5.3943	5.2385	5.79271	5.36907	5.44804	5.15811	5.00089	5.4705	5.48008	5.5032	5.06156	5.41482	5.47922	5.63765	5.60228	5.08907	5.32093	4.92941	5.10772	5.41591	4.932	5.23439	5.34446	5.42086	5.15581	5.30657	5.43232	5.41514	5.48134	5.5342	4.90104	4.94764	4.90676	5.7315	5.69423	3.85256	5.51094	5.70278	5.64398	0.0647238	0.0647238
PAFAH1B1	8.11641	7.02601	6.36257	6.56495	6.7368	6.33117	7.11895	7.24307	7.2114	7.17822	7.21134	8.59323	7.68814	7.35575	7.05586	7.32078	7.32735	8.48386	7.47746	7.25924	7.04934	7.144	6.89464	7.95995	7.44742	7.41105	7.38926	7.42735	7.45947	7.34298	7.34114	7.29791	7.43195	7.35912	7.27006	7.49751	7.01222	6.84875	7.89098	8.01373	7.88425	0.0647927	0.0647927
IST1	7.38559	7.0871	5.92955	5.90695	6.00623	5.90549	6.66244	6.74847	6.67076	6.74865	6.57471	7.62807	7.16451	6.76882	6.7031	6.9259	7.00647	7.73888	7.48862	6.48071	6.58728	6.54369	6.5412	7.18109	6.82897	6.88557	6.87476	6.91929	6.91814	6.70738	6.7707	6.88157	6.93364	6.9232	6.85172	7.30015	7.25768	7.51151	7.34177	7.39388	7.39453	0.0648711	0.0648711
CCT3	7.15068	7.50083	7.3076	7.42726	7.75222	7.483	7.36098	7.07377	7.16149	7.1555	7.00741	6.94125	7.30617	7.03284	6.99889	7.15072	7.1313	6.48342	6.84557	6.79733	6.79692	6.88105	6.58467	6.59133	6.62194	6.89075	6.15089	6.69315	6.85592	7.55367	7.63431	7.56593	7.06513	6.89068	6.86323	6.53957	7.28429	5.26488	7.07378	7.71502	6.85368	0.0649458	0.0649458
TMED10	9.59861	8.56069	8.56969	8.5146	8.8106	8.71867	8.95335	9.04524	9.08341	8.83073	9.386	9.05265	8.28967	8.4144	8.14564	8.41916	8.52494	8.87693	7.8919	8.45656	8.25073	8.11973	8.29851	8.90032	8.85917	8.9021	8.35728	8.70198	8.41303	7.48743	7.40552	7.45377	8.03921	8.03403	8.01072	8.46909	7.56482	10.0642	8.3445	8.41814	8.49486	0.0649466	0.0649466
RNF135	6.05739	5.82244	6.45512	6.2812	6.09693	6.65745	5.53227	5.93718	5.85527	5.72143	5.41816	5.87581	5.65484	6.3672	6.42429	6.08311	6.28774	5.90694	6.07293	6.24505	6.34886	6.13952	6.33519	5.85096	5.76689	5.91141	5.69558	5.56139	5.70816	5.95129	5.78948	5.81407	6.39229	6.42908	6.03926	6.16625	6.57022	6.90762	5.31346	4.89322	6.29754	0.0650038	0.0650038
TUBGCP3	5.25969	5.36055	5.09434	5.2495	5.39531	5.28353	5.12814	5.16304	5.32591	5.02331	4.90421	5.02299	4.86925	5.00348	4.89897	5.00393	4.91443	5.33318	5.23678	5.6756	5.57613	5.52562	5.65529	5.50082	5.3076	5.31932	5.29657	5.3654	5.36633	5.91814	5.80746	5.95257	5.75345	5.70361	5.6155	5.36902	5.39086	4.26651	5.41344	5.60662	6.10933	0.0651793	0.0651793
SYF2	6.00555	6.19305	5.53547	5.38536	5.74414	5.41711	5.29879	5.11808	4.74086	5.40066	5.46825	5.86069	6.17267	5.46886	5.4651	5.70173	5.72718	5.55566	5.10233	4.78099	5.05767	5.48429	5.08212	5.57536	5.18173	5.20178	4.69401	5.09722	5.0627	5.11714	5.05929	5.21445	5.29126	5.25591	5.24009	5.03308	5.61437	5.07247	5.61198	5.71044	5.39918	0.0651924	0.0651924
ATF4	8.63333	8.77079	7.95142	7.67583	8.25121	8.4099	7.32328	7.65217	7.79402	7.74751	7.53156	7.31004	7.42976	7.11816	7.13189	7.31231	7.5078	7.66554	8.51664	7.65425	7.69594	8.17971	7.89524	8.05836	8.04663	7.79992	7.35044	7.73175	7.52433	8.00678	8.02471	8.0256	7.81808	7.78772	7.88113	8.53637	8.70002	7.17057	9.17726	9.18912	7.82532	0.0653268	0.0653268
C23H6orf62	9.19855	8.30547	7.59322	7.54578	7.74438	7.54593	7.7864	8.15554	7.9882	7.53642	7.69425	8.19912	7.41462	7.25708	7.02731	7.36443	7.49312	8.72358	7.41359	7.08931	7.26685	7.35448	7.06929	8.71869	7.37876	7.41516	7.4766	7.38747	7.45252	7.56263	7.50987	7.675	8.06092	8.02225	7.99212	7.06875	7.944	7.72297	7.64963	7.15191	8.80535	0.0653407	0.0653407
CCT5	6.56222	6.45742	7.13312	7.23311	7.59054	7.45795	6.88946	6.62061	6.74823	6.68309	6.55326	6.57551	6.44923	6.82894	6.8139	6.87026	6.91032	5.80472	6.37001	6.59229	6.53794	6.65067	6.29519	6.1196	6.2563	6.54018	5.77648	6.28925	6.41648	6.77989	6.73042	6.75161	6.20823	6.01194	6.18001	6.2702	6.4388	7.81811	6.58994	6.72455	6.06375	0.065371	0.065371
UBE2D3	9.4333	8.73516	8.17573	8.14285	8.32137	8.33434	8.29994	7.99698	7.76185	8.12334	8.12195	8.82516	8.3967	7.95189	7.58182	7.84819	7.76157	8.55243	7.26494	7.55531	7.40628	7.60608	7.2657	8.3287	7.95136	8.01445	7.64334	8.041	8.04641	7.76415	7.73796	7.90424	7.78158	7.7687	7.72198	7.38759	7.41301	6.35147	7.68953	7.63334	8.761	0.0656509	0.0656509
SF3A3	5.39665	5.27491	5.1062	5.10558	5.4067	5.31937	5.37622	5.42742	5.11621	5.55523	5.36809	5.42663	5.39781	5.18877	5.25606	5.48277	5.44221	5.4329	5.65581	5.25897	5.30295	5.7592	5.309	5.78966	5.75833	5.65944	5.40233	5.65067	5.83122	6.00489	6.1363	6.10393	5.68821	5.52179	5.51067	5.52351	5.94619	4.26651	5.90491	6.50013	5.58315	0.0657903	0.0657903
GDI2	8.7134	8.29385	8.23184	8.35824	8.49952	8.36284	8.17977	7.93809	8.1045	8.06921	8.03522	8.75398	8.34689	8.23131	8.19414	8.36561	8.2809	7.71171	7.43648	7.29828	7.17545	7.35533	7.16905	7.83535	6.92735	7.03552	6.82787	6.99224	7.06243	8.08974	8.0763	8.0795	7.69063	7.5937	7.60608	7.52891	7.69311	7.21786	7.63944	8.21475	7.81979	0.0658967	0.0658967
HNRNPM	7.77842	7.9564	8.19529	7.91914	8.20302	8.05954	7.87375	7.83845	7.75054	7.66502	7.61328	7.89423	8.06846	8.42383	8.25462	8.51421	8.41872	7.59183	7.9244	8.38054	8.29708	8.58561	8.2877	8.12141	7.92501	7.85331	7.71852	7.92568	8.00957	8.5767	8.54764	8.56846	8.25629	8.22741	8.27376	7.91699	8.19245	11.0577	7.82488	8.35714	8.13728	0.0661749	0.0661749
SMARCC2	5.93005	6.86089	6.60752	6.5976	6.34804	6.6694	6.12202	6.49665	6.47644	6.40492	6.40062	6.00208	6.8981	6.64344	6.88305	6.67494	6.75146	6.59371	7.54414	7.33297	7.32443	7.36253	7.45971	6.81085	6.9148	6.80451	7.13212	6.90962	6.78607	7.13514	7.14766	7.30008	7.41409	7.27256	7.36563	7.24958	7.5186	7.07106	7.45262	7.97336	6.5046	0.066336	0.066336
RPLP0	8.58637	8.38426	10.0487	9.84879	10.0304	10.2205	8.93799	8.85756	9.88437	9.17194	9.14538	8.42887	8.16087	9.39219	9.51386	9.87099	9.7076	8.8605	9.65621	10.253	10.2887	10.6139	10.4053	9.12714	9.33178	9.98784	8.90757	9.77716	9.72252	10.1199	10.1241	10.1065	10.327	10.1644	9.89662	9.78333	10.4469	10.4332	9.26769	10.4252	9.39248	0.0663486	0.0663486
DDX1	7.22131	6.55493	6.51565	6.34926	6.71634	6.66145	6.74215	6.7561	6.77209	6.91269	7.10399	7.12678	6.78338	6.52601	6.3916	6.65387	6.63596	7.12935	6.62362	6.05383	6.20492	6.45376	6.21861	7.10814	6.89683	7.05112	6.62533	7.06068	6.93414	6.34544	6.45044	6.44633	6.38706	6.3585	6.39538	6.59338	6.40772	4.58779	6.4962	7.14381	6.84904	0.0665022	0.0665022
EP300	7.0291	7.39946	6.74534	6.72523	6.30911	6.63528	6.58111	7.40465	7.36684	6.4042	6.75042	6.80862	7.26831	6.63165	6.70138	6.52423	6.36542	7.22709	6.95983	7.38026	7.25949	6.42896	7.26436	7.39871	6.99383	6.91488	7.31205	7.10271	7.00388	7.28998	7.3757	7.28049	7.65941	7.61992	7.6586	6.32915	6.52726	5.43462	6.92372	6.48404	7.18985	0.0666125	0.0666125
PDCD6IP	8.15749	7.74633	7.14466	7.23587	7.40843	7.25217	7.88119	7.54398	7.26054	7.59576	7.33797	8.58195	8.32449	7.33116	7.23416	7.47351	7.47944	8.42303	7.70126	7.1688	7.16416	7.10615	7.20432	7.94147	7.41486	7.41336	7.4156	7.43618	7.73636	7.27479	7.20758	7.07342	7.22589	7.77924	7.82479	7.43941	7.52478	5.43462	7.87896	7.2879	8.09194	0.0666298	0.0666298
DCAF1	6.17671	6.27515	5.56441	5.43439	5.49474	5.44519	5.9371	6.27112	5.86969	6.12553	6.05782	5.78855	6.00929	5.15456	5.15161	5.25726	5.03157	5.97264	5.64859	5.45891	5.55524	5.09435	5.62021	6.00669	6.11107	6.0539	6.00407	6.14083	6.13851	6.27301	6.11239	6.20901	6.34381	6.22308	6.19049	5.26392	5.97706	5.43462	5.97145	5.51127	6.21013	0.066727	0.066727
WAC	8.51065	7.84868	6.70821	6.81312	7.03172	6.74288	7.08019	7.35565	7.49829	6.93904	6.97193	8.36355	7.884	7.13956	6.72273	7.22704	7.00806	8.24779	7.14992	6.86605	6.71319	6.73206	6.67994	8.17753	7.44596	7.35549	7.09369	7.06805	7.15824	7.36774	7.39366	7.38204	7.69184	7.6316	7.6313	7.17403	7.43919	7.3929	7.63027	7.5064	8.31838	0.0667298	0.0667298
PPP1R8	5.78534	5.21486	4.93502	5.05631	5.14623	5.08963	4.95348	4.99087	4.66299	4.75208	4.89667	5.14213	5.07228	4.61988	4.64712	4.70077	4.81988	5.05592	4.63895	4.87029	4.86984	4.87734	4.73773	5.25086	4.80176	4.90881	4.66786	4.86462	5.07521	5.49224	5.34845	5.50448	5.35226	5.34514	5.39007	4.75477	5.16698	6.17101	4.66229	5.03099	5.50003	0.0669093	0.0669093
THOC5	4.94288	5.59399	5.31817	5.44878	5.56761	5.2887	5.18729	5.20345	5.51814	5.25152	5.27992	4.65742	5.32795	5.05562	5.14656	5.14094	5.11947	4.74314	5.27635	4.96671	5.1952	5.08823	5.20141	4.75916	4.97295	5.23701	4.99832	5.20933	5.1394	5.86115	5.77737	5.73949	5.58382	5.33701	5.28316	5.20835	5.7898	4.26651	5.65455	6.07444	4.81567	0.0669514	0.0669514
SIN3A	5.6301	6.01585	5.07435	5.17068	5.26991	5.13055	5.76299	6.0046	5.7733	5.61566	5.96943	5.38918	5.82272	5.20319	5.23005	5.49779	5.08375	5.99367	5.84665	5.95461	5.8844	5.59631	6.016	6.13052	5.93444	5.97957	6.03143	6.05104	6.09731	6.13078	5.94919	6.07894	6.38407	6.31153	6.25432	5.78698	5.88461	4.85038	5.68886	6.23691	6.151	0.067289	0.067289
PIGU	3.46796	3.83292	3.50112	3.2599	3.59168	3.41679	3.59175	3.35351	3.1475	3.30008	3.53056	3.89012	4.02632	3.50579	3.47943	3.49448	3.53518	3.06542	3.3963	3.1838	3.15543	3.09172	3.30338	3.34713	3.5909	3.46642	3.83384	3.54054	3.70958	3.76847	3.77472	3.7807	3.67237	3.47119	3.65003	3.62678	4.01495	3.26977	3.43985	3.45746	3.53149	0.0672929	0.0672929
TRRAP	5.60747	6.59755	5.84243	6.18708	5.6418	5.94535	6.40756	6.73915	6.774	6.41699	6.39349	5.76042	6.76352	6.20552	6.30024	6.13205	6.20286	5.9098	6.52523	6.58272	6.73922	6.18896	6.49181	6.31064	6.75384	6.69094	7.19626	6.71678	6.74077	7.03048	7.09739	6.93546	7.04301	6.95189	6.98912	6.61769	6.45832	5.43462	6.73175	6.33298	6.08321	0.0676385	0.0676385
RAB14	8.96508	7.66291	7.69357	7.7269	8.19565	7.91896	7.96983	7.82634	7.8802	7.74272	8.13698	8.07414	6.87113	7.35897	7.09634	7.44087	7.48287	8.12375	7.26573	7.10109	6.99331	7.30302	7.05777	7.76734	6.97212	7.10932	7.00358	7.06838	7.14805	7.19402	7.22775	7.02453	7.26017	7.23767	7.20306	7.16072	7.05065	9.00483	7.43988	7.65333	8.0058	0.0677038	0.0677038
PRMT7	4.78849	4.92208	5.11796	5.29269	5.30687	4.99783	5.03348	4.84523	4.96553	4.92324	5.30675	4.54298	4.77155	4.93026	5.0951	4.96844	4.88359	4.31547	4.94425	4.60296	4.80811	4.92389	4.60046	4.31649	4.79569	4.6736	4.82826	4.93667	4.91243	5.3253	5.34845	5.32909	5.28486	5.26166	5.17297	4.84309	5.38145	6.26406	4.70062	5.0001	4.77926	0.067752	0.067752
FAM32A	6.17902	6.4831	6.58509	6.52023	6.46981	6.3585	5.5984	5.41921	5.57936	5.60203	6.03049	6.46728	6.72789	6.52792	6.65859	6.32398	6.37777	5.79083	6.12675	6.1149	6.24647	6.22193	5.96098	6.16858	5.5905	5.8276	5.04696	5.97038	5.61314	6.13559	6.20574	6.22732	5.95145	5.87913	5.69616	6.06514	6.84772	5.58648	6.09917	6.94409	5.91867	0.0678001	0.0678001
GNAI3	7.85965	6.85669	6.39032	6.47174	6.79214	6.66543	7.17848	6.9486	6.90808	7.0036	7.21438	7.22857	6.47976	6.27769	6.04213	6.10125	6.25733	7.02284	5.99063	6.08808	5.87961	6.03737	5.77271	7.12164	6.8031	6.73843	6.45772	6.83579	6.89107	6.46883	6.56762	6.39462	6.60646	6.62553	6.48679	5.97535	6.24777	6.78737	6.92492	6.81029	7.29639	0.0679528	0.0679528
DNAJC14	5.45612	5.16132	5.26626	5.19364	5.15976	5.21994	5.27642	5.17284	5.03965	5.4568	5.53946	5.32892	5.40052	5.20319	5.42398	5.41321	5.37729	5.99299	6.14054	5.88099	6.18174	6.15814	6.26076	6.02595	5.96655	6.08839	5.84143	6.06383	6.07427	5.34205	5.58228	5.41945	6.04348	6.01449	5.88865	5.78863	5.98536	5.26488	5.76854	6.3871	5.87772	0.0679563	0.0679563
LARP1	8.06833	8.85909	7.49366	7.82576	7.57295	7.80801	7.70079	8.01571	8.45316	7.67777	7.3403	7.97289	8.6995	7.90782	7.96105	8.09523	7.97772	7.27304	7.38564	7.56345	7.53493	6.99172	7.38299	7.3772	7.08408	7.19214	7.11597	7.00347	6.90291	7.56977	7.55847	7.66496	7.93134	7.94049	7.7644	7.69853	7.2124	5.84929	7.6741	8.05131	7.25214	0.0681593	0.0681593
YWHAE	9.3323	8.70449	8.97574	8.79498	9.28623	9.01172	8.21769	8.02746	8.07266	8.05086	8.19992	9.28762	8.92965	9.02978	8.80649	9.15079	9.07615	8.79979	8.37145	8.40338	8.35002	8.52197	8.2588	8.7496	7.68397	7.64042	7.6395	7.80956	7.79904	8.78943	8.83306	8.82742	8.16093	8.13308	8.25141	8.27783	7.7929	10.5897	9.00452	8.47188	8.76429	0.0684581	0.0684581
IK	6.50338	7.05993	6.70041	6.63373	6.92286	6.80559	6.56505	6.48096	6.48505	6.69656	6.71079	6.47354	7.01159	6.49053	6.42637	6.73847	6.61942	6.47958	6.77218	6.42999	6.47657	6.73923	6.52008	6.82253	6.50727	6.61887	6.16231	6.48064	6.57136	6.8073	6.68575	6.61575	6.64635	6.50486	6.49597	6.95957	7.14078	4.26651	6.85205	7.66273	6.49208	0.0684686	0.0684686
UBAP2L	7.00419	7.74444	6.37896	6.2812	6.13511	6.04962	6.16121	6.62597	6.61766	6.1081	6.14324	6.2773	7.51878	6.53427	6.45217	6.61079	6.50927	6.59726	6.74197	6.76382	6.56282	5.96687	6.67794	6.89126	6.60945	6.68628	6.98214	6.74088	6.65325	7.06874	7.0753	7.04532	7.4839	7.29408	7.41637	6.55418	7.23406	5.72386	6.94013	7.32856	6.90925	0.0686191	0.0686191
TMUB2	4.49993	5.06256	5.28377	5.48646	5.40102	5.30412	5.06863	4.74585	4.35677	5.01023	5.36809	4.87774	5.1144	5.38562	5.82713	5.4211	5.34245	4.45895	4.97728	4.84648	5.13613	5.12056	5.15314	4.60258	4.63154	4.78414	4.56432	4.90259	4.74893	4.47855	4.8322	4.72786	5.00016	4.82504	4.70956	5.39089	5.08562	4.58779	4.952	5.19815	4.49483	0.0686282	0.0686282
SARS1	6.76548	7.09307	7.77569	7.40036	7.73537	7.53182	6.89253	7.16213	6.96178	6.95472	7.46506	6.50778	6.7758	6.81441	6.98906	6.87314	6.96861	7.85814	8.54915	7.8362	8.44108	8.26467	7.93315	7.69061	7.5596	7.87993	7.0488	7.73449	7.39496	6.88369	6.85669	6.8044	7.0354	6.8417	6.89934	6.89063	7.61876	6.84875	7.11326	6.97539	7.36773	0.0687774	0.0687774
EIF2B5	5.72775	5.76527	5.49995	5.52771	5.47864	5.30922	5.77501	5.77931	5.70259	5.88177	5.76212	5.56848	5.3316	5.30919	5.23481	5.03856	5.22982	5.36789	5.82012	5.1047	5.12403	5.39623	5.02961	5.75544	5.58523	5.75815	5.29779	5.65156	5.72269	6.07673	6.31453	6.36598	6.32443	6.06626	6.06132	6.1067	6.40721	4.85038	5.91037	5.83029	5.94887	0.068976	0.068976
SWAP70	7.49935	7.27422	7.3406	7.54912	7.92558	7.68292	7.42806	6.55778	7.09964	7.66561	7.55892	6.80524	6.3803	6.74164	6.40011	6.5723	6.83083	7.12197	6.74593	6.50373	6.85241	6.69227	6.58574	7.13649	6.76748	7.08535	7.07142	7.0563	7.22301	8.28546	8.23641	8.36231	7.10431	6.96866	7.24388	6.82708	6.97864	7.47305	7.37639	7.53469	7.01666	0.0689937	0.0689937
ANKFY1	6.55691	6.57127	5.55002	5.6655	5.72606	5.6799	6.26239	6.76098	6.48114	6.21533	6.43837	6.19873	6.22472	5.59571	5.48723	5.58941	5.48621	6.87056	6.70996	6.47727	6.46381	6.01497	6.42522	6.69593	6.47249	6.47281	6.74452	6.75506	6.76307	6.49529	6.6363	6.50379	6.80751	6.68976	6.87302	6.3847	6.51488	6.17101	7.00027	6.37572	6.98174	0.069094	0.069094
EPRS1	7.8711	7.31003	7.01227	6.97099	7.51754	7.10007	7.8376	8.17295	7.85204	8.09266	8.05231	7.38141	7.09999	6.84231	6.62995	6.96063	6.84246	7.32988	7.07516	7.03005	6.9269	6.83673	7.00675	7.74652	7.84238	7.96942	7.45245	7.93725	7.88516	6.96977	7.03007	6.98472	6.92954	6.88419	6.91891	7.11284	6.93571	8.90723	6.91439	6.84503	7.34042	0.0691991	0.0691991
GNL2	4.96797	4.93808	4.72034	4.48786	5.12569	4.80185	4.85376	4.6855	4.45883	4.97798	4.86349	4.80014	4.83417	4.40664	4.3767	4.57899	4.63888	4.69259	5.01894	4.46729	4.54905	4.67176	4.51316	5.05011	4.87413	4.9561	4.9726	5.09984	4.99969	5.14606	5.37281	5.07987	5.02535	4.97235	4.90464	5.0579	5.38877	3.85256	5.48677	5.70183	4.68283	0.0692561	0.0692561
OTUD3	6.15815	6.05307	5.20509	5.65313	5.59276	5.47273	6.2053	6.08898	6.09398	6.09755	6.09458	5.51318	5.61839	5.32099	5.29307	5.41057	5.50208	6.22407	6.21655	5.33889	5.87961	5.96353	5.67352	6.12953	6.03257	6.07287	5.95548	5.9283	5.97464	6.09167	5.99175	5.91918	6.84227	6.66181	6.62712	5.96227	6.66159	5.72386	5.57272	5.19133	6.43539	0.0692959	0.0692959
ETF1	8.0735	7.18257	6.28471	6.40443	6.48333	6.38773	6.88454	6.97825	6.94656	7.08601	6.88749	7.96362	7.24749	6.69196	6.20393	6.70436	6.60898	7.56738	6.68901	6.32093	6.14726	6.22658	6.29126	7.49786	6.98385	7.31923	6.48419	6.994	6.9647	7.30288	7.25421	7.28923	6.75577	6.64762	6.77081	7.03025	6.43981	7.72297	6.98942	6.97539	7.49007	0.0694822	0.0694822
HSP90AA1	10.4858	10.1301	9.53676	9.38208	9.85721	9.68563	10.1612	9.90733	9.17972	9.67281	9.44972	9.81635	9.53463	9.42289	9.23459	9.64955	9.35167	9.85238	11.1588	9.67885	9.63497	9.89453	9.56753	9.31158	9.83747	9.38731	8.7855	9.2425	9.44312	9.6869	9.68197	9.66263	9.21498	8.99114	9.04854	8.61512	9.94629	6.96419	11.1118	10.5822	9.58897	0.0695353	0.0695353
WDR37	5.47249	5.93573	5.0983	6.11973	5.14623	5.53066	5.78032	5.45312	5.55131	5.69483	5.43736	4.59821	4.88039	4.95129	4.98631	4.75176	4.76829	5.3182	5.46351	5.10693	5.31898	5.09638	4.97184	4.99033	5.2796	5.24742	5.46876	5.35667	5.44551	5.4542	5.25545	5.61986	5.74648	5.69196	5.81832	5.26392	5.27142	5.26488	5.40401	4.25191	5.53128	0.0695702	0.0695702
SMAP1	5.34697	4.90045	5.4512	5.50034	5.86882	5.68775	4.89105	5.05941	4.96776	4.86219	4.884	5.68049	5.09349	5.5081	5.49717	5.81195	5.58322	5.51589	5.39038	5.77285	5.64695	5.87982	5.44259	5.48234	5.40852	5.29277	5.04841	5.20448	5.2628	5.95129	5.75283	5.94153	5.18349	5.14225	5.19396	5.56258	5.44806	4.26651	5.01081	5.92624	5.96422	0.0697206	0.0697206
YTHDC1	7.86229	7.25784	6.08745	6.01726	6.15551	6.1862	7.15925	7.0855	7.04141	7.23351	7.29507	7.52234	7.1745	6.34136	6.30365	6.54244	6.59953	7.7162	6.70996	6.27905	6.38989	6.45058	6.50658	7.49441	7.10387	7.04847	6.84548	6.96451	7.15423	7.15425	7.17332	7.21318	7.41556	7.22634	7.15348	6.61769	7.07874	6.35147	7.28427	6.85585	7.69427	0.0698142	0.0698142
DNAJC8	5.56934	5.56164	6.0305	5.97811	6.31214	6.13828	5.58935	5.31536	4.97667	5.40209	5.63329	5.98902	5.94604	6.03332	5.97965	6.25201	6.09931	6.11811	6.0282	6.05729	6.09961	6.32786	5.95932	6.43195	5.89168	5.9565	5.58012	5.87734	6.11007	6.67136	6.58162	6.5372	6.39601	6.26584	6.30664	6.2476	6.77253	4.85038	6.18329	6.50454	6.39136	0.0698922	0.0698922
ENSA	7.47705	7.20865	7.24104	7.29812	7.83677	7.41837	7.43312	6.65248	7.16345	6.90816	7.20422	6.73684	6.38871	6.85859	6.94322	7.20204	7.18287	6.08056	6.59449	6.42285	6.42486	6.674	6.49637	6.32971	6.26292	6.24716	6.01745	6.19386	6.30798	6.52494	6.45425	6.56626	6.26547	6.15608	6.20003	6.4149	6.58442	6.72327	6.89829	7.36447	6.07352	0.0699732	0.0699732
SUGT1	5.77624	4.83642	4.96138	4.95243	5.47323	5.34443	4.82579	4.90918	4.69302	4.73856	4.75912	5.7922	4.97538	5.2016	4.94039	5.4211	5.34998	5.47306	4.61693	4.46382	4.34857	4.82924	4.4298	5.30443	4.99563	4.84173	4.78024	4.88753	4.88686	4.89667	4.98749	5.00755	4.54146	4.53387	4.6271	4.81425	4.61298	4.58779	5.19215	5.26593	5.22856	0.070213	0.070213
CCDC12	4.7723	4.84776	5.31476	5.50952	5.4348	5.61958	4.83857	4.45053	4.3465	4.68785	4.86607	4.6654	4.97538	5.13631	5.49519	5.38118	5.43514	4.73188	5.29033	5.07085	5.41321	5.48894	5.42595	4.91196	4.81532	4.86444	4.6584	5.09591	4.94748	5.42304	5.27281	5.37908	5.49227	5.49279	5.4754	5.13767	5.61437	4.26651	5.14968	5.11986	5.19481	0.0702237	0.0702237
KHDRBS1	7.37558	6.26037	6.60194	6.56934	6.82223	6.60033	6.14998	6.37667	6.30317	6.09135	6.24286	7.47063	6.59883	6.82997	6.63266	6.94975	6.90606	7.57573	6.68254	7.04292	6.86095	7.11721	6.75701	7.52181	6.55747	6.53217	6.80105	6.91409	6.83301	7.21236	7.11915	7.18067	7.01523	7.09864	6.99462	6.67318	6.68473	8.65572	6.84763	7.50006	7.67253	0.0702268	0.0702268
PDCD6	5.97494	5.19723	5.24139	5.33977	5.54201	5.35433	5.10928	4.83909	4.90849	5.03994	4.85832	5.67803	4.84899	5.16769	4.97496	5.20637	5.39926	5.30741	5.0152	4.71532	4.7035	5.0084	4.5705	5.28857	4.68343	4.75202	4.62384	4.66523	4.74466	5.54385	5.4962	5.42739	5.2057	5.16846	5.14451	5.6738	5.4778	5.84929	5.51413	5.65897	5.6404	0.0702822	0.0702822
RBM39	9.04872	8.60815	7.41876	7.52782	7.53192	7.45335	8.45966	8.29484	8.05253	8.39487	8.4759	8.56112	8.2764	7.58467	7.24482	7.43763	7.54659	8.89948	8.11586	7.60346	7.41251	7.48673	7.3481	8.95927	8.72922	8.67247	8.47359	8.73013	8.77462	8.58288	8.68691	8.5863	8.76974	8.70242	8.62713	8.15253	8.92762	7.65587	8.82731	8.29504	9.17734	0.0703462	0.0703462
NSUN2	5.48991	5.808	6.1326	6.24594	6.37439	6.39013	5.81695	5.73368	5.84071	5.89198	5.92188	5.53838	5.61706	5.8449	6.06906	5.91061	5.69794	5.28227	5.81583	5.6801	5.8258	5.79471	5.63889	5.60128	5.42238	5.56	5.5135	5.51213	5.52473	6.15469	6.19212	6.04837	5.79911	5.86222	5.86486	6.02794	6.18545	3.85256	5.88963	6.23027	5.74739	0.0703566	0.0703566
CLTC	9.61749	8.66376	8.24262	8.246	8.64971	8.37687	9.63851	9.6312	9.57868	9.59254	9.6581	10.1084	9.268	9.04109	8.56969	9.10699	8.80207	9.11677	8.00339	8.15894	8.04268	7.85789	7.94779	9.10138	9.04219	9.25112	8.85958	9.14228	9.06778	8.45584	8.46414	8.43697	8.3018	8.23837	8.36814	8.10734	7.8588	7.54898	8.76293	8.29137	9.1376	0.0704304	0.0704304
YWHAQ	8.14419	6.91514	7.24997	7.26598	7.50832	7.35688	7.53244	6.89088	6.8769	7.23952	7.66493	8.3893	7.1898	7.6446	7.39602	7.75389	7.67769	8.05442	7.15842	7.58599	7.35626	7.4054	7.20919	7.37762	7.04143	6.91814	6.66317	7.00556	6.94316	6.76754	6.79193	6.84053	6.06514	6.20829	6.4223	7.43046	6.56746	8.01837	7.55555	7.9135	7.68648	0.0705398	0.0705398
DDX31	6.42919	6.93854	7.09196	7.12825	7.24984	7.25482	6.48113	6.64487	6.83711	6.53839	6.55406	7.08649	7.59842	7.49149	7.68985	7.5696	7.53341	6.31257	7.04661	7.1926	7.21642	7.02893	7.10705	6.5747	6.41622	6.324	6.52014	6.47662	6.36926	6.80428	6.58162	6.56626	6.69064	6.62051	6.7556	7.26269	6.95205	5.43462	7.32051	7.99074	6.47209	0.070712	0.070712
KPNB1	7.49134	7.49137	7.0217	7.06427	6.97737	7.02609	7.65239	7.53133	7.68139	7.41095	7.6152	7.02464	7.10273	6.77312	6.62632	6.81239	6.74194	7.41908	6.95155	7.12713	7.20449	6.91256	7.24891	7.55461	7.70962	7.81321	7.51116	7.77149	7.76559	7.94231	7.88068	7.97773	7.68396	7.6132	7.59133	6.08003	7.17235	5.43462	7.07026	6.66771	7.63736	0.0707318	0.0707318
RPLP1	9.47484	9.30009	11.0925	10.8471	11.44	11.133	10.0001	9.56621	9.70874	9.9163	10.2237	8.85173	8.72046	9.97866	10.0223	10.4435	10.394	8.97202	9.62575	9.91959	10.0048	10.654	10.182	9.94487	9.85996	10.0958	9.46234	10.1707	10.0844	10.0138	10.0136	9.99802	10.3337	10.2909	10.1026	10.7992	11.0602	7.65587	9.88143	11.0696	10.2712	0.0710165	0.0710165
SNUPN	4.62236	4.64165	3.97637	4.1074	4.47465	4.3057	4.72476	4.26136	4.54519	4.52671	4.92415	4.04799	4.07947	4.09235	4.31055	3.83119	4.04901	3.73424	4.41333	3.86456	3.81789	3.71185	3.94744	4.14304	4.41496	4.18676	4.26864	4.31268	4.50524	4.56674	4.46019	4.50587	4.54415	4.40232	4.33129	4.29368	4.77824	4.26651	4.44534	4.88309	3.97956	0.0710851	0.0710851
CEBPG	6.68833	5.68375	5.33506	4.94568	5.53683	5.19811	5.24027	5.54026	5.23974	5.4346	4.94138	5.919	5.00366	5.08706	4.90197	5.04879	5.15433	5.87147	5.11984	5.00066	4.97245	5.07591	4.94874	5.87122	5.37328	5.68434	5.05707	5.21417	5.28352	5.80787	6.09785	5.77104	5.60325	5.41507	5.46536	5.33784	5.20303	5.72386	5.29595	5.43249	5.87772	0.0710872	0.0710872
PDRG1	5.62335	5.20387	5.2378	5.12363	5.23838	5.02289	4.79988	4.65785	4.61815	5.00459	4.71115	5.13209	4.92732	4.79719	4.70662	4.97918	5.22437	4.65732	4.71695	4.32521	4.45229	4.61047	4.45812	4.89808	4.31025	4.31979	4.23849	4.40022	4.33986	4.80295	4.97694	4.92021	5.22757	5.13913	4.90676	4.76151	5.21838	4.85038	5.5355	5.36379	4.99262	0.0710989	0.0710989
DCAF5	6.85992	7.01347	6.48419	6.47174	6.46981	6.47883	6.54335	6.51154	6.60623	6.46979	6.40595	6.24705	6.37794	6.18064	6.35487	6.27253	6.34419	6.31149	6.64131	6.77858	6.69761	6.51205	6.73596	6.49859	6.31054	6.45994	6.28044	6.21212	6.4205	6.26864	6.40392	6.18579	6.9982	6.97041	6.97151	6.34268	6.81974	9.04472	6.65971	7.30948	6.55488	0.0713106	0.0713106
SEC16A	7.37357	8.37596	7.54756	8.03015	7.3447	7.6217	7.7943	7.77471	7.51826	7.93558	7.54611	5.85372	6.61408	6.84026	7.10872	6.76973	6.7963	5.86117	6.91842	7.21653	7.05413	6.82819	7.09357	6.7165	7.23809	7.1524	7.31446	7.02256	7.06529	7.01227	6.93784	7.01665	7.31738	7.44363	7.31505	7.65807	6.9668	7.90736	6.84097	6.8165	6.57751	0.0713365	0.0713365
NACA	8.2339	7.20093	7.86448	7.647	8.22732	7.85934	7.58078	7.2481	7.44032	7.6279	7.63839	7.7428	6.93688	7.46414	7.26767	7.65188	7.66565	7.71068	7.76857	7.16024	7.1681	7.58161	7.34558	8.14974	7.71747	7.86706	7.25171	7.84802	7.82317	8.27349	8.23752	8.25708	8.18928	8.11198	7.93198	8.31347	8.8283	10.0835	8.04348	8.81398	8.28114	0.071488	0.071488
G3BP1	8.3844	7.59428	6.87345	7.09509	7.34025	7.05675	7.90386	7.86111	7.6584	7.9491	7.86901	7.80496	7.21179	6.70834	6.53947	6.75523	6.82453	7.93905	6.90535	6.73961	6.71386	6.68351	6.66179	7.86597	7.91331	7.98505	7.7294	7.92697	7.94523	7.99226	7.84195	7.92682	7.59421	7.62994	7.52628	6.99356	7.13582	6.65618	7.07107	6.98647	8.11833	0.0714897	0.0714897
QRICH1	6.24428	6.46112	6.05314	6.28655	6.28462	6.32363	6.02695	6.25275	6.0355	5.93115	6.13685	5.96902	6.37224	6.10758	6.15952	6.22821	6.17766	5.94991	6.42879	6.32764	6.34365	6.27766	6.41683	6.30539	6.19015	6.25807	6.20385	6.19875	6.256	6.50648	6.70506	6.64328	6.78726	6.79446	6.73844	6.37705	6.87592	8.80254	6.408	6.84503	6.52931	0.0715185	0.0715185
FAM53C	5.6357	5.84667	4.99153	5.2385	4.56893	4.50559	4.722	4.83292	5.14415	4.66182	4.69383	5.1989	5.40284	5.12457	5.1415	4.97561	4.89395	5.19828	4.89222	5.23675	5.35569	4.96231	4.99135	5.54155	5.11747	5.14479	4.93394	4.98985	5.1915	5.70798	5.53988	5.57766	5.77418	5.70677	5.83956	5.03863	5.04911	5.07247	4.85714	6.01465	5.44913	0.0715678	0.0715678
PCMTD1	9.21062	8.55118	7.16181	7.56901	7.92657	7.71306	7.99059	8.19736	8.27169	8.36548	8.05373	8.1175	7.64201	7.12869	6.87239	7.23974	7.24685	8.74334	7.66505	7.12932	7.32398	7.50138	7.47654	8.21088	7.93574	7.83981	7.88406	7.82507	7.93217	7.0175	7.23662	7.1256	7.86338	7.84549	7.55833	6.69532	7.37716	6.58582	7.68193	7.94829	8.35904	0.0716815	0.0716815
AIMP1	6.38197	5.33256	5.77964	5.86465	6.18889	5.63591	5.51327	5.3124	5.27808	5.61319	5.50181	6.17412	5.34332	5.79606	5.55546	5.70819	5.78394	6.43911	5.97051	5.5616	5.84191	6.20224	5.74615	5.95402	5.35068	5.26345	4.98476	5.21296	5.35052	5.64185	5.45876	5.59891	5.204	5.24146	5.11913	5.68446	5.73092	5.07247	5.89024	6.93799	5.79538	0.0718147	0.0718147
WIPF2	5.88748	5.99176	5.19031	5.42472	5.25738	5.07772	5.21304	5.56529	5.65205	5.42619	5.24071	6.06865	6.27242	5.78652	5.86296	5.87846	5.73487	6.51848	6.48998	6.03873	6.08927	5.46867	6.12601	6.16858	5.62344	5.35504	6.01745	5.54227	5.39563	6.17353	6.20122	6.19046	6.50058	6.39487	6.50019	6.36716	5.94973	6.43389	6.05382	5.84601	6.35689	0.07185	0.07185
NUP85	4.50484	4.96957	5.13735	5.42956	5.17316	5.50865	4.76816	4.69234	4.75387	4.79409	4.84269	4.57722	5.01077	5.13464	5.30897	5.05219	5.07164	4.62116	5.44973	5.30046	5.32956	5.45289	5.36991	4.67488	4.95535	4.82947	4.91817	5.10896	5.0257	5.89562	5.80746	5.8381	5.66497	5.38382	5.52592	5.50959	5.7691	5.58648	4.96605	5.37347	4.9197	0.071873	0.071873
PRKAR1A	7.57507	7.5433	8.35456	8.37779	8.50019	8.4416	7.1005	7.14398	7.26555	7.04402	7.15814	8.63128	8.5611	8.86513	8.87942	8.86913	8.87007	8.18769	7.83208	8.45328	8.38299	8.17226	8.17418	7.90667	7.44087	7.39866	7.46796	7.33429	7.48908	7.95052	7.94437	7.96688	7.82913	7.81042	7.77169	8.16019	7.6487	6.84875	8.61839	8.69957	7.87336	0.0719484	0.0719484
USP7	7.24459	7.70054	7.09196	7.17947	7.18846	7.34327	7.31095	7.24229	7.52359	7.12464	7.16758	7.19296	7.42673	7.12533	7.04437	7.23004	7.07403	7.17044	7.26651	7.52354	7.24931	7.15233	7.13875	7.23957	7.0561	7.14191	7.18016	7.11376	7.1665	8.05205	8.0935	8.07066	7.74034	7.62994	7.59264	6.9907	7.27641	10.2406	7.38905	7.45237	7.24587	0.0719498	0.0719498
PTK2	6.01761	6.12592	5.57867	5.76468	5.56761	5.62368	6.02471	6.00825	6.24076	5.97603	6.02473	6.47326	6.67531	6.26858	6.55574	6.2461	6.36294	6.77389	6.9124	7.00876	7.03162	6.7866	6.9931	5.82063	6.16093	6.06309	6.49007	6.05374	6.10675	6.1211	6.1172	6.16694	5.7696	5.89306	5.96287	6.72317	5.51461	5.43462	6.9695	6.7335	5.88982	0.0720136	0.0720136
GMEB2	4.94288	5.37041	5.28377	5.40517	5.06946	5.41711	4.82835	4.91113	4.92699	5.11688	5.10098	4.02337	4.86589	4.96075	5.33804	4.89474	4.97744	4.43733	5.42741	5.35585	5.17382	5.55105	5.35492	4.54438	5.02836	5.00461	5.13414	5.02607	4.99012	5.55826	5.58228	5.69414	5.49366	5.57809	5.56404	5.91022	5.52414	4.85038	5.53785	5.51674	4.822	0.0720562	0.0720562
MAP2K5	4.77027	4.45029	4.5339	4.7032	5.22557	4.68112	4.71647	4.59605	4.90849	4.68785	4.67041	5.1118	4.68018	4.85109	5.12876	5.08238	5.17145	3.9271	4.43867	4.348	4.15983	4.647	4.42502	4.66944	4.82281	4.83561	5.31955	4.96995	5.32884	4.2667	4.26579	4.42885	4.79236	4.58055	4.65259	4.33036	5.05569	5.07247	4.81505	5.49364	4.72398	0.0721123	0.0721123
LSM14A	7.39421	7.02163	6.56804	6.08023	6.42008	6.16103	6.65523	6.59106	6.72595	6.49883	6.32671	7.59424	7.29975	6.87319	6.50143	6.95611	6.88026	7.23081	6.72606	6.70619	6.48369	6.445	6.44776	7.38011	6.65208	6.70359	6.5383	6.69228	6.64603	7.13994	7.17332	7.3087	7.142	7.04804	7.11549	6.40741	6.57711	4.85038	7.04675	7.4518	7.39807	0.0721268	0.0721268
PRPF4	5.58679	5.20387	4.72547	4.82586	4.90245	4.90654	5.14264	4.94775	4.83692	5.05275	5.38077	5.60004	5.62998	5.13129	5.09248	5.16934	5.34496	5.09285	5.20596	4.36299	4.33813	4.71476	4.57482	5.1491	4.86111	5.01953	4.8215	5.11932	5.07294	5.4542	5.38084	5.32909	5.68457	5.6378	5.39007	5.65765	5.67724	4.58779	5.5581	5.71044	5.53771	0.0721512	0.0721512
JPT2	6.30671	6.05918	6.0075	6.28388	6.16225	6.09463	5.64862	5.34456	6.02481	5.5319	5.55073	6.52351	6.29486	6.72564	6.82342	6.74478	6.66546	5.91621	5.69955	6.09483	6.33755	6.02461	5.99359	6.14038	5.45164	5.63059	5.472	5.41983	5.53957	6.36607	6.42737	6.37011	6.23007	6.04228	6.21636	5.52153	5.91537	4.85038	5.71684	6.28766	6.151	0.0722112	0.0722112
UBE2H	7.99896	7.95837	6.67144	7.00384	6.99446	6.96114	7.70743	7.42051	7.54395	7.51378	7.32256	7.80755	7.67164	7.20351	7.03143	7.25602	7.2231	7.50119	7.12326	7.18997	6.89103	6.89631	7.07616	7.76352	8.46647	8.14091	8.18308	8.13076	8.01637	7.60143	7.4896	7.475	7.52796	7.4268	7.39122	6.98855	6.97586	9.62087	7.52027	8.15905	7.37061	0.0722169	0.0722169
SERINC3	7.42106	6.76095	6.25661	6.42398	6.4424	6.48109	6.41269	6.66585	6.28087	6.45539	6.24781	7.15238	6.76967	6.24167	6.26691	6.46052	6.36418	7.75823	7.0774	7.07969	7.10789	6.89981	7.09958	7.3913	6.42116	6.5598	6.71973	6.64064	7.04173	6.41836	6.3312	6.37832	6.77874	6.678	6.58207	5.90262	6.34671	5.43462	7.73059	7.53846	7.13454	0.072219	0.072219
PSMD13	5.81428	5.89804	6.27072	6.56275	6.66745	6.72772	6.0425	5.82665	6.20141	6.13416	6.03623	5.8058	5.47257	6.14872	6.53078	6.45796	6.41897	5.16757	5.72035	5.94716	6.00924	6.47501	5.85845	5.27253	5.44098	5.43813	5.13414	5.38485	5.35984	5.97297	5.95458	5.87341	5.91147	5.87913	5.57207	6.06105	6.16305	5.26488	5.90308	6.52963	5.4202	0.072564	0.072564
NPEPPS	6.51619	6.05307	5.53254	5.29269	5.72606	5.1363	6.02023	6.44433	6.65003	5.79949	5.86885	7.00001	6.48195	6.00434	5.91582	6.17316	6.24525	7.10243	6.45523	6.17774	6.26405	5.89508	6.2473	6.73678	5.88096	5.99131	5.96625	5.78846	5.77728	6.06669	5.8829	6.03284	6.09565	6.0034	5.94131	6.2038	5.92115	5.43462	6.87334	6.89247	6.76226	0.0726635	0.0726635
RPS18	8.38856	7.92763	9.38987	9.45249	9.9239	9.42633	8.71197	8.34031	9.06513	9.14837	9.03754	7.89487	7.38472	8.58329	8.50929	9.20268	9.12859	7.86017	8.53078	8.57942	8.70395	9.11097	8.73286	8.80796	9.03157	9.27822	8.56702	9.31222	9.16444	9.92831	9.97335	9.92102	9.83373	9.79235	9.44901	9.40004	10.0885	7.87822	8.7825	9.47671	9.16203	0.0727667	0.0727667
DDX17	9.96519	9.6963	8.45342	8.67006	8.44738	8.50133	9.31524	9.21565	9.00055	9.34051	9.19521	9.80956	9.62511	8.97995	8.64879	8.67393	9.15716	9.98891	9.63346	8.95897	9.10345	8.87267	9.05838	9.87465	9.4797	9.39825	9.56624	9.52697	9.52899	9.66126	9.70133	9.65208	10.0121	9.98241	9.86814	9.6506	9.94301	12.5659	10.2205	9.68512	9.92898	0.0728013	0.0728013
VPS4B	7.31925	6.46019	6.11705	6.09555	6.3212	6.24595	6.42207	6.4524	6.12635	6.41061	6.54684	7.21708	6.50804	6.19193	5.8934	6.15275	6.11415	7.28464	5.74651	6.15207	6.10578	6.11365	6.09779	7.01587	6.47913	6.53169	6.38218	6.47461	6.51239	6.26425	6.37205	6.54452	6.07259	6.11544	6.13641	5.94463	5.45605	7.99141	6.51305	6.13113	7.08582	0.0729813	0.0729813
EIF4H	8.11038	8.45364	8.61466	8.66339	8.88529	8.76952	7.75337	7.62803	7.57288	7.74779	7.8964	8.25571	8.69012	8.62404	8.65502	8.82988	8.63933	7.76712	8.06208	8.29711	8.38426	8.38892	8.39507	7.97572	7.66951	7.61988	7.47902	7.68393	7.71618	8.16348	8.23752	8.20028	7.99182	7.93758	7.95803	8.12016	7.77264	5.43462	8.16612	8.93822	7.80974	0.0729934	0.0729934
TMEM248	6.66825	5.68692	5.68001	6.01726	5.97977	5.97133	5.68162	5.86141	5.96676	5.68546	5.77041	7.07811	6.27199	6.80498	6.65504	6.76664	6.82453	6.28036	5.64979	6.01163	5.95787	5.67326	6.01441	6.17531	5.5764	5.7925	5.57611	5.59331	5.5047	5.54385	5.24669	5.54154	5.77303	5.78758	5.66894	6.35608	5.28606	5.72386	5.93082	6.30861	5.9508	0.0731207	0.0731207
SMARCA2	8.18907	8.31213	7.38995	7.51875	7.28576	7.88605	8.17977	8.0148	8.0825	8.25444	8.34566	7.31876	7.57282	7.2162	7.26941	7.06428	7.23469	7.98279	7.53764	8.04559	8.01727	7.78443	7.95194	7.83869	7.72727	7.69021	7.78803	7.64548	7.49163	6.41044	6.31453	6.41073	7.15348	7.06538	6.98411	7.08963	6.84125	6.35147	7.47695	8.01373	7.26032	0.0732347	0.0732347
SUPT6H	6.54446	7.44077	6.49626	6.69537	6.48063	6.66145	6.70982	6.97218	7.1239	6.80543	6.77464	6.596	7.62572	6.86968	6.93153	6.87218	7.10481	6.25923	6.76497	6.94665	7.06947	6.78597	6.97034	6.71782	6.80725	6.9574	6.85503	6.84596	6.84965	6.58601	6.57813	6.68693	7.09381	6.9068	6.93873	6.22099	6.68855	9.34015	7.13623	7.7641	6.20206	0.073249	0.073249
EIF3H	6.93591	6.79137	7.13022	7.21778	7.39276	7.35442	6.2404	6.11972	6.32513	6.43807	6.35728	6.78798	6.71318	6.58286	6.61083	6.8827	6.78429	6.92948	6.83872	6.74463	6.79756	6.70299	6.86056	7.26141	6.50495	6.41706	5.97084	6.44763	6.54463	7.39007	7.36764	7.42431	7.20739	7.11578	6.93094	7.40489	7.78122	5.72386	7.22146	8.34459	7.3047	0.0732926	0.0732926
TRA2B	7.47924	7.06662	6.53772	6.22936	6.47523	6.39973	7.13303	6.87095	6.8505	7.20797	7.22396	7.01901	6.81855	6.63046	6.32167	6.49584	6.48893	7.01722	6.97097	6.42195	6.47418	6.33906	6.16806	7.41504	7.35031	7.36773	7.09929	7.5487	7.48844	7.90049	7.92939	7.94906	7.61095	7.44426	7.49738	7.14344	7.74784	7.47305	7.36096	6.76874	7.90825	0.0733094	0.0733094
RALA	5.73925	4.72089	5.15268	5.0374	5.57772	5.32441	5.33352	5.00923	4.73824	5.12729	5.22873	5.97585	5.1884	5.21431	4.93747	5.13774	5.10766	6.35564	5.85503	5.85072	5.8748	5.82323	5.63476	5.66957	4.89416	4.98264	5.19427	5.3827	5.22962	5.09754	4.76016	4.98621	5.13624	5.06883	4.91099	5.15567	5.10734	5.96469	5.57959	5.1679	5.71827	0.0734226	0.0734226
RTCB	6.36521	6.11774	5.6316	5.72582	5.55742	5.56091	6.44899	6.49275	6.34073	6.56226	6.2557	5.92275	5.88126	5.57368	5.42398	5.61946	5.4953	5.45067	5.34048	5.42537	5.50321	5.26497	5.41877	5.50388	5.63708	5.87385	5.57108	5.82926	6.02473	5.60066	5.63021	5.54884	5.28486	5.38514	5.37943	4.48069	4.97597	5.26488	5.62459	5.57763	5.56941	0.0734244	0.0734244
HEATR6	5.42669	5.22359	4.94386	5.15321	5.19304	4.8376	5.54792	5.45178	5.30485	5.37757	5.6196	4.83858	4.72905	4.3152	4.24122	4.51156	4.42236	5.36059	5.40616	5.00545	5.10977	4.9712	5.13278	5.35778	5.57374	5.54976	5.4849	5.43131	5.43761	5.1744	5.33198	5.14873	5.44996	5.40862	5.34856	5.35128	5.51652	4.58779	5.87852	5.71805	5.385	0.0734991	0.0734991
EIF3E	9.02062	7.70406	7.80509	8.10171	8.16746	8.11885	7.76313	7.64573	7.55923	8.18218	7.93836	8.27139	7.22101	7.259	7.20168	7.39483	7.43524	8.71452	7.66445	7.40312	7.36657	7.8147	7.48115	8.74702	7.87783	7.90789	7.48277	7.99006	8.00021	8.32393	8.34608	8.28247	8.50455	8.42117	8.20134	7.90336	8.71862	6.17101	8.34685	9.25142	8.8406	0.0734995	0.0734995
NSRP1	5.89778	5.75928	4.97006	4.82586	5.14623	4.62495	4.99746	5.01832	4.87553	5.44435	5.14413	5.86546	5.80938	5.49514	5.31123	5.47014	5.66205	5.50648	5.40044	4.628	5.02549	5.62477	5.0942	5.47768	5.40753	5.21833	4.99231	5.11415	5.18522	5.18373	5.23787	5.10978	5.28486	5.25303	5.4882	5.16839	5.9008	6.43389	5.71545	6.16075	5.74628	0.0735101	0.0735101
RPS5	7.91622	8.35076	9.75569	9.68626	10.1066	10.0813	8.74612	8.34357	8.79623	8.5745	9.15293	7.41832	7.89927	9.01033	9.02024	9.61998	9.45709	7.23481	8.44257	8.93785	8.86616	9.54543	8.91504	8.09657	8.41937	8.781	8.0896	8.70467	8.64117	9.32435	9.30648	9.25363	8.83119	8.9975	8.85612	9.08694	9.20299	9.8179	8.64693	9.34242	8.41089	0.0735164	0.0735164
MFAP1	5.37001	5.76826	5.32495	5.39034	5.25738	5.0414	5.11769	4.80378	4.72509	5.23877	5.15893	5.66117	6.00599	5.31362	5.04715	5.35943	5.29897	5.26787	5.0988	4.90912	5.31366	4.91239	4.98488	5.63234	5.3455	5.42596	4.85666	5.27565	5.24781	5.65532	5.8829	5.68091	5.75808	5.5001	5.48252	4.87137	5.57731	3.85256	5.40315	5.91965	5.45864	0.0735572	0.0735572
KPNA6	4.7373	5.81956	4.88082	5.07498	4.71355	4.82341	5.19328	5.22716	5.26904	5.11164	5.23473	5.09639	5.9904	5.26711	5.16665	5.20637	4.99357	4.53865	4.50679	5.07541	4.93597	4.19059	4.9454	4.92113	5.02188	5.0686	5.27446	5.14236	5.1915	4.87381	4.97694	4.66209	5.24911	5.06062	5.19743	3.95505	4.39339	5.43462	5.08138	4.90993	4.82831	0.0735965	0.0735965
SAP30BP	4.42427	5.51971	5.53254	5.6111	5.25738	5.66007	4.97911	4.91698	4.93387	5.08339	5.08779	4.68907	5.78617	5.46621	5.84593	5.58003	5.50659	4.63159	5.82866	5.59691	5.8183	5.81954	5.82983	5.20276	5.34965	5.50228	5.02652	5.35229	5.40015	5.72085	5.71522	5.6405	5.865	6.00169	5.96389	5.85779	5.95467	5.43462	5.50132	6.02313	5.00194	0.0735997	0.0735997
CCNDBP1	7.30174	6.22384	6.54934	6.41668	7.00386	6.84476	6.54959	6.5269	6.66182	6.67719	6.9779	7.16386	6.19982	6.27693	6.28884	6.69027	6.49234	6.79027	6.26928	5.90424	6.07676	6.18227	6.21446	6.99103	6.84449	6.77045	6.25745	6.90027	6.33422	6.2196	6.26767	6.36184	6.50197	6.42333	6.42008	6.40419	6.567	4.26651	6.24079	6.96583	6.81981	0.073672	0.073672
PSMD2	7.17089	7.34946	7.51011	7.71008	7.66833	7.71113	7.78772	7.42119	7.74729	7.63674	7.46973	6.89768	7.12888	7.4322	7.49265	7.60123	7.46678	6.48342	7.10316	7.28457	7.26823	7.19329	7.21888	6.51004	6.97245	7.24934	6.62969	6.88858	6.97929	6.98319	6.97013	7.05304	6.72475	6.59573	6.72047	7.25377	6.95769	9.58525	7.16824	7.85407	6.43951	0.0736773	0.0736773
SSRP1	6.08387	7.01347	7.18063	7.24139	7.31326	7.33953	6.51974	6.44635	6.55585	6.4547	6.45389	5.62787	6.56644	6.71226	6.80191	6.93236	6.79077	5.92612	6.71343	7.08253	7.08673	7.07761	7.15326	6.12656	6.44268	6.62509	6.14684	6.42224	6.42184	7.65606	7.68057	7.7161	7.10021	6.92048	7.04746	6.84224	7.29686	6.17101	6.45402	7.38852	6.05482	0.0738911	0.0738911
MVP	6.68076	7.78188	7.77631	7.4016	7.76001	7.62579	7.21177	7.83922	7.86799	7.11639	7.95995	6.38933	7.37865	6.98543	7.28097	7.18359	7.22993	5.87513	6.70939	7.12218	7.40628	7.43061	7.34999	6.50776	7.22573	7.36348	6.88979	7.12633	7.1718	6.43017	6.4955	6.49626	6.3415	6.31706	6.49386	7.05031	6.85378	7.17057	6.44317	6.82225	6.19801	0.0739084	0.0739084
CCAR2	6.41297	7.4276	6.91337	7.13568	6.79431	6.92836	6.96251	7.02274	7.17896	6.86005	6.95204	6.23504	6.99029	6.97099	7.22401	6.9342	7.06031	6.37852	7.42173	7.34718	7.31735	7.40581	7.34242	6.73678	6.96503	7.10233	6.9711	7.00312	7.03622	7.90191	7.85209	7.87696	7.80695	7.65497	7.70167	7.41133	7.99853	9.39262	7.24037	7.44694	6.87007	0.0740286	0.0740286
PAFAH1B2	6.91717	6.04693	5.72172	5.61536	5.67986	5.51749	6.07743	6.14566	6.05456	6.09931	6.21379	7.37199	6.78115	6.45214	6.19295	6.65833	6.57615	6.98879	6.15249	6.25514	6.2474	6.03737	6.05206	6.73808	6.48669	6.46689	6.20775	6.29953	6.48369	6.17353	6.08807	6.03284	6.38107	6.29343	6.2684	6.39556	5.9701	8.09636	6.36621	6.52909	6.91618	0.0740396	0.0740396
SEPTIN2	7.715	7.68205	7.83865	7.63551	7.77437	7.58221	7.14234	7.14646	6.91852	7.42791	7.44924	7.73073	7.74392	7.67853	7.53141	7.45888	7.56344	7.9301	8.03072	8.37222	8.29483	8.2143	8.05213	7.92303	7.44232	7.36428	7.55462	7.68763	7.63635	7.70869	7.67895	7.72901	7.64448	7.74353	7.72499	7.32138	7.68421	5.26488	9.23505	8.85609	7.95701	0.0740635	0.0740635
NEK7	6.02361	5.49467	5.21607	5.31903	5.36058	5.05361	5.56648	5.67971	5.53331	5.62549	5.63632	6.82518	6.15581	6.0198	5.77902	6.16063	5.94194	6.79336	5.68903	6.1347	6.13323	6.16977	6.20753	6.46762	6.23739	6.32945	6.05829	6.33828	6.28907	5.71443	5.74663	5.27731	6.21667	6.33623	6.03054	5.75361	5.53456	5.26488	6.0406	6.19525	6.78134	0.074075	0.074075
B4GALT5	5.55876	5.20828	4.97006	5.66139	5.18645	4.96588	4.8638	5.06293	4.94525	5.07624	5.24864	5.4389	5.55725	5.65168	5.58187	5.76928	5.44925	5.06876	5.27166	5.12463	5.54013	4.62463	4.85598	5.74126	6.25077	5.00052	5.58112	5.39979	5.28156	6.07172	6.0022	6.01714	5.57071	5.3206	5.39914	5.79848	5.59641	4.58779	5.33529	4.69148	5.66174	0.0741121	0.0741121
ASNSD1	6.7511	5.85513	5.74213	5.78372	5.87704	5.62777	5.98732	5.74249	5.82723	5.82957	6.0657	6.33846	5.42621	5.74661	5.60597	5.77339	5.59384	6.18922	5.56925	5.57454	5.71041	5.85481	5.44259	6.21128	5.68714	5.87385	5.4237	5.92165	5.85844	5.91814	5.8311	6.10393	6.17138	6.01959	5.99112	5.30596	6.14648	3.85256	5.57042	5.41621	6.42641	0.0741603	0.0741603
TFG	7.16625	6.67122	6.49626	5.91388	6.69094	6.51901	5.75762	6.29151	6.08577	6.04541	5.9778	6.54448	6.19134	6.09475	5.84904	6.19635	6.16204	6.49584	6.21166	6.15853	6.03857	5.93541	5.98226	6.47074	5.92265	6.01247	5.74555	5.97467	5.81097	5.61452	5.42033	5.75219	5.11473	5.20468	5.41858	6.82949	5.56996	6.58582	6.40198	6.97221	6.16103	0.0741606	0.0741606
DHDDS	4.83208	5.26013	4.76591	5.07498	4.66694	4.93981	4.67146	4.59362	4.45883	4.6902	4.93893	4.47651	5.22162	4.64356	4.95778	4.84472	4.87665	4.11216	4.39906	4.67983	4.73569	4.51639	4.64221	4.65851	5.29043	4.96173	4.80274	4.91751	4.94252	4.77853	4.50496	4.79077	4.81031	4.69742	4.80131	5.45665	4.7047	6.26406	4.77303	5.34671	4.33283	0.0741873	0.0741873
USP12	6.69586	5.79341	5.2592	5.24402	5.35471	5.299	6.26996	6.38091	6.43746	6.11945	6.17167	6.61132	5.90681	5.90983	5.62605	5.95661	5.96503	6.70893	5.98491	5.87184	6.05354	5.80718	6.10378	6.18009	6.36486	6.33597	6.23727	6.26263	6.07823	5.42304	5.52547	5.44314	5.49505	5.49888	5.32815	5.33333	5.24168	6.43389	5.71545	5.31569	6.00468	0.0742332	0.0742332
MTMR14	4.40865	5.11043	5.46967	5.33461	5.39531	5.47273	4.74119	4.97788	4.68217	4.62799	4.85052	4.8465	5.22686	5.16114	5.25371	5.36762	5.25145	4.76855	5.43582	5.13559	5.31543	5.4061	5.32959	5.20839	5.41646	5.33132	5.68444	5.47127	5.43497	6.03096	5.99699	5.85586	5.90418	5.91782	5.88865	5.00216	5.98052	5.07247	5.57042	5.29802	5.43267	0.0743253	0.0743253
LASP1	7.4901	8.07606	8.28758	8.46178	7.98284	8.14119	7.49417	7.42393	7.16977	7.16185	7.49245	7.70774	8.3898	8.38325	8.46385	8.38727	8.25236	7.55944	7.71024	8.55024	8.68416	8.10668	8.52432	7.97655	7.44062	7.36215	7.49849	7.5573	7.67943	8.27459	8.2757	8.29555	8.36237	8.29738	8.48307	7.56351	7.71596	5.58648	7.49847	6.95983	7.76004	0.0743399	0.0743399
HDHD2	5.57867	5.31224	5.37809	5.51409	5.73964	5.53502	5.50046	5.06293	5.08772	5.4318	5.41288	6.01813	5.55516	5.77155	5.80648	5.89557	5.81876	4.60009	4.74655	5.01498	5.00802	5.22464	5.07299	4.84604	4.94579	5.07899	4.74136	5.09197	4.94004	4.74112	4.93393	4.97542	4.80136	4.9243	4.73126	5.11157	4.72798	5.58648	4.91263	4.99384	4.68746	0.0743887	0.0743887
TBC1D14	5.64906	6.23252	6.11118	6.35181	5.96444	6.32111	5.98618	6.08985	6.71734	5.90314	6.18205	6.41707	6.73803	6.93784	7.16096	7.0294	6.78892	5.34906	5.54871	6.0399	6.17295	5.95795	5.93097	5.75416	5.67479	5.91068	5.82039	5.82847	5.89288	6.42231	6.54636	6.55543	6.25895	6.16912	6.33604	6.0665	5.59641	6.51186	5.28851	5.33809	5.68855	0.0744212	0.0744212
MCL1	10.1956	9.47554	8.20175	8.10776	7.6918	7.86542	8.52279	8.48273	9.11186	8.41874	8.36265	9.85003	9.28019	8.72575	8.75913	8.35087	8.49946	9.6477	8.75616	9.02896	9.08183	9.14649	8.82411	9.27492	8.84436	8.67065	8.45364	8.92555	8.89973	8.237	8.17541	8.23915	8.4825	8.49508	8.45128	7.66751	8.2993	6.51186	8.59578	8.74452	9.42941	0.0744771	0.0744771
RNF4	7.24129	7.64229	6.96313	7.10269	7.08588	7.23351	6.98165	6.61163	6.88816	6.66949	7.04432	5.81165	6.09329	6.08267	6.18436	6.18712	6.15632	5.98692	6.33596	6.14991	6.37294	5.97242	6.286	6.30188	5.78002	5.77662	5.88263	5.8566	5.78353	6.86352	6.79794	6.83457	6.78386	6.75989	6.7035	6.51389	6.69911	7.21786	6.56707	6.79417	6.57189	0.0744805	0.0744805
STRADA	5.70342	5.41685	5.90939	5.63227	6.61685	6.15538	5.51327	5.37884	5.5968	5.39492	5.37172	5.56421	5.35135	5.88122	5.653	5.67556	5.67811	5.67636	5.67961	5.57293	5.50321	5.9613	5.69352	5.42383	5.34861	5.44115	5.28924	5.11286	5.13398	5.73361	5.60302	5.80191	5.62623	5.63891	5.56135	6.11855	5.85395	7.5855	5.27446	6.12899	5.41323	0.0745109	0.0745109
BZW1	10.0791	8.46956	8.2453	7.97157	8.40327	8.20621	9.14754	8.63454	8.94235	8.7513	8.97842	9.31209	7.99088	8.2319	7.75638	8.07576	8.19002	8.86382	7.37948	7.58239	7.32619	7.56555	7.2974	9.07837	8.54231	9.19145	8.17066	8.6703	8.67629	8.32181	8.31813	8.42413	8.48652	8.3935	8.31225	7.8376	7.84612	7.35109	8.04334	7.46459	9.12879	0.0745259	0.0745259
VPS33A	5.89871	5.63549	5.26978	5.32944	5.65619	5.51308	5.36743	5.22559	5.30838	5.32575	5.55872	5.87194	5.64834	5.36867	5.30218	5.67995	5.39441	5.27342	4.79095	4.58068	4.61686	5.0019	4.67877	5.37958	5.06795	5.14849	4.97869	5.08539	5.05927	4.89667	4.9663	4.79077	5.11654	4.9776	5.00503	4.84942	5.46103	3.85256	5.10592	5.22511	5.56061	0.0748778	0.0748778
SPEN	6.67805	7.38639	6.07744	6.47174	5.97977	6.26708	7.01863	7.48061	7.49015	6.75929	6.83842	6.43963	7.14305	5.99884	6.30252	6.00295	5.84212	7.08009	6.76775	6.89922	6.97264	6.0416	6.92793	7.093	7.06969	7.12664	7.36998	7.17865	7.02043	6.62761	6.56057	6.61922	7.44278	7.31356	7.35325	6.59054	6.49369	5.43462	7.0689	6.95782	6.7932	0.0748936	0.0748936
CCT7	6.30179	6.52522	7.06082	7.16066	7.47217	7.35565	6.84581	6.59167	6.4463	6.6107	6.62354	6.54015	6.74307	7.17818	7.22521	7.40016	7.15157	5.92259	6.59949	6.81584	6.75173	6.97025	6.61329	6.27976	6.64408	6.79193	6.114	6.63388	6.68141	7.1255	7.19852	7.22234	6.85097	6.703	6.68138	6.54738	7.11862	4.58779	6.58084	7.44149	6.2677	0.0749496	0.0749496
SRSF1	8.93518	8.19073	7.54756	7.45484	7.56915	7.46025	7.99145	7.82349	7.96461	8.12008	8.1206	8.36094	7.97687	7.59807	7.03484	7.43698	7.34002	8.24043	7.39538	7.24413	6.93962	7.01394	6.88771	8.50553	7.92449	7.93925	7.72963	8.05775	8.08683	8.79324	8.84326	8.77393	8.639	8.55723	8.53573	7.81876	8.2539	6.58582	7.76266	7.83713	8.82453	0.07495	0.07495
RIPK1	5.85615	6.47673	6.24949	6.23214	6.17895	6.16385	6.11573	6.45307	6.00427	6.22182	6.06345	5.2362	5.70894	5.28379	5.4752	5.30641	5.29376	5.78228	5.93039	6.14341	6.15124	5.86319	6.03179	6.0302	6.29233	6.4011	6.1603	6.23848	6.26198	5.29119	5.54703	5.41147	6.13535	5.99825	6.05273	5.59308	6.35528	4.26651	6.19726	5.63303	6.09981	0.0749766	0.0749766
CHTOP	7.53935	7.56021	7.24551	7.17371	7.43092	7.20916	6.69584	6.54903	6.70265	6.6328	6.80117	7.00886	7.18183	6.86818	6.75294	6.92867	7.07403	7.27913	7.11892	6.91457	6.89816	7.18758	6.95137	7.36884	6.67707	6.68458	6.64605	6.7048	6.71339	7.63751	7.54603	7.57489	7.59032	7.59626	7.43998	7.39843	7.75109	9.71453	7.41554	7.44063	7.79157	0.0750188	0.0750188
POP4	4.08746	3.89983	4.15445	4.15498	3.99035	3.98712	4.09627	4.09261	3.64884	4.18167	4.10718	3.91544	3.68009	3.77821	3.72266	3.88547	3.90632	3.88125	4.17286	3.53446	3.77206	3.78932	3.71682	4.17408	4.46746	4.57974	4.09726	4.56651	4.62606	3.93237	3.97893	4.27893	4.12374	3.84074	3.97904	4.4309	4.43441	3.26977	4.24664	4.64432	3.97578	0.0750283	0.0750283
GBA2	5.14338	5.81524	5.87283	5.97149	5.72151	5.98415	5.64571	5.70807	5.49972	5.56548	5.78138	5.4178	6.1243	6.32167	6.54043	6.24462	6.41777	5.04556	6.44832	6.08808	6.11397	6.18801	6.24594	5.29211	5.61398	5.60654	5.75535	5.60994	5.51975	6.04126	5.89416	5.84996	6.16442	5.94305	6.17474	6.37266	6.61997	4.58779	5.99163	6.61874	5.37067	0.0750841	0.0750841
EP400	5.79738	6.70592	5.83295	6.19847	5.6657	6.03737	5.86771	6.36104	6.59398	5.78311	5.91816	5.48922	6.13294	5.71342	5.84281	5.59174	5.51108	6.12119	6.12848	6.80764	6.68118	5.72806	6.56418	6.41986	6.11534	6.07027	6.79502	6.39106	6.126	6.53955	6.60922	6.55543	7.05905	7.10304	7.05321	5.406	5.88313	5.84929	6.15341	5.53732	6.49009	0.0751208	0.0751208
GPBP1L1	7.63223	7.49046	6.49476	6.44088	6.62662	6.56665	7.51582	7.39282	7.36642	7.4265	7.43671	7.40706	7.42483	6.73614	6.57277	6.92034	6.83711	7.14853	6.71803	6.30549	6.40331	6.3425	6.5434	6.90057	7.05705	7.05836	6.89584	7.2126	7.22608	6.63443	6.51387	6.63987	6.97451	7.00719	6.87194	6.78559	6.60208	9.24063	6.4623	6.5596	7.02492	0.0752013	0.0752013
HMBOX1	6.0624	6.43785	5.3943	5.74149	5.31293	5.11316	6.27655	6.4999	6.5052	6.14103	6.1099	6.24805	6.49324	6.04315	6.13042	6.09139	5.94027	6.50768	6.29648	6.204	6.31819	5.93427	6.32369	6.30802	6.72976	6.71904	7.24887	6.66116	6.63915	6.53226	6.48437	6.41872	7.16355	7.12997	7.03588	6.07193	6.33809	7.01861	7.23288	6.30293	6.32009	0.075233	0.075233
SRRM1	7.98411	8.2727	6.86184	6.74285	7.02065	6.97083	6.9443	7.14771	7.14776	6.96007	7.00273	7.3758	7.80159	6.37004	6.26923	6.52545	6.56539	7.71355	7.39933	6.73241	6.51262	6.4975	6.6279	7.67916	6.82785	6.80059	7.0506	6.89161	6.79641	7.57509	7.56377	7.55691	8.01764	7.91999	7.86132	7.57406	7.74254	7.93592	7.9293	7.4366	7.9606	0.0753783	0.0753783
UBR4	7.3985	8.71807	7.63065	8.18356	8.01855	7.8869	8.60887	8.84101	9.33227	8.57862	8.49956	7.02542	8.27961	7.41682	7.75264	7.40415	7.3152	7.2487	7.4744	7.78283	7.83212	7.47505	7.77841	7.55756	8.36018	8.32819	8.71085	8.38849	8.41022	8.03669	8.00666	8.00717	8.37562	8.26844	8.37409	6.99855	7.6524	6.17101	7.60747	7.74163	7.54054	0.0753937	0.0753937
WDR26	8.35074	7.7395	6.37406	6.59975	6.36566	6.39013	7.09305	7.25696	7.43427	6.99414	6.83118	7.46307	6.98217	6.74767	6.30365	6.6561	6.72465	7.51556	6.84663	6.68173	6.23806	6.36291	6.14792	7.73844	6.98184	7.20554	7.10835	7.02841	7.09266	7.27479	7.28876	7.3087	7.33066	7.29408	7.29009	6.92101	7.19371	8.54881	7.21166	6.64942	7.85547	0.0756007	0.0756007
DHX15	7.73992	7.02913	6.42071	6.4118	6.55931	6.49906	7.34225	6.97312	7.11233	7.23511	7.17851	7.36803	6.85584	6.3572	5.96252	6.23867	6.22079	7.17875	6.4812	6.18409	6.00485	6.01712	5.93266	7.47663	7.23809	7.31264	7.00283	7.33039	7.41097	7.41997	7.44051	7.41835	7.06045	6.92365	6.95162	6.51886	6.87629	6.72327	7.06591	6.21084	7.75674	0.0756059	0.0756059
PSMD12	7.04645	6.11657	5.55291	5.72188	5.98358	5.80434	6.01123	6.1938	6.06921	6.03623	5.64985	6.33909	5.40284	5.3644	5.12106	5.42896	5.34748	6.02102	5.40188	4.84381	5.01678	5.09435	5.03901	6.17627	5.5693	5.81366	5.41249	5.53649	5.51892	5.83179	5.97063	5.73949	5.60967	5.43426	5.54511	5.84517	5.34426	5.07247	5.86484	5.31694	6.01761	0.0758732	0.0758732
TUBGCP4	4.65141	4.4011	4.01043	4.24567	4.2653	4.44199	4.60119	4.56661	4.80977	4.87048	4.77293	4.92835	5.09636	4.46098	4.27399	4.28221	4.446	4.87766	5.0152	4.39617	4.86257	4.67449	4.62565	4.78452	4.63665	4.74388	4.70324	4.57594	4.54174	4.77853	4.84386	4.93142	5.01571	4.88949	5.01685	5.09568	4.81132	6.17101	5.02543	5.29929	4.91379	0.0760066	0.0760066
LSM14B	4.98211	5.69949	5.43561	5.54567	5.54201	5.39808	5.03792	5.11639	5.30661	5.03994	5.0966	5.28039	5.6796	5.67601	5.75601	5.83971	5.8115	4.86151	5.08103	5.38186	5.39148	5.30773	5.38965	5.19332	4.72875	4.87193	4.878	4.92195	5.0786	5.92928	5.97594	5.95807	6.26953	6.11465	5.93509	5.96664	6.00728	6.07153	5.34069	5.9755	5.47346	0.0760661	0.0760661
DDX6	8.96074	8.60565	7.45089	7.47373	7.69529	7.45795	7.96109	8.4162	8.01709	8.10457	8.11139	8.8217	8.70111	7.99488	7.563	8.09193	8.14089	8.59066	7.38419	7.52062	7.53303	7.2345	7.52755	9.26865	8.45713	8.54308	8.43507	8.60743	8.65969	8.3939	8.38352	8.32347	8.91212	8.92993	8.67098	7.23756	7.92686	6.26406	7.9778	8.0226	8.98607	0.0762104	0.0762104
METTL17	5.41891	5.48017	4.70482	5.05003	4.96544	4.93981	5.49077	5.34889	5.16378	5.5214	5.45632	5.63042	5.70237	4.92254	5.35783	5.34289	5.31189	4.77326	5.40473	4.43572	4.22174	4.09619	4.40091	4.70706	4.84943	4.59973	4.86819	4.76425	4.72315	5.13648	5.14664	5.09988	5.32599	5.20914	5.05176	5.42733	5.60182	5.07247	4.89191	4.89825	5.12994	0.0762451	0.0762451
ATG3	7.05023	6.49217	6.58651	6.35436	6.68627	6.64742	6.25191	6.13065	6.15214	6.21777	6.19954	5.85982	5.32795	5.59935	5.57625	5.5706	5.64784	6.01174	5.51999	5.49339	5.6127	5.69891	5.32703	6.42793	6.50634	6.28581	5.88263	6.14337	6.07144	5.69499	5.45116	5.59187	5.69909	5.72142	5.6077	5.59685	5.79374	5.26488	5.78185	6.90711	6.30961	0.0763701	0.0763701
RALBP1	6.00468	5.89257	6.41913	6.1727	6.22794	6.21095	5.75762	5.93718	5.81983	5.70182	5.75657	6.87119	7.00703	7.16801	7.13889	7.19208	7.22789	6.48006	6.52062	7.22066	7.24372	7.31224	7.42306	6.78344	6.4023	6.67903	6.43409	6.42694	6.56774	6.95623	6.97809	6.87577	6.50335	6.45123	6.5519	5.92678	6.12158	6.90762	5.86733	6.35451	6.45521	0.076424	0.076424
AAGAB	5.48991	5.33458	4.72547	5.04373	5.02579	5.04752	5.14058	4.94203	4.69572	5.06002	5.2934	6.25037	6.12898	5.71901	5.54782	5.93471	5.72524	5.25556	4.94229	4.5998	4.73303	4.80706	4.82369	5.40433	5.12111	5.13486	5.05851	5.28373	5.06156	5.22948	5.25545	5.33754	5.21077	5.17304	5.046	5.56258	5.12499	4.26651	5.71891	5.46904	5.36923	0.0764779	0.0764779
YWHAB	8.40784	7.97333	8.38693	8.13323	8.2425	8.28082	7.4974	7.76825	7.53079	7.62637	7.43714	8.65095	8.26598	8.51911	8.25608	8.46699	8.40068	8.70848	8.48305	8.6668	8.60886	8.52367	8.50719	8.73064	8.04503	7.94388	7.92919	8.06346	8.07414	8.93115	8.84544	8.85417	8.7984	8.69143	8.65041	8.16654	8.62526	11.5112	8.41001	9.19807	8.89529	0.0765265	0.0765265
SMIM7	6.90609	5.65176	6.33428	6.16401	6.09693	6.30842	6.03363	5.79949	5.52423	5.94103	6.1272	5.96579	5.07616	5.91178	5.75435	5.70819	6.02434	6.25474	5.80504	6.05267	6.10064	6.30606	6.15081	6.08021	5.63113	5.94091	5.59705	5.99168	5.87479	5.94032	5.87155	5.94153	5.98146	5.86222	5.69248	6.01392	6.54422	3.85256	6.09011	6.43119	6.36919	0.0765646	0.0765646
MON1B	4.82425	4.97217	4.99153	5.21063	4.4418	5.06572	4.58004	4.71934	4.61531	4.44857	4.74237	4.8421	4.95708	4.89911	5.07133	4.81306	4.60986	4.64708	4.52793	5.23268	5.11182	4.88677	5.04213	5.10549	4.81532	4.9854	4.73598	4.77902	4.99012	5.46189	5.42033	5.59891	5.54414	5.61668	5.53555	4.51296	4.92363	3.85256	4.22732	4.72208	5.23174	0.0765793	0.0765793
SON	9.45596	9.08496	7.80084	7.8422	7.98664	7.75852	9.1077	9.30731	9.13256	9.08254	9.13165	9.10245	8.77499	8.06695	7.82472	8.03732	8.04661	9.50807	8.38382	8.21658	8.17548	8.25628	8.17311	9.55602	9.30444	9.31173	9.3313	9.30954	9.30409	8.85438	8.84108	8.88117	8.99047	8.96565	9.00121	8.22219	8.49849	10.9463	9.03928	7.94262	9.60222	0.0765894	0.0765894
COPA	8.22296	8.21694	7.32123	7.26598	7.65525	7.4383	8.14392	8.30063	8.16712	8.77178	8.46594	8.54452	8.61135	7.78247	7.78305	8.08283	7.92696	7.95677	7.84451	7.53931	7.52038	7.39346	7.51244	8.38283	8.5212	8.62283	8.19588	8.50896	8.42828	7.61356	7.72067	7.66832	7.93875	7.80429	7.86487	8.05693	7.59905	5.07247	8.06228	8.48742	8.03061	0.0766786	0.0766786
PTBP1	6.77617	7.86691	7.64427	7.4993	7.38845	7.69271	6.51098	6.83641	6.72331	6.37463	6.44959	6.96023	7.94096	7.61105	7.64447	7.5931	7.4511	6.90355	7.81687	8.17735	8.03381	7.63924	7.98922	7.37261	7.03209	7.01571	6.95265	7.07138	7.04289	8.19611	8.26922	8.23576	8.08116	7.98651	8.12508	7.52941	7.93617	8.99129	7.72578	7.58992	7.54405	0.0767536	0.0767536
GIGYF2	6.73187	7.21742	5.65869	5.90695	5.74414	5.62777	7.08985	7.06459	7.21328	7.16565	7.12729	7.001	7.67947	6.66328	6.63446	6.77898	6.78615	6.29628	6.30798	5.99728	6.09342	5.77706	6.15802	6.73873	7.27074	7.36826	7.1447	7.17617	7.26975	6.72984	6.54636	6.42666	7.1666	7.11181	7.08351	6.53957	6.79829	6.43389	6.78822	6.7335	6.78134	0.0770293	0.0770293
CTNNB1	9.14702	8.1518	8.40304	8.54002	8.36363	8.49518	9.32447	8.99743	8.66824	9.2363	9.13259	9.32458	8.48891	8.67349	8.52128	8.82344	8.8087	8.85486	8.3462	8.42543	8.26228	8.30326	8.24057	8.08207	8.16351	8.3573	8.05542	8.22443	8.24196	7.47609	7.47279	7.54236	7.37166	7.37675	7.40404	8.82547	7.34552	6.35147	8.65066	9.04506	8.0737	0.0770725	0.0770725
STX16	5.97317	5.83817	5.04179	5.01823	5.26991	4.89979	5.72495	5.76858	5.59535	5.67367	5.71568	6.23437	5.92951	5.97756	5.9069	5.91248	6.12883	6.22005	5.9501	5.41101	5.58499	5.41916	5.72688	6.35024	6.05689	6.06636	6.27241	6.07518	6.14661	6.44963	6.64299	6.57343	6.58707	6.4994	6.47683	5.97101	6.2655	5.07247	6.1898	5.73409	6.59549	0.0772033	0.0772033
RPUSD3	5.17912	5.66624	5.99267	6.1494	6.29385	6.06176	5.69152	5.59232	5.66451	5.75987	5.77178	5.55028	5.82185	5.97476	6.13425	6.00295	6.04925	5.01802	5.88093	4.69472	4.88427	5.15219	5.19301	5.13536	5.37022	5.33132	5.70387	5.40826	5.28939	5.79575	5.9653	5.90787	5.88525	5.81712	5.77951	5.48743	6.24085	4.26651	5.79503	5.76013	5.4368	0.0772033	0.0772033
SNF8	5.89871	5.43951	6.5304	6.44567	6.90088	6.73342	5.85645	5.68657	5.57643	5.81783	5.87271	5.96902	5.51249	6.32753	6.29911	6.46689	6.58043	5.65437	5.59951	5.47453	5.55073	5.80718	5.44731	5.63513	5.361	5.63412	5.23301	5.50425	5.47412	5.67529	5.60986	5.68091	5.62116	5.6178	5.5328	5.66305	6.02283	4.58779	5.39538	6.0346	5.80606	0.0772455	0.0772455
YBX1	9.25833	9.68903	10.0096	9.97221	10.185	10.0978	8.64788	8.28884	8.73751	8.6553	8.69392	8.67936	9.1478	9.31251	9.14995	9.37689	9.20541	8.4006	8.38038	9.29884	9.04082	9.10012	9.10615	8.45549	8.20648	8.27621	7.71511	8.16927	8.22101	8.87899	8.88055	8.92599	8.52914	8.42534	8.48378	8.05864	8.89282	6.58582	8.33257	9.32687	8.70586	0.0772474	0.0772474
TRIM11	4.05103	4.83926	4.73059	4.9857	4.64786	4.87935	4.14648	4.57895	4.22094	4.36301	4.39126	4.41277	4.82843	5.00531	5.32469	4.94307	4.92792	4.67423	5.06305	5.38001	5.47489	5.31996	5.32191	4.79704	5.11014	4.89123	4.93707	5.06678	5.03968	5.46954	5.19298	5.28607	5.4152	5.26166	5.45236	4.92332	5.54208	4.58779	5.02989	4.73902	4.99822	0.0772958	0.0772958
HARS1	5.49978	5.46736	5.52961	5.76851	5.85225	5.73021	5.56032	5.39847	5.70124	5.55908	5.68241	5.35444	5.30705	5.18716	5.25136	5.46251	5.3247	4.70252	5.05032	4.55152	4.81566	4.77694	4.67877	4.92113	4.92786	5.06075	4.64506	4.93227	5.10987	5.11714	5.25545	5.34595	5.03874	4.90792	4.84839	5.47315	5.19828	3.85256	5.07166	5.55761	4.90983	0.0773446	0.0773446
LSM12	6.27188	6.37848	5.77964	5.62806	6.05048	5.70334	5.37797	5.24741	5.38062	5.24834	5.37172	5.58118	5.82819	5.2	4.806	5.38925	5.20232	5.53914	5.02452	4.83038	4.92903	4.96898	5.00101	5.60698	5.11137	5.27141	4.7014	4.87077	4.99492	5.77739	5.85435	5.71375	5.55217	5.40991	5.30422	5.15822	5.7301	6.17101	4.80857	5.75644	5.67462	0.0773504	0.0773504
PTP4A2	10.4674	9.71616	9.40455	9.43152	9.73148	9.65666	9.08683	8.90231	9.22924	8.77288	9.22	8.30984	7.75758	7.82193	7.54057	7.89194	8.01258	9.11089	8.24533	8.45131	8.4981	8.91563	8.55688	9.80355	8.87752	8.82884	8.65036	8.96789	8.93282	9.0014	9.03671	9.02417	8.71927	8.74838	8.68957	7.86871	8.38275	10.3822	8.42196	7.73696	9.30091	0.0774604	0.0774604
FAF2	6.43883	6.42276	5.54712	5.64482	5.97212	5.67596	6.06769	5.87249	5.75659	5.90919	5.90191	5.88524	6.00268	5.4421	5.21325	5.36762	5.11947	5.57018	5.17447	4.75849	4.89381	4.72004	4.91848	5.5281	5.49068	5.42189	5.32315	5.45399	5.4681	5.80182	5.75283	5.81407	5.7039	5.6178	5.68508	5.53731	5.26915	6.78737	5.20801	5.19679	5.66643	0.0774846	0.0774846
VPS4A	6.30741	6.67759	7.03106	7.19805	7.26713	7.29266	6.74555	6.34596	6.56252	6.39489	6.44787	6.24572	6.40287	6.7044	6.80911	6.61309	6.73812	5.4913	6.27632	6.21747	6.25019	6.20601	6.25539	6.26902	6.39026	6.23792	6.48098	6.23134	6.3347	6.14994	6.20122	6.2136	6.14156	6.0539	6.14002	6.30632	6.2723	8.63844	6.29283	6.85757	5.79538	0.0775351	0.0775351
CCNY	7.30982	6.99063	7.23565	7.27812	7.19832	7.23217	6.89375	6.51411	7.01625	6.48809	6.65297	7.86216	7.6586	7.74956	7.70752	7.8076	7.43583	6.87569	6.28022	6.97743	6.84996	6.68418	6.60169	6.84017	6.16623	6.28694	6.18619	6.19692	6.46739	6.41441	6.44279	6.4385	6.53944	6.68762	6.6361	6.09342	6.44283	5.58648	6.33044	7.10442	6.8923	0.0775392	0.0775392
SFPQ	9.08377	8.75148	7.90238	7.58104	7.55898	7.76596	8.70693	8.63098	8.4018	8.81511	8.30584	8.72838	8.51928	7.66615	7.55636	7.43373	7.68714	9.16197	8.48996	8.47156	7.81778	7.78506	7.74288	9.24246	8.90994	8.72378	9.01863	8.89865	8.89973	9.18907	9.19194	9.16736	9.20992	9.07178	9.10607	9.01077	9.04277	6.78737	9.24565	8.22029	9.33645	0.0775975	0.0775975
TGFBRAP1	4.87629	5.37041	5.13349	5.47244	5.17316	5.14203	4.53991	5.08386	5.05235	4.69954	4.75356	5.03382	5.33767	5.56379	5.92322	5.79381	5.36246	4.54418	5.22226	5.36519	5.40656	5.34584	5.22633	4.61959	4.47698	4.50077	4.75562	4.40658	4.4169	4.89667	5.02895	5.03899	5.22924	5.13601	5.38856	4.99646	5.13995	6.07153	4.69501	5.2211	4.96427	0.0779035	0.0779035
NPLOC4	6.29614	6.53138	5.53547	6.03644	5.78836	6.00316	5.76834	6.07598	6.10519	5.78969	5.45117	5.54542	5.68214	5.60418	5.61331	5.73167	5.62731	4.91654	5.57814	5.69499	5.69413	5.48739	5.8153	5.47613	5.75755	5.82605	5.39437	5.55377	5.57362	5.76501	5.64362	5.41945	5.43413	5.33836	5.36716	5.12729	5.23008	3.85256	5.59851	6.55003	5.21419	0.0779405	0.0779405
SYNRG	6.09773	6.09174	5.05816	5.28201	5.06946	4.7873	5.91916	6.1978	6.17263	5.92818	6.00497	6.29894	6.56005	5.79606	5.75269	5.97818	5.89117	5.88967	5.81797	5.49168	5.70093	5.37963	5.78581	6.17818	6.35818	6.32127	6.38161	6.28695	6.31805	5.90128	6.02287	6.02239	6.66497	6.51451	6.46033	5.87185	6.25409	5.07247	6.39636	5.10542	6.35616	0.077944	0.077944
CSDE1	9.82161	9.39423	8.74522	8.93741	8.92396	8.97086	9.53395	9.12777	9.47445	9.45744	9.54334	9.40097	9.19216	8.81894	8.53245	8.93151	8.94353	9.2569	8.63476	8.76903	8.6578	8.88874	8.81067	8.86939	9.11035	9.21026	8.79179	9.01146	9.03746	7.96277	8.01313	8.05152	8.20844	8.17323	8.1416	7.93794	8.11382	5.72386	8.65265	8.49713	8.53572	0.0779814	0.0779814
STAU1	7.79929	7.91421	7.43844	7.50275	7.73198	7.60728	7.31141	7.5099	7.38619	7.21246	7.21792	7.18344	7.43024	7.22525	6.96775	7.2641	7.2529	7.26385	7.22546	7.23448	7.15129	7.16256	7.27502	6.50928	6.47439	6.44997	6.45117	6.44455	6.36695	6.59303	6.46562	6.55543	6.37731	6.28076	6.2443	7.37613	6.51249	8.32953	7.77817	8.30281	6.54215	0.0779992	0.0779992
TOP3A	5.10351	5.65014	5.24854	5.41986	5.32499	5.15342	5.29323	5.3746	5.66588	5.37174	5.1922	4.89566	5.45555	5.73563	6.04213	5.71891	5.63967	4.5182	5.6594	5.68756	5.59672	5.52109	5.47298	4.76936	5.30653	5.29723	5.4237	5.33017	5.29036	5.88422	5.86584	5.90218	5.98641	5.83745	5.8865	5.91173	5.87794	3.85256	5.84722	5.56502	5.09027	0.078243	0.078243
FBXW2	5.60176	5.42633	5.2521	5.3138	5.30077	5.31937	5.90343	5.88347	5.98343	6.10723	5.87655	5.15989	5.13872	4.94939	4.61459	5.01441	4.98068	5.37824	5.75997	5.6741	5.76861	5.47806	5.71715	5.23806	6.03644	5.98164	6.03801	5.82055	5.91708	6.16414	6.0022	6.2136	5.92389	5.91782	5.91417	5.60997	5.47584	6.96419	6.07452	5.30309	5.40622	0.0782628	0.0782628
SYNCRIP	8.58159	7.66692	6.67144	6.72916	7.01507	6.74288	7.41147	7.44262	7.47687	7.45504	7.23797	8.01116	7.28997	6.80446	6.25171	6.64041	6.526	8.17972	6.74254	6.95843	6.70643	6.66375	6.5412	8.00838	7.39617	7.60243	7.35161	7.60989	7.59905	7.67932	7.75505	7.75448	7.60678	7.57969	7.50754	7.07078	6.87293	5.96469	7.33344	6.93269	8.23917	0.0783266	0.0783266
CUL3	7.15965	6.36473	5.76226	5.80997	6.03588	6.13541	6.89191	6.59471	6.91505	6.78419	6.86832	7.27298	6.56782	6.21425	5.95532	6.22821	6.22626	6.87569	5.65701	5.78264	5.68454	5.41916	5.70931	6.65321	6.62237	6.75595	6.43686	6.76623	6.74788	6.59652	6.69544	6.70338	6.37354	6.33623	6.29049	6.00827	5.8942	5.43462	6.00474	5.38785	6.79105	0.078347	0.078347
ZNF281	6.3179	5.70262	5.68001	5.91733	5.58275	6.20275	6.0303	6.30717	6.21653	5.79514	6.45217	5.74215	5.0289	5.20478	5.4323	5.30356	5.47476	6.23835	5.78543	6.10935	6.35319	5.69086	6.07815	5.62394	5.69287	5.71881	5.51769	5.56802	5.63557	5.46189	5.34845	5.52683	5.93314	5.90412	5.71685	4.82393	5.40434	5.07247	5.24595	4.39174	6.34302	0.0783715	0.0783715
CUL7	5.57867	6.89341	7.06589	7.32437	6.84125	7.15777	6.66603	6.40259	6.33035	6.89095	7.00448	6.44688	7.34759	7.74491	8.05898	7.73078	7.67868	6.40103	7.44519	7.84957	7.7632	7.44105	7.64515	6.44791	6.86384	6.87815	7.10487	6.98412	6.90642	7.23945	7.29727	7.26727	7.48355	7.44552	7.4836	7.94682	7.47674	7.72297	7.37046	8.39086	6.39703	0.0783808	0.0783808
EIF3L	6.3773	6.71678	6.68731	6.75448	7.05363	7.03843	6.45647	6.2612	6.586	6.41416	6.38722	6.33565	6.67451	6.47543	6.47349	6.73214	6.61734	5.7729	6.34641	6.14558	5.97257	6.10357	6.08573	6.1206	5.94682	6.20389	5.63419	5.97965	5.97039	6.82231	6.80093	6.86996	6.78839	6.62163	6.62519	6.62325	6.76411	4.26651	6.38027	7.34094	6.10847	0.0783966	0.0783966
C3H1orf43	7.1448	6.37456	6.20974	6.19279	6.55675	6.43283	5.86647	5.569	5.7553	5.73398	5.96583	7.02852	6.24984	6.32314	6.17695	6.4896	6.53375	6.5105	6.25667	5.75591	5.65118	6.1717	5.8778	6.19435	5.2219	5.46512	5.11767	5.23337	5.33925	5.81388	5.84277	5.77726	5.55882	5.50373	5.49244	6.25954	5.87347	6.58582	5.64512	6.23226	6.1577	0.0784295	0.0784295
NCOA5	4.33618	4.75743	5.08638	4.72701	4.74979	4.64929	4.63968	4.75458	4.66023	4.82215	4.7311	4.82884	5.15026	5.2269	5.33804	5.20637	5.13991	5.18655	5.58698	5.52373	5.62134	5.41265	5.79509	5.14127	5.3044	5.47598	5.16118	5.26869	5.47584	5.65532	5.65691	5.60593	5.97849	5.83263	5.73724	5.28976	5.92043	5.43462	5.45971	5.79474	5.38072	0.0784502	0.0784502
SSR1	9.23213	8.20265	8.10509	8.01894	8.30548	8.17162	8.09442	8.0683	8.61344	8.13284	8.15	8.5717	7.68472	7.99027	7.81163	7.90982	7.92191	8.15329	7.54641	7.53724	7.33146	7.50789	7.39403	8.50362	7.68273	8.06124	7.50853	7.93505	7.63116	6.80126	6.85092	6.89021	7.32286	7.44394	7.26345	7.78034	7.37821	10.2745	7.90336	8.26124	8.03992	0.0786053	0.0786053
C15H11orf58	8.37053	6.87482	6.79625	6.74868	6.99257	6.82352	7.36893	6.99354	6.94543	7.22504	7.33518	8.18548	6.93435	6.83101	6.56617	6.98125	6.98887	8.0743	6.18113	6.49013	6.35059	6.66923	6.27144	7.71818	6.86819	7.03586	6.65654	7.06771	7.10491	6.87508	6.93239	6.74209	6.83955	6.82192	6.65388	6.48977	6.30585	8.43335	6.98079	7.88778	7.7905	0.0786057	0.0786057
ARL16	4.63137	4.40877	4.41181	4.28897	4.61877	4.38515	4.0618	4.18269	3.95857	4.23723	4.15014	4.73718	4.64012	4.60064	4.69975	4.56005	4.52361	4.55699	5.30724	4.40707	4.49366	4.49188	4.38624	4.90504	4.52364	4.38826	4.83499	4.52426	4.65057	5.14606	5.09877	5.14873	5.30715	5.14225	4.90039	4.61683	5.45206	5.26488	4.78629	5.11699	4.96045	0.0786979	0.0786979
DERL1	7.87584	8.20265	7.32377	7.25647	7.85248	7.52635	6.86718	6.93138	7.34121	7.05224	6.59662	7.03199	7.37767	6.94215	6.86703	7.09505	7.02307	6.45485	6.1736	6.48586	6.471	6.12266	6.42163	6.89824	6.61377	6.60095	6.23917	6.63253	6.14176	6.14039	6.29767	6.37422	6.22923	6.1941	6.27744	6.54446	6.36486	6.17101	6.64267	7.34985	6.35033	0.0787612	0.0787612
ABCF1	5.66339	7.12896	6.72241	6.88366	6.70716	6.62917	6.0785	6.10528	6.24814	5.82424	5.58087	5.72029	7.01513	6.68341	6.70052	6.61653	6.53375	5.15197	6.33446	6.37741	6.55307	6.36122	6.39012	5.60128	5.54869	5.86861	5.28187	5.51311	5.6957	6.58952	6.64966	6.57701	6.31974	6.23407	6.3321	6.54641	6.39583	6.26406	5.73952	6.56594	5.65111	0.0788444	0.0788444
FBXO11	7.06234	6.54799	5.45738	5.50952	5.69852	5.44054	6.37371	6.67967	6.6687	6.28289	6.42269	6.66801	6.40962	5.54378	5.14656	5.57532	5.48849	7.29861	6.18944	6.15315	5.85051	5.76433	5.62021	6.47698	6.328	6.37603	6.46045	6.44917	6.41916	5.82585	5.92743	5.97983	6.36446	6.28076	6.31943	5.86874	5.52509	5.96469	6.54539	6.3606	6.77319	0.0788985	0.0788985
PPP1R10	5.40323	6.24007	5.91389	5.83574	5.47323	5.80073	6.16121	5.86545	6.31726	6.12379	6.0791	5.09121	6.03094	5.89016	6.23873	5.86115	5.66003	4.26727	6.60198	5.7009	6.13222	5.70025	5.82077	4.99251	5.91076	5.76541	5.62839	5.77379	5.66143	5.46189	5.41252	5.41945	5.74298	5.65426	5.64501	6.2416	5.09076	5.26488	5.30979	5.65996	4.73073	0.0789155	0.0789155
RPA1	5.6256	5.54257	5.79438	5.7875	5.94893	5.87485	5.86896	5.95054	5.81487	6.00644	6.38811	6.84574	6.69563	6.89359	6.70138	6.9552	6.56323	5.81314	5.66657	5.38186	5.34007	5.24127	5.39698	6.25639	6.14011	6.64796	6.02703	6.28982	6.40842	6.58952	6.54636	6.65685	6.61988	6.66072	6.56874	6.18889	6.2558	5.26488	5.86671	6.42306	6.46805	0.0790735	0.0790735
XRCC5	5.10674	4.82785	4.61361	4.14323	4.62853	4.93981	5.4177	5.24586	4.89446	4.97798	5.0429	4.82529	4.55233	4.6506	4.24595	4.98984	4.97093	4.27837	4.11117	4.01455	4.091	4.22446	4.12871	4.31649	4.65856	4.65462	4.67913	4.71217	4.95979	4.41662	4.46019	4.24339	4.46137	4.38401	4.21975	4.54452	4.76544	4.26651	4.08645	4.80662	4.0816	0.0791109	0.0791109
REV1	5.54692	5.35658	4.58564	4.75043	4.74979	4.6653	5.4211	5.31388	5.25447	5.45955	5.25849	5.02454	4.84444	4.62226	4.48063	4.91725	4.88013	5.62337	5.88504	5.08674	5.28856	5.27039	5.41154	5.13339	5.34654	5.06075	5.44915	5.03294	5.19045	4.91918	4.71006	4.66209	4.86929	4.92067	4.8351	5.58931	5.22073	6.26406	6.00417	5.88879	5.12141	0.0791452	0.0791452
NUMA1	6.46046	8.17759	8.14108	8.46414	8.0534	8.39378	7.85846	8.05864	8.07111	7.71277	7.96988	6.76751	8.38023	8.16124	8.54473	8.19954	8.18722	7.14307	8.7556	8.78164	8.9783	8.80542	9.09942	7.61629	8.21319	8.36793	8.20533	8.00689	7.99753	7.9285	7.93076	7.87115	8.36674	8.49538	8.57709	8.18606	8.4453	5.96469	8.68426	8.92523	7.36123	0.0791538	0.0791538
ELOVL1	5.6177	6.28353	5.83057	5.95478	6.25971	6.08871	5.55103	5.61407	5.76046	5.78201	5.79091	6.14767	6.35418	6.4595	6.38197	6.22219	6.27063	5.66032	6.37949	5.99848	6.00264	5.93881	5.99198	5.31839	5.47081	5.24857	5.0898	5.16378	5.22146	5.86696	5.97594	5.78964	5.90731	5.71202	5.78873	6.46936	6.48639	4.26651	6.3067	6.50729	5.56313	0.0791799	0.0791799
SMAD3	5.32078	5.76676	5.40073	5.83939	5.44588	5.56944	5.76031	6.43078	6.31375	5.79732	6.0612	5.94586	6.26903	6.33483	6.30705	6.41643	6.27987	6.08499	6.39395	6.61126	6.29137	6.47032	6.59427	5.99913	5.94682	5.5921	6.36949	6.02786	6.11338	5.51458	5.24669	5.32909	6.94993	6.99905	6.62969	5.81151	6.6394	5.84929	6.06747	7.38673	6.28385	0.0792176	0.0792176
RPL18	7.71817	7.79841	10.0685	9.92088	10.1727	10.3013	8.41662	8.13187	8.52531	8.67909	8.87257	7.72442	7.89035	9.36297	9.5456	9.7303	9.65113	7.71946	8.91865	9.64523	9.7172	10.2379	9.67048	8.58886	9.04355	9.16752	8.56689	9.19418	9.13793	9.24193	9.28846	9.26254	9.54179	9.48575	9.25412	9.33257	10.149	9.10885	9.00147	9.69408	8.77996	0.0792522	0.0792522
TTC4	4.88196	5.08909	4.01882	3.99424	4.04969	3.94841	4.625	4.69006	4.37709	4.76548	4.88908	4.56127	4.95971	4.25804	4.31506	4.02328	3.97943	4.2174	4.60454	4.02401	4.22174	3.92367	4.00617	4.39433	4.57772	4.53326	4.5924	4.79203	4.69985	4.46332	4.15779	4.47555	4.97849	4.90792	4.68012	4.35727	4.75576	3.85256	4.39601	4.97808	4.76618	0.0792663	0.0792663
R3HDM2	6.6921	7.17977	6.22251	6.58463	6.54649	6.37805	5.69855	6.37738	6.63253	5.69949	5.68095	6.27437	6.76772	6.22371	6.28884	6.2461	6.29557	6.31203	6.60572	6.52472	6.57102	6.11666	6.70675	6.41256	5.74421	5.68434	6.42575	5.8078	5.72702	6.36607	6.36802	6.36184	7.18262	6.98089	6.93925	6.07463	7.19997	4.58779	6.73688	6.83456	6.70517	0.0793377	0.0793377
METAP2	7.38858	6.2783	6.12096	5.87889	6.33618	6.04962	6.07419	5.97502	5.92365	6.12119	6.04536	7.24297	6.74017	6.59019	6.12144	6.4921	6.65839	7.0235	6.03652	6.01875	5.84067	6.31656	5.91744	6.90981	6.2706	6.39123	5.95702	6.3266	6.39125	7.55906	7.50987	7.475	6.48809	6.40852	6.57875	5.94019	6.62485	5.43462	6.48526	6.51113	7.15684	0.0793811	0.0793811
DDX27	4.83793	5.67264	5.18659	5.09951	5.52642	5.4908	5.04014	5.04702	5.08154	5.0816	5.06776	4.52446	5.50711	4.97015	4.97781	5.21245	5.1572	4.92362	5.68433	5.3892	5.27767	5.6346	5.52523	5.3442	5.37124	5.70797	5.3075	5.52776	5.46724	6.08173	6.20122	6.07894	6.3291	6.01959	5.88758	5.22305	6.29753	6.17101	5.33799	5.85121	5.27083	0.0793973	0.0793973
UBE4B	6.27547	6.88587	5.9948	6.11071	6.19547	6.40927	6.42546	6.64252	6.74236	6.30063	6.42794	6.23504	6.73926	6.09217	6.12144	6.27834	6.01962	5.93526	5.80612	5.83332	5.86513	5.45922	5.88998	5.79591	6.07831	5.90558	6.0797	5.84104	5.90376	5.47714	5.84857	5.37087	6.11021	6.08257	5.9821	5.89039	6.07694	8.28581	6.01773	6.8798	5.79966	0.0794527	0.0794527
PSMA6	6.91348	5.8109	7.31784	7.05176	7.78968	7.50206	6.82284	6.69902	6.38239	6.60014	6.64923	6.13048	5.21195	6.23233	6.07305	6.27107	6.29035	5.80472	6.31559	5.96816	5.99158	6.39549	6.02233	6.20754	5.99133	6.3031	5.58811	6.08314	6.19949	6.51759	6.61944	6.6703	5.89159	5.76452	5.81606	6.36936	6.59667	5.96469	6.52813	6.54469	6.30057	0.0796064	0.0796064
SPCS2	8.16912	6.61176	7.89727	7.79793	8.36363	8.10131	7.21226	7.12475	7.24772	7.00924	7.57674	7.63646	6.19269	7.10585	6.89212	7.35896	7.30813	7.39939	6.4097	6.69882	6.48921	6.95464	6.5434	8.13183	7.69807	7.77935	6.93553	7.58138	7.29888	6.95351	7.0377	7.05816	6.68457	6.79841	6.80702	7.50053	6.6603	8.65572	6.6561	6.68917	7.60437	0.07963	0.07963
SSR2	7.34342	7.25731	8.32019	8.34355	8.73296	8.72679	7.49337	7.13314	7.41883	7.34555	7.90896	6.5	6.45297	7.39709	7.44874	7.78125	7.6248	6.73253	7.58694	7.88344	7.85091	8.22223	7.93735	7.10362	7.50924	7.72289	6.81132	7.55086	7.38404	7.09863	7.14531	7.13047	7.32988	7.19255	7.16681	8.24638	8.20391	9.04472	7.58317	8.62789	6.95558	0.0796798	0.0796798
OSBPL2	6.26972	6.38628	6.1229	5.86822	6.16225	6.17507	5.9454	6.49405	6.5484	6.13932	5.97183	6.35212	6.40846	6.4189	6.31943	6.46816	6.22626	6.31957	6.13366	6.11379	6.17393	6.39218	6.26477	6.17147	6.38825	6.34245	6.19211	6.24441	6.11558	5.67529	5.65028	5.48179	5.75808	5.64331	5.78643	7.33892	5.76026	8.49224	5.95686	6.76599	5.77594	0.0797996	0.0797996
DYNC1H1	7.43943	8.81949	8.33118	8.59226	8.17747	8.42818	8.44092	9.22323	9.37321	8.38568	8.21442	7.63874	8.96431	8.61314	8.82043	8.60309	8.38853	8.23389	8.9018	9.64225	9.71055	9.31598	9.59037	8.25623	9.00403	8.97087	9.345	8.96188	9.07996	8.33234	8.37048	8.29555	8.56494	8.40457	8.62986	7.7737	8.00229	6.07153	9.03095	9.5095	7.76169	0.0798212	0.0798212
JAK1	8.57403	8.09314	7.92934	7.72296	7.77876	7.79443	8.46049	8.53069	8.64014	8.2908	8.39293	8.0511	7.81079	7.179	7.07724	7.19899	7.19756	8.98546	7.98106	8.19971	8.49653	8.11247	8.18375	9.16456	8.85114	9.09216	8.6391	8.91389	8.90571	8.28437	8.34403	8.23463	9.10953	9.10799	9.0314	6.84224	8.51604	7.01861	7.89022	7.61435	9.38439	0.0798824	0.0798824
PHF10	5.46998	5.48381	5.19031	5.28736	5.02579	4.85863	5.11769	5.13824	4.87315	4.99893	4.96323	5.64965	5.73126	5.21431	5.24429	5.20332	5.27012	5.78306	5.80396	5.57293	5.23139	5.21905	5.10618	5.31317	5.50005	5.34538	5.45243	5.38162	5.02687	5.55826	5.55415	5.59891	5.3675	5.32472	5.30904	4.86513	5.3783	3.26977	6.09171	5.05372	5.16191	0.0798867	0.0798867
WDR45B	5.15123	5.21923	4.90818	4.66263	4.78514	4.60019	4.83857	4.77188	4.78969	4.82642	4.77293	6.17237	6.29027	5.77905	5.77575	5.92919	5.90659	5.29435	5.12505	5.19964	5.122	5.21905	5.12985	5.12547	5.2219	5.2148	5.02946	5.07345	5.25582	5.29119	5.42033	5.50448	5.17139	5.22098	5.187	6.04183	5.01165	5.96469	5.56658	5.46339	5.13842	0.0798905	0.0798905
ICE1	3.90279	4.76941	4.58564	5.15906	4.63823	4.83052	5.20122	5.25665	5.02685	5.28602	5.04061	4.50458	4.94917	5.12962	5.24665	5.18798	4.97419	4.8422	5.39901	5.7009	5.68866	5.44173	5.59916	5.04801	5.60533	5.39925	5.8564	5.50326	5.7633	5.21135	5.07916	5.19598	5.28004	5.39823	5.45671	4.80451	4.62897	4.26651	5.47125	5.26333	5.01674	0.0799119	0.0799119
EXTL3	5.7382	6.74587	5.75474	5.83574	5.51594	5.61134	6.03141	6.41228	6.79556	6.02606	5.75796	4.76251	5.40862	5.35725	5.37303	5.43157	5.31446	5.06107	5.57434	6.2298	6.13222	6.04371	6.04741	5.42383	5.58171	5.70378	6.05397	5.78928	5.64628	5.25625	5.27281	5.28607	6.067	6.03894	5.96897	6.26073	5.91319	5.07247	6.27788	6.65041	5.49079	0.0800154	0.0800154
NIPAL3	5.29552	6.12125	5.83057	5.9748	5.69387	5.68383	5.52597	5.45446	5.17544	4.77435	5.79633	5.37283	6.00064	5.95502	5.99237	5.7816	5.77276	5.74116	5.68079	6.49099	6.55307	6.13359	6.51896	5.83162	5.49443	5.49162	5.48275	5.77133	5.69054	5.66201	5.75283	5.62677	6.47409	6.32599	6.15971	5.51159	6.33863	7.12167	4.86966	6.53341	5.67928	0.0801187	0.0801187
SMUG1	4.92469	4.8534	4.77584	4.9857	4.8699	5.0414	5.01107	4.8635	4.53316	4.88078	4.99185	4.76623	4.48898	4.89517	5.12106	4.69644	4.95454	4.30031	4.84036	4.56455	4.48737	4.59329	4.57482	4.74631	4.79111	4.43351	4.81641	4.34392	4.50356	4.60889	4.91193	4.68876	5.42833	5.5549	5.32815	5.34009	5.57272	4.58779	6.22821	5.64506	4.97378	0.0801198	0.0801198
DCTN1	5.83974	6.78253	6.94233	7.10421	6.86209	7.1521	6.57425	6.564	6.60838	6.56034	6.65371	6.40163	7.40105	7.36004	7.64223	7.51654	7.31713	6.26035	7.32202	7.54302	7.65586	7.69466	7.64822	6.45346	6.73255	6.59462	6.948	6.65939	6.66043	6.6446	6.68575	6.48489	7.11157	6.93223	7.05321	6.95517	6.9689	5.43462	7.32801	8.33951	6.00838	0.0802119	0.0802119
DGCR8	4.25697	5.24948	5.33842	5.62806	5.38958	5.46361	4.91538	4.95534	5.02255	4.7677	5.02223	5.15848	5.61905	6.05468	6.08629	6.10289	5.91169	4.94049	5.57561	5.6786	5.46532	5.80593	5.54297	5.11951	5.20253	5.3529	5.16118	5.00947	5.13507	6.06669	6.1363	6.02239	5.7696	5.70782	5.83845	5.98689	5.72762	5.72386	4.89437	5.58076	5.38785	0.0802955	0.0802955
ENTPD4	6.91809	6.66883	5.57013	5.62384	5.50007	5.40286	6.11258	6.6618	6.74888	6.27822	6.06906	6.58684	6.30481	5.90885	5.77739	5.95842	5.71944	6.43812	5.83503	5.75021	5.69822	5.26135	5.65733	6.76763	6.80385	6.91488	6.40498	6.63614	6.40707	6.42231	6.66946	6.29398	6.31503	6.41433	6.35945	7.08829	6.21342	6.90762	5.64585	5.36379	6.61931	0.080367	0.080367
RBM22	6.09773	5.58555	5.24854	5.05631	5.46235	5.06572	5.28204	5.45178	5.23604	5.33776	5.39691	6.24605	5.69355	5.2943	5.18399	5.44195	5.48849	6.40357	5.8727	5.09575	5.18552	5.30069	5.07604	6.2206	5.43122	5.428	5.29169	5.41248	5.57762	5.96758	5.98123	6.08397	6.09198	5.95727	5.8473	5.62111	5.9991	4.26651	6.17877	6.11031	6.27311	0.0803833	0.0803833
CCDC93	6.64843	6.47307	5.16785	5.37032	4.99593	5.07173	6.33454	6.51347	6.47172	6.29679	6.33697	6.61132	6.57486	6.29425	6.05296	6.29705	6.21392	5.90408	5.70303	5.14212	5.43133	5.02344	5.30121	5.88301	5.96587	6.02126	5.9716	5.94222	5.88773	5.74625	5.51091	5.59891	5.96353	5.88472	5.91943	5.0823	5.76669	6.17101	5.84279	5.64905	5.7694	0.0803834	0.0803834
ASB8	5.63346	5.30197	5.07032	4.81109	5.55742	5.27834	5.10293	4.99456	4.93615	5.25311	5.16941	5.45049	5.05568	4.96452	4.806	5.0317	4.97093	5.48939	5.23357	4.52176	4.81315	5.14631	4.4298	5.81079	5.01405	5.51094	5.08275	5.36431	5.30201	4.64985	4.30006	4.82724	5.57071	5.46942	4.71925	5.51557	5.55795	3.85256	5.24017	5.61174	5.71601	0.0803928	0.0803928
HMG20A	6.22582	6.20191	5.25565	5.21063	5.57772	5.19811	5.57567	5.62125	5.66726	5.48812	5.79768	6.00483	5.94948	5.25793	5.13387	5.57768	5.34245	5.79161	5.68785	5.3596	5.08708	5.11255	5.29599	6.13348	5.53782	5.4887	5.50719	5.57085	5.57602	6.02578	6.01257	5.93597	6.09839	6.0481	6.04505	5.29208	5.70265	3.85256	6.10712	6.32988	6.0972	0.0804878	0.0804878
MAFG	5.3565	5.6124	5.22335	5.40025	5.21912	5.13055	5.01333	5.1147	5.23604	4.64016	4.61015	5.35752	5.38809	5.73453	5.82713	5.47014	5.98453	5.24768	5.62916	5.61425	5.83573	6.12565	5.98226	5.49622	5.74815	5.64989	5.06854	5.07345	5.13072	5.53659	5.25545	5.11962	5.3492	5.12975	5.1463	4.43932	5.08046	6.78737	5.61645	5.93606	5.11455	0.0805392	0.0805392
KCMF1	6.30741	6.02587	5.55867	5.55013	5.63697	5.59473	5.45137	5.26278	5.63387	5.1766	5.24666	5.78077	5.70237	5.56254	5.26307	5.25136	5.27012	5.56112	5.4147	5.58417	5.45569	5.49974	5.44259	5.74385	5.32457	5.47892	4.94798	5.2952	5.39744	5.65532	5.65028	6.05863	5.34613	5.31922	5.29777	5.52747	5.80395	3.26977	5.42282	5.34794	6.02586	0.0805517	0.0805517
RPS26	7.9874	7.16511	9.33633	9.10083	9.70605	9.40386	8.15724	7.67965	8.2735	8.07056	8.23676	7.75103	7.00792	8.72422	8.60208	9.14742	9.09085	7.51954	8.25288	8.60093	8.65465	9.49285	8.7256	8.66218	8.19485	8.58516	7.9008	8.59913	8.55218	9.3159	9.32896	9.40557	8.92053	8.7816	8.60641	8.99462	9.93222	7.21786	8.39721	8.99601	8.82925	0.0805963	0.0805963
STRIP1	4.17008	4.17213	4.50433	4.55147	4.38533	4.68112	4.58308	4.45321	4.12405	4.29072	4.46457	4.16094	4.33478	4.41216	4.62551	4.60696	4.58878	4.27394	5.07745	5.14646	5.42641	5.11054	5.00101	4.70971	4.88275	4.99229	4.74494	4.93959	5.01394	4.83881	4.86691	4.64856	4.94233	4.82891	4.88757	4.89299	5.34856	5.58648	5.02655	5.69123	4.73297	0.0806168	0.0806168
KIAA0232	6.06738	6.66883	6.14223	6.29984	6.35688	6.31605	6.35781	6.4477	6.64655	6.35261	6.13364	6.17552	6.75613	6.57056	6.3916	6.44898	6.55673	6.40002	6.47237	6.29576	6.43551	6.28926	6.51335	6.19341	6.1431	5.97609	6.90387	6.30917	6.37111	5.01634	5.06926	5.19598	5.65135	5.6673	5.78297	5.93126	5.31929	7.5855	5.98991	6.62836	5.55301	0.0806258	0.0806258
EPB41L1	9.15377	8.58821	6.74281	6.91681	6.92485	6.71432	8.31853	8.45287	8.35368	8.41219	8.15765	9.2839	9.11367	8.3792	8.16012	8.37173	8.18054	8.94346	7.93902	8.2307	7.99028	7.78537	8.12681	8.76863	8.70046	8.77362	8.57471	8.71804	8.70574	7.6527	7.68706	7.61716	8.09724	8.11931	8.02372	8.10833	6.58715	8.51134	8.34315	8.81653	8.47256	0.0806337	0.0806337
CREBBP	6.68076	7.24449	6.89754	7.15189	6.53356	7.08676	6.41696	7.14023	7.26419	6.21858	6.53068	6.16325	6.82187	6.57549	6.85856	6.5829	6.39852	7.14459	7.02633	7.99444	7.75962	7.22709	7.71234	7.27355	6.83082	6.75797	7.24034	6.82079	6.73505	6.91202	6.94056	6.95482	7.35034	7.35678	7.42711	6.49685	6.4771	4.58779	7.39036	7.4366	7.1451	0.0807768	0.0807768
PTPRA	6.08305	6.19638	5.42303	5.68993	5.61749	5.63997	5.95834	5.97782	6.16486	6.00456	6.23888	6.15689	6.2842	5.65984	5.60044	5.77134	5.80603	5.94365	6.08813	5.78125	5.84067	5.76049	5.84956	5.59699	5.97732	5.93735	5.99207	5.87429	5.93216	5.35862	5.33198	5.14873	5.3599	5.28721	5.34231	6.02934	5.61348	8.04484	6.411	6.58219	5.53642	0.0807777	0.0807777
PSMD7	7.02184	6.7602	6.21887	6.09555	6.91889	6.55596	6.39895	6.10954	6.36638	6.02048	5.60732	6.03709	5.75565	5.79183	5.50311	5.87655	5.98292	5.86412	5.96374	5.57454	5.61125	6.03631	5.70538	5.92009	5.78079	5.85809	5.12456	5.44578	5.58639	5.76501	5.89416	5.9248	5.69547	5.74927	5.82057	5.8827	5.95608	4.26651	6.03339	6.80315	5.76722	0.0808449	0.0808449
PARP2	4.83208	4.85621	4.65725	4.21233	4.97313	4.8862	4.48893	4.58875	4.42017	4.54754	4.42313	4.68319	4.51136	4.13976	4.46854	4.43562	4.2068	4.004	4.34947	3.93649	4.2293	3.87237	3.73237	4.61111	4.3748	4.311	3.88986	4.3917	4.04391	4.36835	4.63148	4.36413	3.68701	3.76192	3.91729	5.23519	4.4263	4.58779	4.35208	4.50387	3.97199	0.0808455	0.0808455
MAX	5.22443	5.82818	5.72429	5.3953	6.01742	5.80795	5.3461	5.4967	5.17156	5.06544	5.03145	5.22612	5.58644	5.49253	5.44263	5.70173	5.83138	5.59347	5.87166	5.44488	5.58352	5.72149	5.4822	6.10357	5.93582	6.00159	5.47631	5.75232	5.81504	5.80787	5.6896	5.8381	6.17399	6.07607	6.06512	6.32006	6.20514	7.78709	5.99677	6.47171	5.75513	0.0808562	0.0808562
EIF4G1	8.9809	9.92886	8.4692	8.65721	8.6133	8.70374	8.91841	9.5176	9.69851	8.92703	8.84995	7.93822	8.85688	8.28162	8.2631	8.38861	8.249	7.20778	7.79306	8.04064	7.99528	7.9146	8.01328	7.68927	8.00481	8.25115	7.66782	7.88453	7.8314	8.24927	8.2342	8.26042	8.1618	7.94407	8.07152	8.3605	7.59091	6.17101	8.07854	8.5707	7.30168	0.0809889	0.0809889
ATXN7L3	5.44084	5.74721	5.34177	5.56781	5.11184	5.2361	5.12188	5.09249	5.50743	5.14106	5.02685	5.02221	5.19733	5.40654	5.68642	5.35394	5.24338	4.99667	6.13193	6.04223	6.07152	5.97794	6.09328	5.51149	5.50284	5.57751	5.31354	5.30089	5.53382	6.29899	6.39205	6.23638	6.31031	6.3205	6.2651	6.12247	6.0475	6.35147	5.43634	6.38232	5.59798	0.081006	0.081006
RSL24D1	6.86566	5.17264	5.38134	5.45829	5.75309	5.69167	5.83492	5.48232	5.23232	5.80815	5.74821	6.41204	5.19153	5.59328	5.13642	5.54914	5.48621	6.53384	4.7054	5.05708	4.99479	5.25226	5.05146	6.17051	5.76611	5.63412	5.81359	5.78684	5.79731	5.39119	5.52547	5.32059	5.44996	5.4368	5.39914	5.28976	4.96761	5.07247	5.62975	6.10233	6.30434	0.0810093	0.0810093
RBM23	5.29835	5.50007	4.55713	4.63772	4.83659	4.82341	5.28951	5.32271	5.23789	5.4568	5.56508	5.46256	5.74686	5.29729	5.34025	5.33734	5.5289	5.27342	5.89829	5.47453	5.39485	5.34413	5.40912	5.47768	5.78309	5.97261	5.88506	5.77624	5.88322	6.02578	6.18296	6.13335	6.08923	5.93229	6.008	6.57343	6.23564	4.85038	6.12654	5.79564	5.61388	0.0810364	0.0810364
ERCC5	5.13549	5.17714	4.48023	4.54255	4.40818	4.46045	5.27829	5.41233	4.98993	5.41064	5.36079	4.99081	5.15944	4.46895	4.55869	4.64791	4.96767	5.53174	5.50674	5.00306	4.93366	5.04466	4.85953	5.39118	5.67561	5.42291	5.57511	5.44887	5.38745	4.94135	4.9663	4.96454	5.58512	5.59069	5.49948	5.65404	5.80864	4.58779	5.95979	5.76473	5.26155	0.0810938	0.0810938
SLAIN2	6.29118	5.64202	5.05409	4.95243	5.28851	5.25209	5.19923	5.35177	5.223	5.21292	5.14625	6.31678	5.81954	5.45554	5.18153	5.33455	5.34245	6.78833	5.63891	5.93341	5.74377	5.56581	5.81165	6.15698	5.82319	5.75976	5.61769	5.70669	5.69644	5.375	5.37281	5.3543	5.31817	5.3586	5.27989	5.24243	4.78619	6.65618	6.21699	6.21824	6.0286	0.0812885	0.0812885
ATP9B	4.96441	5.06012	5.69317	6.35436	5.69852	5.9584	5.48591	5.12483	5.05655	5.33477	5.56826	4.47424	4.7988	5.1807	5.52272	5.04539	5.09276	4.66749	4.99826	5.43781	5.5938	5.56874	5.53856	4.74373	5.08423	5.10083	5.39892	5.33684	5.19983	5.15557	5.02895	5.02859	5.00796	5.15465	5.25681	5.09568	4.99392	3.85256	5.23535	5.6922	4.65472	0.0813051	0.0813051
DHX9	8.23611	7.93729	6.62823	6.60618	6.93275	6.87259	8.30363	8.22981	8.49831	8.03965	8.12087	8.51977	8.49693	7.41853	7.31117	7.66635	7.4072	7.67585	7.26612	6.87392	6.6722	6.56808	6.51447	7.73649	8.06236	8.13843	7.81892	8.08723	8.2092	8.02506	8.08738	7.9992	7.91251	7.81238	7.83484	7.22423	7.48433	8.90723	7.76232	6.78605	8.06883	0.081423	0.081423
WBP4	6.41297	5.61073	4.94386	4.72701	5.13942	4.86557	5.2632	5.39847	5.52726	5.30602	5.26632	6.12144	5.5652	5.10081	4.75717	5.02826	5.33233	6.11192	5.20104	4.52176	4.62548	5.15414	4.53548	5.571	5.06037	5.06206	4.87147	4.96422	5.04894	5.49224	5.39676	5.50448	5.11654	4.9706	4.88327	5.33333	5.3804	4.58779	5.67538	4.91159	5.71827	0.0814604	0.0814604
RERE	6.53009	6.7729	6.60055	6.54276	6.41163	6.75414	6.88884	6.9081	7.15709	6.74301	6.74202	7.42935	7.71638	7.65425	7.98386	7.74815	7.66917	7.05224	7.38456	7.81931	7.77228	7.04586	7.79609	6.7165	6.78597	6.75149	7.18905	6.84635	6.72606	7.26823	7.20532	7.22462	7.12687	7.12644	7.22744	7.1734	6.52963	9.32943	7.34222	8.56069	6.68736	0.0814799	0.0814799
SNIP1	4.4876	4.36997	4.3061	3.88562	3.8638	3.65981	3.84584	3.86163	3.75102	4.00843	4.09843	3.98881	3.9949	3.65309	3.69527	3.79113	3.83648	3.95227	4.23523	4.05666	4.39634	4.09211	3.97384	4.54141	4.35222	4.3176	4.02257	4.39597	4.42047	4.63633	4.59053	4.55018	4.79236	4.71635	4.74791	3.72647	4.45649	4.26651	4.45034	4.3507	4.83667	0.0815357	0.0815357
CHCHD3	6.12667	5.8705	6.06939	6.00108	6.13853	6.24329	5.80918	5.15976	5.69855	5.59954	5.65881	6.65905	6.54822	6.82117	6.70653	6.73636	6.72948	5.35641	4.99637	5.53205	5.37795	5.66232	5.42117	5.72039	5.4888	5.56463	5.22021	5.46317	5.56961	5.82585	6.0022	5.73949	5.42833	5.38645	5.30261	5.6081	5.66695	5.26488	5.58567	6.18292	5.77158	0.0816825	0.0816825
EXOSC3	5.16058	3.63109	4.71519	4.51546	4.71355	4.64123	4.21865	4.19236	4.23585	4.2308	4.31023	4.3411	3.27852	4.35592	4.22695	4.22922	4.28229	4.57691	4.32552	3.9061	4.14792	4.58462	3.99333	4.66672	4.20881	4.42539	4.13593	4.31943	4.38986	4.63633	4.33354	4.55018	4.32444	4.39189	4.22315	4.33036	4.59681	5.26488	4.12455	3.84233	4.85942	0.081711	0.081711
SRRT	5.68516	6.58405	6.22432	6.08023	6.11441	6.13541	5.86021	5.98618	6.12735	5.85695	5.80711	5.83527	6.62256	6.30839	6.38519	6.40585	6.30465	5.5243	7.05483	6.40666	6.34016	6.49981	6.49296	6.19719	6.05117	6.07222	5.94929	5.82847	6.05317	7.17544	7.22997	7.26062	7.05811	6.93447	6.97049	7.45714	7.48116	7.17057	6.7763	7.01918	6.16602	0.0817584	0.0817584
ATP6V1B2	6.47741	5.3204	6.17638	6.15526	6.15213	6.0063	5.11979	5.71703	5.28526	5.19817	5.53136	6.72233	5.91604	6.25711	6.19173	6.33934	6.32774	6.15951	5.86337	5.54854	5.80572	5.82446	5.75189	6.2744	5.51952	5.56463	5.46551	5.61909	5.44901	6.33711	6.34358	6.40672	6.10204	6.04893	5.94028	5.76705	6.31466	4.26651	5.7924	6.03155	6.80497	0.0817786	0.0817786
PAIP2	8.58232	7.60894	7.33641	7.35398	7.94622	7.6471	7.46727	7.16868	7.29211	7.35185	7.62132	8.62784	7.97011	7.62539	7.40026	7.65914	7.64945	7.63521	6.52194	6.18409	5.99823	6.63396	6.11864	7.76001	6.89967	6.94857	6.55419	6.84361	6.94904	7.88342	7.84195	7.84619	7.18864	7.1835	7.07128	6.62509	7.23957	6.58582	7.00992	7.25525	7.81636	0.0817888	0.0817888
DNM2	5.76606	6.91514	7.13505	7.10118	6.96007	7.12921	6.03697	6.63427	6.75666	6.06089	6.28684	6.11963	7.07815	7.29272	7.69331	7.41276	7.3318	5.71363	6.87268	7.44071	7.51807	7.24599	7.31751	5.95402	6.675	6.69812	6.63162	6.58894	6.37709	7.34921	7.26943	7.35106	7.18649	7.20601	7.2754	7.43257	7.33959	8.24073	6.67191	7.04929	6.13838	0.0819349	0.0819349
RBM33	6.48859	6.68156	5.83057	6.11673	6.30911	6.20548	6.51098	6.64252	6.68442	6.36219	6.33604	6.05504	6.14569	5.81496	5.95965	5.7816	5.92689	6.28642	6.48931	6.07789	6.08094	5.68141	5.87079	6.65321	6.62066	6.37445	6.90507	6.51095	6.54504	6.82529	6.82761	6.89594	7.24788	7.25863	7.23167	6.31206	6.86695	8.41317	7.28006	7.03945	6.92405	0.0819852	0.0819852
ACIN1	7.06359	7.99931	6.91112	6.95091	7.11396	6.90833	6.96718	7.16745	7.22501	7.00171	6.96352	6.97795	8.11799	7.09128	7.41922	7.27358	7.39875	7.29643	7.90585	7.31718	7.41914	7.64237	7.47423	7.57837	7.44232	7.24242	7.64813	7.33484	7.41343	8.10332	8.10081	8.06558	8.42214	8.34023	8.24702	7.87648	8.57375	10.152	8.16992	7.9357	7.61322	0.0819858	0.0819858
CCT6A	8.5651	7.33038	7.06386	6.99733	7.52801	7.18993	7.37509	7.36458	7.10168	7.15635	6.9587	7.70132	6.86119	7.1003	6.56523	6.99189	7.02386	6.79916	6.49938	6.21334	6.04072	6.19277	6.07205	6.77714	6.57574	6.80138	5.92504	6.47057	6.69583	7.36364	7.28449	7.28486	6.66559	6.50183	6.61939	6.25954	6.62485	5.26488	6.96133	6.98252	7.09239	0.0820123	0.0820123
CWC15	7.07105	6.33582	6.66611	6.40443	6.90891	6.65345	5.80006	5.46247	5.27085	5.49618	5.8842	6.96529	6.58596	6.55815	6.36251	6.51196	6.44619	6.82095	5.90031	6.10824	6.09652	6.57684	6.08725	6.88775	5.5905	5.69282	5.26576	5.6309	5.60923	6.23763	6.34768	6.33254	6.24417	6.1035	5.99909	5.86874	6.40875	5.84929	6.40413	7.27957	7.04039	0.0820245	0.0820245
SNRNP200	6.34209	7.6106	7.67113	7.92772	7.55898	7.87577	7.53126	7.70492	7.82671	7.63279	7.71264	6.82963	8.13227	8.00131	8.17909	7.87957	7.80427	6.64777	7.5262	8.23682	8.13054	7.80509	8.08882	7.00835	7.43916	7.47909	7.5014	7.49005	7.49502	7.4041	7.39763	7.40232	7.93185	7.76693	7.77575	7.49145	7.7458	10.647	7.49504	8.17105	6.80922	0.082078	0.082078
USP4	6.18438	6.2336	6.3326	6.4118	6.30911	6.21367	5.91796	6.31013	6.29161	5.90919	5.98494	6.0577	6.22581	6.16108	6.19784	6.33377	6.24929	6.84504	7.04294	6.82332	7.13228	7.00423	7.10182	6.64562	6.31054	6.44043	6.59045	6.53822	6.43336	6.34959	6.38409	6.39056	6.60196	6.54837	6.57342	6.26783	6.60388	9.26334	6.45858	6.87172	6.45249	0.0821116	0.0821116
GOLGA2	5.64573	6.44253	5.81379	5.83574	5.86882	5.86449	5.59237	5.83594	5.69586	6.39489	5.87655	5.3144	6.09401	5.87923	6.03669	5.83971	5.71944	5.66032	6.4168	6.241	6.30126	5.94672	6.29257	5.85575	6.26841	6.01586	6.00482	6.07585	5.92338	5.91254	5.7955	5.7585	6.17572	6.05556	6.01588	7.47823	6.43173	4.85038	6.61283	7.7835	5.41602	0.0821989	0.0821989
GRB2	7.24129	7.41431	7.49966	7.50505	7.57421	7.4383	6.39809	6.35961	6.38155	6.46295	6.95567	6.51111	6.69121	6.7553	6.81071	6.84797	6.83711	7.049	7.13407	7.64469	7.86432	7.68455	7.63174	7.88015	6.98385	7.25566	6.83376	7.12698	7.07069	7.81455	7.74886	7.73701	7.34804	7.25612	7.33565	6.5258	7.62697	9.62087	6.64194	6.90169	7.32602	0.0822015	0.0822015
GNA13	7.05442	6.4416	6.4659	6.52477	6.21504	6.13828	6.53317	6.85733	6.70332	6.61872	6.59039	7.69671	7.21959	7.3054	7.20835	7.3658	7.26491	7.74309	7.18528	7.6788	7.75111	7.18232	7.47827	8.02177	7.64271	7.77197	7.64837	7.72138	7.77415	7.85452	7.76888	7.7764	8.05552	8.07292	8.01638	6.25597	7.25996	6.43389	7.31663	6.70026	8.18268	0.0822016	0.0822016
SEC22B	8.08501	7.1764	6.63779	6.54053	7.11743	6.66145	6.81962	6.7114	6.71335	7.27235	6.73074	7.37336	6.45483	6.33991	6.22921	6.44382	6.35422	6.88334	5.94912	5.72577	5.71849	5.75019	5.70144	7.03923	6.61463	6.76402	6.07615	6.56404	6.43204	6.15942	6.18296	6.10887	6.08001	6.07444	6.12462	7.08896	5.97428	5.72386	7.31731	6.85456	6.78997	0.0822395	0.0822395
AP3D1	6.92222	7.87836	7.64901	7.87187	7.61284	7.86108	7.31736	7.77605	7.85295	7.29755	7.28595	7.09261	7.95781	7.98077	8.1972	8.07451	7.87434	6.61225	7.39106	7.81897	7.85611	7.6354	7.7553	6.86653	7.12127	7.06491	6.94295	6.87757	7.00299	7.27042	7.20532	7.13775	7.15479	7.12644	7.32341	7.4561	6.99518	4.58779	7.40591	7.69683	6.64394	0.0822877	0.0822877
EIF2B4	5.09377	5.91431	5.29418	5.54567	5.56761	5.76775	5.56341	5.19385	5.51967	5.45266	5.79903	4.53102	5.27913	4.82646	4.91092	5.11845	5.01269	4.7351	5.64254	4.67683	4.72236	5.32517	4.93872	5.23623	5.3455	5.36463	4.88774	5.11674	5.16834	5.58666	5.45116	5.61986	5.88631	5.75131	5.6142	5.81798	6.34886	4.26651	5.70711	6.05578	5.30589	0.0823421	0.0823421
ZZEF1	5.45358	6.32368	5.06223	5.42472	5.10486	5.299	6.21612	6.56524	6.80746	6.28055	6.21884	5.5896	6.20026	5.55132	5.64228	5.4928	5.29115	5.89184	5.85817	5.87446	6.0546	5.62053	5.98875	6.19056	6.371	6.64752	6.72608	6.64064	6.57936	6.14517	6.1363	6.32831	6.75055	6.54366	6.61874	6.39556	6.10135	5.07247	6.08099	5.81085	6.15017	0.0823852	0.0823852
DEK	8.70476	7.21304	7.09296	6.92884	7.16349	6.84124	7.43817	7.45874	7.13836	7.36108	7.60056	8.29778	7.04278	7.19952	6.81787	7.00246	7.02386	8.47122	6.88655	7.1348	6.97432	7.15086	6.63826	8.40957	7.59303	7.57584	7.21605	7.499	7.75007	8.42766	8.46508	8.47386	8.09816	8.03403	7.98863	7.01414	7.40142	6.72327	7.13985	6.92202	8.96418	0.0824415	0.0824415
RBM17	5.48247	5.3204	5.50295	5.29269	5.49474	5.35926	5.27077	5.05764	5.0247	5.26573	5.19014	5.95566	5.41706	5.78865	5.56684	5.84363	5.85277	5.70871	5.58698	5.88878	5.68454	5.92056	5.82077	5.73867	5.50005	5.54882	5.35628	5.44475	5.60923	5.75253	5.41252	5.37908	5.56412	5.52656	5.53418	5.73834	5.91247	3.26977	6.07452	6.30483	5.99537	0.0824905	0.0824905
ACLY	5.45231	5.38411	5.68265	6.38211	5.6514	6.19725	5.32627	5.3183	5.28347	5.52666	5.27799	6.19907	6.48706	6.61017	6.81946	6.41643	6.39366	6.33931	6.24555	6.77508	6.87426	6.26325	6.65058	6.33745	6.37863	6.29029	6.23026	6.46499	6.54667	6.54318	6.62621	6.7099	6.72298	6.64323	6.59986	5.80827	6.57665	5.07247	5.97145	6.39187	6.54471	0.0825257	0.0825257
RNF20	5.78029	6.42181	5.26978	5.17646	5.23838	5.18151	6.1469	6.11803	5.9999	6.18241	6.19237	6.07165	6.60051	5.63995	5.61148	5.62631	5.62731	6.36192	6.06663	6.03873	5.89631	5.83058	5.97411	6.55273	6.44802	6.48361	6.35434	6.46144	6.48497	6.17353	6.23261	6.17167	6.58251	6.5133	6.47683	5.71426	6.37016	4.26651	6.32181	6.55057	6.48943	0.082563	0.082563
VRK3	4.24822	4.61866	3.8691	4.14323	4.02032	4.3057	3.86595	4.32721	3.95857	4.1239	4.27961	3.80601	4.10153	3.79523	4.11255	4.2706	4.27174	3.61674	4.14235	3.42439	3.35511	3.99517	4.05644	3.84822	4.17413	4.10775	4.21546	4.08592	3.92334	4.2667	4.11991	4.09175	4.50611	4.28601	4.32813	4.73781	4.89746	3.26977	4.24856	3.52411	3.90597	0.0826877	0.0826877
MFSD14A	7.41846	6.30117	5.53547	5.83209	5.86882	5.7491	6.30722	6.24115	6.4479	6.28521	6.36003	7.38775	6.39163	6.07659	5.64407	5.77545	5.86334	6.93825	5.68433	5.74307	5.76602	5.71091	5.69946	6.46918	6.1074	6.18658	5.75977	6.06517	6.20364	5.88422	6.02799	5.95257	6.18864	6.07199	6.03151	5.82764	5.44706	4.58779	6.29932	5.75367	6.9147	0.0828013	0.0828013
CSNK1D	6.27116	6.98743	6.85951	6.95931	6.79648	6.89312	6.0666	6.24348	6.1765	5.95279	6.30596	6.4405	6.95267	7.14745	7.27578	7.12275	7.21074	6.33134	7.08232	6.95843	7.03324	6.77649	6.8579	6.47464	5.97531	6.02328	6.2071	5.95239	5.92652	6.90076	6.8767	6.7798	7.09702	6.99862	6.90307	6.97486	7.31509	8.90723	6.92312	7.66986	6.63318	0.0828671	0.0828671
PPP3CA	6.57976	6.07977	6.34433	6.2812	6.49672	6.51018	6.08281	6.23882	6.25273	6.06179	6.1272	5.95118	5.52319	5.43804	5.37735	5.5611	5.5289	7.33042	5.6606	6.9823	6.89816	6.54593	6.68794	6.55421	6.51468	6.43791	6.25055	6.23789	6.21755	5.72724	5.53988	5.61291	5.64761	5.66405	5.73247	5.77871	4.85125	6.65618	6.4966	6.16215	6.53382	0.0830566	0.0830566
EIF4G2	10.7548	10.0313	8.97115	8.92374	9.07263	8.97447	9.3198	9.57085	9.69363	9.08644	9.23791	10.2705	9.76303	9.08056	8.79424	9.04062	8.99092	10.211	9.46338	9.12707	9.01592	8.87193	8.86258	9.95202	9.07937	9.01306	8.74955	8.95756	8.88188	9.44173	9.45979	9.43983	9.45398	9.37953	9.37744	8.92513	9.06033	5.43462	9.86863	9.75002	10.0186	0.0830913	0.0830913
MFF	7.23245	7.04584	6.72241	6.41424	7.05906	6.91504	7.0287	6.93475	6.7791	6.82262	6.72649	6.67816	6.5048	6.36221	6.04077	6.46052	6.32901	6.4524	5.7722	5.7185	5.4297	6.10963	5.4776	6.44473	6.69919	6.70065	6.35317	6.42381	6.50779	6.07172	6.19212	6.3577	6.18176	6.11623	6.19136	6.74116	6.67149	8.73912	6.51624	6.71365	6.59425	0.0831607	0.0831607
OARD1	6.91302	6.13752	5.93178	5.69396	6.24708	5.86449	6.4024	6.12393	5.94196	6.15806	6.16853	6.24472	5.57243	5.46222	5.17411	5.54914	5.69202	6.10694	5.73292	4.76132	4.75151	5.45606	5.04836	6.12557	5.94271	5.93377	5.37718	5.74732	5.88257	6.23314	6.25899	6.2721	6.40342	6.16759	6.0556	5.72118	6.82438	6.96419	5.77986	6.0422	6.42086	0.083275	0.083275
CCDC32	5.3054	4.80767	5.13735	4.75043	5.10486	4.87248	4.8935	5.04525	4.57188	5.14106	5.23274	5.27779	4.68591	4.70114	4.75717	4.91352	4.91103	6.1535	5.75662	4.80315	5.26118	5.92056	5.34484	5.96515	5.33821	5.40546	5.51455	5.64799	5.42878	5.48471	5.66351	5.38724	5.70869	5.91144	5.66142	5.27101	6.15633	5.72386	5.14041	5.36501	6.2983	0.0833116	0.0833116
GTF2B	5.59026	4.82785	4.86695	4.87641	5.06946	4.97233	5.18729	5.31683	4.777	5.4374	5.48513	5.93353	5.23513	4.94177	4.87476	4.96844	5.04402	5.58813	5.18116	4.19717	4.47153	4.92389	4.24165	5.66685	5.51767	5.71465	5.14231	5.71269	5.58877	5.60066	5.70247	5.70724	5.28325	5.2371	5.24345	4.89299	6.10389	5.26488	5.50213	5.38785	6.01761	0.08335	0.08335
FBXO42	5.62673	5.91701	4.74077	5.26042	5.10486	5.29386	4.75743	4.69461	4.73037	4.3718	4.21228	5.32829	5.45592	4.97763	5.44057	5.15047	5.10172	5.2076	5.41612	5.29656	5.31898	5.06141	5.20699	5.69787	5.0374	4.86594	5.44255	5.01502	5.12854	5.84361	5.98123	5.71375	5.93722	5.88193	5.8583	5.89039	5.49729	6.07153	5.66033	5.51237	5.46674	0.0833507	0.0833507
DSTYK	4.62011	4.29737	3.42741	3.75276	3.8638	3.76751	4.67431	4.75893	4.53618	4.52671	4.48485	5.18161	4.99549	5.01987	4.78666	4.87571	4.93796	4.93769	4.72384	4.83308	4.89855	4.66356	4.8453	4.65851	4.98099	4.88384	5.07282	4.8001	4.97806	4.99531	4.95559	4.92021	5.12014	5.08673	4.90039	4.83992	4.36397	4.58779	4.89069	4.64432	4.93731	0.0833604	0.0833604
GSK3B	7.19461	6.88655	5.98413	6.1494	6.09341	6.31858	6.64144	6.92076	6.86676	6.60946	6.56283	7.5773	7.32372	6.87018	6.61997	6.75731	6.67749	7.39328	6.44138	7.00876	6.73458	6.46088	6.7871	7.15167	7.02075	6.97733	7.03315	7.05832	7.03418	5.91814	6.18755	6.19046	6.41152	6.36718	6.36948	6.16625	5.50116	8.58533	6.67369	5.53947	6.81558	0.0833995	0.0833995
EIF2AK1	6.0219	5.945	5.80169	6.19563	6.07568	5.89195	5.57109	5.84004	5.7239	5.58576	5.6677	5.58592	5.51821	5.3814	5.35345	5.43417	5.33992	5.63551	5.82119	4.96671	5.27402	5.16387	5.0942	5.78966	5.37124	5.29834	5.54258	5.06811	5.15126	5.99433	6.0483	5.97983	6.33764	6.23042	6.19484	5.71078	6.49756	7.62111	5.64803	5.67763	6.07881	0.0834183	0.0834183
ATP6V1G1	7.71923	6.14788	6.70432	6.47174	7.13637	6.74852	6.43391	6.42942	6.16193	6.32195	6.41918	7.68203	6.52606	6.94692	6.6639	6.90258	7.00568	7.2532	6.26456	6.34095	6.56431	6.76886	6.45949	7.26996	6.77444	6.7852	6.25306	6.6585	6.81652	6.43408	6.47315	6.50754	6.43051	6.46622	6.51207	6.5962	6.36168	9.32943	6.68754	6.8196	7.58465	0.0835852	0.0835852
PUM1	7.53516	7.45706	6.37406	6.38461	6.78997	6.42345	7.19894	7.28848	7.20762	7.15083	7.20218	7.16878	7.26831	6.66328	6.43364	6.84014	6.62874	7.50402	6.44555	6.85548	6.76998	6.43941	6.7627	7.0705	7.33338	7.28989	7.34072	7.31104	7.39337	6.68785	6.57464	6.60178	7.15304	7.08048	7.06702	6.26902	6.10516	9.73905	6.95048	6.67409	7.36412	0.0836409	0.0836409
RPL13	7.67557	7.79695	9.83874	9.70111	10.0861	10.0109	8.14623	7.94977	8.78709	8.56176	8.60735	8.03185	7.90494	9.63235	9.77641	10.2516	10.0911	7.4427	8.73672	9.41773	9.37526	10.0706	9.41724	8.36865	8.98989	9.38979	8.60271	9.16315	9.18537	9.76276	9.735	9.68143	9.01244	9.2751	8.9565	9.5812	9.92585	8.21765	8.65789	9.29103	8.87056	0.0837445	0.0837445
DAZAP1	5.37805	5.86493	5.90261	5.87534	6.08634	5.85406	5.1323	5.35751	5.46849	5.19817	5.34053	4.99951	5.3202	5.4421	5.42189	5.49529	5.48621	5.40987	5.74651	5.3596	5.38134	5.66506	5.39942	5.1627	5.18985	5.03563	5.28433	5.20812	5.08198	6.54318	6.51752	6.65008	6.30873	6.17445	6.16415	6.09875	6.46972	6.65618	5.59399	5.62496	5.65466	0.0838549	0.0838549
PDPK1	6.7219	6.92521	5.93842	6.19279	5.83549	5.87829	6.09031	6.32998	6.5075	6.08513	6.15594	7.25773	7.45149	6.96442	6.99889	7.055	6.92553	6.03351	5.99253	6.31227	6.37804	5.8739	6.26611	6.41175	6.19362	6.22744	6.19079	6.05644	6.00823	6.07673	6.16912	6.08397	6.32833	6.33759	6.30824	5.86249	5.67981	4.26651	6.06584	5.78752	6.40619	0.0838631	0.0838631
FAM120A	8.32184	7.84762	7.2084	7.45722	7.56025	7.42308	7.39253	7.49793	8.04858	7.33996	7.5457	8.30586	8.00449	7.50092	7.4103	7.55771	7.4305	7.97223	6.69193	7.14676	7.10482	6.63046	6.8955	7.77843	7.27211	7.31594	7.22793	7.23955	7.13236	7.4021	7.48215	7.44988	7.56939	7.48746	7.46717	6.99641	6.13409	4.58779	6.83076	7.09276	7.94158	0.0839735	0.0839735
TSC22D2	6.68509	6.05918	5.68265	5.69396	5.22557	5.65206	5.92876	6.21213	6.14326	5.98465	5.67948	6.47013	5.97671	6.02793	5.96682	5.77339	5.82238	6.32279	5.67488	6.86934	6.50096	5.87272	6.00324	5.83162	6.1562	6.19317	6.01077	5.94877	6.02297	4.99531	4.9663	5.25071	5.10204	5.18668	5.15881	5.005	4.94081	5.07247	5.9962	6.01928	6.13668	0.0839837	0.0839837
VPS35L	5.94457	5.26013	5.20509	5.63646	5.41236	5.45902	5.69714	5.88048	5.71328	5.7053	5.65583	6.69043	6.27263	6.17253	6.16452	6.17471	6.12883	5.45947	5.25749	5.53039	5.47648	5.28829	5.44022	5.67771	5.5287	5.59301	5.74019	5.59146	5.52307	5.06762	5.18383	5.14873	5.10386	5.09801	5.1355	5.07421	5.28494	3.85256	5.63416	6.06178	5.4974	0.0840246	0.0840246
PABPC4	6.75522	6.87621	6.64999	7.07513	7.12434	6.83241	6.04691	6.10358	6.76696	5.79949	6.28201	6.34872	6.37381	6.91807	6.96704	7.07266	7.02856	5.84782	6.13107	6.26714	6.24554	6.509	6.28731	6.00453	5.43513	5.47105	5.39665	5.41353	5.29523	6.77373	6.84222	6.83457	6.4012	6.41948	6.29697	6.74031	6.5794	5.72386	6.57893	7.37985	6.13668	0.0840351	0.0840351
LAMTOR3	7.12979	5.9815	5.46046	5.43439	5.79271	5.49975	5.18529	5.46647	5.09182	5.30449	5.39155	6.87248	6.24014	5.9417	5.54399	5.98353	5.92184	6.66817	5.52131	5.11137	5.14615	5.57605	5.11806	6.66144	5.81195	5.85204	5.43924	5.81738	5.86041	5.60761	5.69605	5.50448	5.53473	5.54434	5.58802	5.5645	5.58644	5.43462	5.47535	5.61276	6.6181	0.0840814	0.0840814
SZRD1	5.09214	6.16951	6.55657	6.68528	6.52574	6.45831	6.27561	6.26273	6.30759	6.06811	6.26745	5.54488	6.2078	6.75149	6.77354	6.78511	6.76844	5.21917	5.94421	6.75248	6.70305	6.6555	6.40475	5.33049	6.1311	6.28132	6.1556	6.0189	6.27189	6.32029	6.20122	6.2136	6.22171	6.23042	6.3321	5.66485	5.89641	8.09636	5.85857	6.43003	5.3119	0.0841341	0.0841341
SEPTIN7	9.08848	7.95017	7.43609	7.40406	7.76112	7.61759	7.9791	7.68879	7.72994	7.99816	8.13564	8.58109	7.67596	7.14039	6.50636	6.81339	6.93308	8.94363	7.44553	7.33677	7.22684	7.30654	7.01789	8.90046	8.01888	8.15141	8.0583	8.37126	8.37652	7.89056	8.00147	7.97096	8.39637	8.35508	8.24953	6.86117	7.70657	9.37186	8.4597	8.52452	8.96573	0.0841496	0.0841496
MARS1	5.0954	5.39188	5.24854	5.31903	5.72151	5.64804	5.04896	5.59597	5.76561	5.3732	5.36262	4.99477	5.404	5.5235	5.62787	5.55632	5.44221	4.33899	5.46488	5.36333	5.29937	5.44173	5.42117	5.71248	5.9679	6.08517	5.68257	6.09303	5.94893	6.38641	6.32289	6.2454	6.06233	5.93947	5.93405	5.83563	6.25179	4.26651	5.10697	6.23027	5.55555	0.0842044	0.0842044
EIF3CL	6.92543	7.59764	7.60789	7.66149	7.89051	7.9047	7.68141	7.47995	7.58494	7.52137	7.66825	7.09094	7.82008	7.35789	7.55302	7.62193	7.52289	6.4222	7.01468	7.33582	7.2696	7.33438	7.31105	6.94116	7.35625	7.4981	6.88858	7.26514	7.30637	7.28782	7.2651	7.22234	7.16964	7.0106	7.00504	7.2792	7.25253	10.6979	7.43083	8.17814	6.56183	0.0842337	0.0842337
CALM1	8.38407	8.04499	9.59315	9.32277	9.63275	9.31884	8.17095	7.9251	8.16882	8.12723	8.37629	8.81555	8.49426	9.38509	9.1531	9.40736	9.31394	8.83498	8.98344	9.84127	9.61321	9.56521	9.40015	8.62194	8.11801	8.04807	7.87245	8.11822	7.97313	8.5517	8.51336	8.52101	8.43413	8.37408	8.16105	8.22979	8.46634	11.6361	9.00197	9.63587	8.59961	0.0842784	0.0842784
WDR33	8.09948	7.55157	6.34433	6.6019	6.53874	6.24329	8.05964	7.80128	7.59112	7.98103	7.92575	7.67723	7.15972	6.51192	6.50735	6.65499	6.62564	7.61958	6.80069	6.29086	6.29588	6.38304	6.36417	7.42676	7.86357	7.81204	7.9054	7.86312	7.86779	7.06622	6.99126	7.07342	7.36939	7.33005	7.29212	6.69795	7.07096	8.01837	7.15143	6.79777	7.77508	0.0843505	0.0843505
STK19	5.87712	6.66803	5.57013	5.78372	5.92932	5.43589	6.19937	5.98896	6.09704	6.26727	6.10116	5.6294	6.17108	5.38562	5.62242	5.43417	5.74062	6.18922	7.13708	5.55672	5.57465	6.42653	5.8549	6.02489	6.46581	6.60904	6.24992	5.94295	6.19741	6.72025	6.6058	6.68693	6.80583	6.53243	6.73844	7.23937	7.4125	6.43389	6.78558	7.01571	5.9275	0.0844652	0.0844652
RNF121	4.25697	4.40494	4.56288	4.56913	4.95772	4.99783	4.38472	4.39857	4.34306	4.51882	4.40196	4.51786	4.70357	4.7565	4.86557	5.00393	4.79063	4.22888	5.12331	4.96916	5.04488	5.23759	5.16751	3.93231	4.30812	4.44159	4.33425	4.24571	4.38804	4.46332	4.64488	4.63491	4.6401	4.54097	4.58005	5.66843	4.8082	5.72386	5.09849	5.13984	4.07808	0.0844794	0.0844794
TRIP12	8.55597	8.08238	7.17031	7.21638	7.12089	7.14926	8.80119	8.74407	8.72418	8.71363	8.79686	8.19292	7.81508	7.1729	6.91085	7.22177	7.22447	8.44695	7.58379	7.38578	7.44126	7.18471	7.38914	8.42356	8.60192	8.65662	8.70144	8.75898	8.74602	7.71996	7.74575	7.75763	8.16703	8.18593	8.04168	7.5299	7.82256	9.90716	7.8165	7.67427	8.38011	0.0845458	0.0845458
PDCD10	6.44905	5.25162	5.14886	4.87641	5.4894	5.22535	5.54637	5.33295	5.34323	5.57058	5.4546	6.59991	5.87432	5.5171	4.98631	5.21245	5.25681	6.39135	5.26852	4.86503	4.77235	5.18696	4.78322	6.11761	5.69123	5.90558	5.45134	5.79575	5.8591	5.68189	5.82522	5.76478	5.45425	5.40213	5.44362	5.44625	5.46499	6.72327	5.63269	5.45658	6.31261	0.0845658	0.0845658
SNX3	7.81047	6.35582	7.5791	7.45722	8.10938	7.78714	6.39895	6.2224	5.99881	6.21289	6.29356	7.84952	6.59105	7.59504	7.16033	7.84917	7.68764	7.66045	6.72263	7.29095	7.09503	7.22011	7.11077	7.51501	6.64112	6.66401	6.27983	6.50405	6.50695	7.19171	7.27159	7.14017	6.61159	6.57167	6.70472	6.21365	6.38069	6.51186	7.16799	7.78938	7.6611	0.0846275	0.0846275
CEP104	5.84168	5.9815	5.20509	5.59825	5.56252	5.49528	5.15496	5.58009	5.7436	5.21292	4.90421	6.67816	6.77922	6.56932	6.5152	6.64603	6.31367	5.98489	5.80504	6.0399	6.17295	5.96798	6.27675	5.46989	5.32034	5.42596	5.54566	5.19471	5.12635	5.56542	5.46633	5.41147	5.51023	5.44439	5.46392	5.25679	5.03184	5.58648	5.74903	5.36137	5.43405	0.0846281	0.0846281
RYBP	7.31332	6.47032	5.82579	5.79127	5.94893	5.78616	6.12202	6.23181	6.02481	5.81353	6.17062	7.32034	6.56126	6.036	5.76756	5.79584	6.00378	7.22566	6.02356	6.17136	5.74377	5.78086	5.72688	6.55936	5.54598	5.48284	5.51978	5.49831	5.55426	5.97834	6.15046	6.04837	5.91147	5.97834	6.05846	5.55872	5.05175	7.17057	6.70511	6.25468	6.47007	0.0846577	0.0846577
BAZ2A	6.73657	7.18537	5.8682	5.79503	5.68922	5.5437	6.39377	6.93619	6.84686	6.08958	6.03394	6.77905	7.408	6.5987	6.60349	6.71082	6.62668	7.14701	7.13923	6.8515	6.91758	6.35529	6.87901	7.32328	6.93116	6.81699	7.272	6.87909	6.70281	7.0459	7.17332	7.12071	7.81558	7.75858	7.71474	6.60559	7.0394	8.30783	7.23191	6.4473	7.27885	0.0849259	0.0849259
BIVM	5.24657	4.69913	4.07622	4.03296	3.99035	4.0736	4.99061	4.67634	4.88503	4.7065	4.66746	5.28298	4.87204	4.65759	4.22216	4.48166	4.55873	5.5271	4.57184	4.54496	4.55507	4.2095	4.35143	5.13142	5.11868	5.3731	4.97108	5.28373	5.30008	4.68967	4.77242	4.88605	4.9565	4.95474	4.47823	4.42667	4.85125	5.07247	4.54858	4.1738	5.19318	0.0849489	0.0849489
PPM1G	5.08725	5.65014	5.77222	5.50494	5.87704	5.672	5.28578	5.30945	5.33286	5.39779	5.25652	5.3264	5.96551	5.80869	6.00078	6.18557	6.06002	5.52244	5.96664	5.95089	6.11601	6.16881	6.14211	5.56954	5.59837	5.82374	5.27569	5.584	5.73635	6.61388	6.51022	6.44633	6.26872	6.13512	6.15169	5.99405	6.41184	3.85256	5.60302	6.14531	5.63681	0.084987	0.084987
ZMYND11	7.6663	7.37026	6.32078	6.44088	6.47252	6.20275	7.01806	6.98151	7.15022	7.00548	6.92322	8.29087	8.07895	7.12953	6.82736	7.05416	7.04336	8.09751	7.04065	6.88436	6.82711	6.54146	6.78151	7.68288	7.29892	7.4456	7.38525	7.24192	7.43829	6.33711	6.50288	6.37011	7.19463	7.19929	6.99262	7.04963	6.87107	9.39262	7.54992	7.42705	7.7117	0.0850095	0.0850095
SND1	6.2926	6.90024	7.95852	7.8276	8.25358	8.27301	7.32737	7.75227	8.32868	7.63035	8.00512	6.18873	6.57572	7.19271	7.25365	7.44862	7.21005	5.8351	6.96711	7.72705	7.685	7.95579	7.9124	6.99755	7.90664	7.97204	7.47175	7.94419	7.72468	6.73302	6.77983	6.85826	7.07026	7.10783	7.06939	7.18659	7.17113	6.07153	6.79578	7.75696	6.82244	0.0850746	0.0850746
CLDND1	6.69371	5.84384	5.27329	5.22185	5.55742	5.26789	5.49562	5.05057	5.12024	5.27669	5.61654	6.23671	5.73617	5.24405	4.57757	5.14412	5.23526	6.59371	5.67843	5.75306	5.65959	5.44652	5.35241	6.28243	5.69368	5.48382	5.44475	5.71012	5.87804	5.43871	5.4281	5.65409	5.84989	5.70571	5.79676	5.57027	5.4866	5.07247	6.6946	6.2316	6.74459	0.0850937	0.0850937
AKAP8L	6.48425	7.27527	5.91839	6.07714	6.44516	5.88514	7.22741	6.77392	7.0677	7.04493	6.93125	5.97825	6.72558	5.70556	5.8934	5.82192	6.25063	5.96853	6.9249	5.7185	5.60546	6.10862	6.05516	5.9795	6.58105	6.43487	6.61949	6.25326	6.34271	6.61042	6.60922	6.51128	6.78045	6.73431	6.69984	7.18784	7.02268	8.37196	6.63902	6.19797	5.98318	0.0851563	0.0851563
GTF3C2	5.23037	5.43388	4.80524	4.86215	4.77638	4.7873	5.18729	5.16631	5.09796	4.92921	5.38797	5.36182	5.4854	5.11104	5.11848	5.24248	5.05328	4.92786	5.3817	5.07313	4.93366	4.62181	5.04525	5.02266	4.94304	5.0087	5.15581	5.04385	5.09878	5.88422	5.80149	6.00127	6.17485	5.94305	5.88112	5.75192	5.99431	3.85256	5.36388	5.47467	5.5066	0.0851942	0.0851942
TSC1	6.0814	7.14571	5.54131	5.97811	5.70314	5.31937	6.68314	6.70015	6.50674	6.5769	6.56045	7.24747	8.02803	6.73725	6.74294	6.65164	6.75903	6.83229	6.89522	5.99367	6.38229	5.86439	6.38767	6.5834	6.90848	6.65969	6.95921	6.67965	6.73433	7.43957	7.57606	7.49591	7.28966	7.28495	7.32737	6.26902	6.61105	7.54898	6.95107	6.73162	6.77428	0.0852082	0.0852082
SUSD6	6.12268	6.90906	6.04084	6.19563	6.11788	6.16666	5.45636	6.54652	6.67351	5.42619	5.979	6.28574	7.06272	6.40372	6.84772	6.43344	6.50026	6.3001	6.93977	7.17199	7.42983	6.97634	7.32906	6.64423	6.32062	6.22744	6.54704	6.49563	6.2495	6.97784	6.90481	6.8044	6.97103	6.77803	6.88167	5.93871	6.92424	4.58779	5.91279	6.07072	6.39207	0.0852263	0.0852263
SRP19	5.67867	4.61866	5.15268	4.91146	5.26366	4.95291	4.52417	4.24597	4.31172	4.46235	4.35131	5.71454	4.67827	5.30474	4.93161	5.01092	5.13701	5.4129	4.77777	4.85181	4.73569	5.44652	4.74924	5.88066	4.75089	4.85389	4.41059	4.98277	4.92755	5.4542	5.37281	5.45873	5.22423	5.10121	5.04407	5.31971	5.63652	5.07247	5.0399	5.44172	6.00468	0.085239	0.085239
CDK9	6.12905	6.87621	7.14083	7.19663	7.29958	7.27712	6.30997	6.51732	6.59398	6.24751	6.24979	5.79447	6.30295	6.8757	7.00169	6.91008	6.91964	5.78773	6.8768	6.92345	6.79692	7.12021	7.00195	6.0658	6.03386	6.25521	5.81018	5.85195	5.9813	6.846	6.70826	6.82257	6.75171	6.65746	6.64056	6.48977	7.28289	8.77118	6.51185	7.3038	6.13584	0.0853321	0.0853321
KANSL3	6.29755	7.04523	6.56375	7.00546	6.46437	6.74288	6.8653	6.4947	6.95729	6.7509	6.88812	6.64449	7.19125	7.20828	7.40608	7.25602	7.37923	5.92188	6.47781	6.40394	6.27686	6.09648	6.4395	5.82431	5.83878	5.75491	6.1264	5.66753	5.71399	6.00489	6.0022	5.98522	6.37279	6.27368	6.33997	6.42129	6.32015	4.85038	6.87178	7.00525	5.84803	0.0854752	0.0854752
SETDB1	5.49238	5.7757	4.66796	4.75815	4.8699	4.49668	5.6014	5.95054	6.04294	5.50818	5.69262	4.70755	5.22468	4.59579	4.7338	4.79697	4.51916	5.03251	5.6902	5.06627	5.08708	5.01701	5.12102	5.28679	5.59575	5.50325	5.62159	5.51703	5.45337	5.68846	5.81933	5.71375	5.90313	5.78758	5.80474	5.17848	5.93408	4.58779	5.36122	5.5953	5.29075	0.0854959	0.0854959
SLC25A3	7.77588	6.39113	7.56771	7.55134	7.88033	7.64003	8.00399	7.25542	8.06224	7.56863	7.79379	8.50532	7.17087	8.55765	8.37871	8.54796	8.33414	6.95183	6.88194	6.90307	6.87967	6.97524	6.75321	7.01319	6.86783	7.20643	6.50861	6.92446	7.01985	7.38401	7.17793	7.30008	6.36598	6.36851	6.38629	7.76953	6.78567	8.04484	7.03152	7.17006	7.09892	0.0855394	0.0855394
PABPC1	9.75696	9.63829	9.77563	9.78171	9.98027	9.89117	8.05115	8.83562	8.84112	8.10808	8.06976	8.48102	8.49113	8.141	7.95997	8.38424	8.32301	9.80807	9.12542	9.44958	9.26689	9.74408	9.27803	10.1532	8.62307	8.62605	8.66152	8.67602	8.64069	9.92935	9.88261	9.8962	10.4827	10.5493	10.1752	9.91472	10.3494	10.6684	8.93544	9.54531	10.1977	0.0855952	0.0855952
TM9SF4	6.57569	7.41527	6.64458	6.88542	6.83494	6.94648	6.65017	6.73365	7.30188	6.4099	6.35453	6.13192	7.05155	6.55939	6.78008	6.55805	6.50814	5.40583	5.82866	6.24505	6.0652	5.63179	6.13335	5.70054	5.61915	5.61013	6.00631	5.57462	5.58321	5.93481	5.69605	5.74586	6.13357	6.04478	5.85171	6.05422	6.06589	6.96419	5.94981	6.65538	5.36923	0.0856503	0.0856503
ETV6	6.03043	6.52079	5.73451	5.83209	6.09693	5.69557	5.47939	6.2566	5.83582	5.55651	5.32749	5.61093	6.02267	5.08706	4.952	5.28925	5.31703	5.82454	6.00012	5.6741	5.89394	5.32517	5.62438	6.60349	6.15797	5.90046	6.54396	6.28004	6.20777	6.31181	6.35177	6.33677	6.81642	6.78751	6.54647	7.24779	6.4966	6.35147	5.85606	6.77103	6.32009	0.0856866	0.0856866
DFFA	5.37404	4.89773	4.33997	4.35157	4.66694	4.52326	4.8663	4.62014	4.68761	4.63287	4.5759	5.18924	4.98521	4.52869	4.35499	4.4094	4.0735	4.49935	4.3134	4.14607	4.19498	3.92367	4.40091	4.38109	4.71595	4.62478	4.18681	4.25514	4.4169	4.59498	4.85543	4.50587	4.23756	4.14713	4.34386	3.71264	4.10154	5.58648	3.96106	4.0646	4.9197	0.0857174	0.0857174
NUP98	7.91253	8.01102	6.45667	6.68932	6.48601	6.62509	7.54028	8.25541	7.96433	7.65755	7.67673	6.69531	6.92873	5.90983	5.84437	5.99062	5.89289	7.42683	7.41466	6.76876	7.10738	6.51281	6.99149	7.30718	7.67531	7.77136	7.62258	7.69198	7.7451	7.22371	7.27805	7.31514	7.41958	7.33788	7.44144	6.63612	7.34901	6.65618	7.47532	6.96823	7.44292	0.0857267	0.0857267
WDR82	6.81964	6.54364	5.83057	5.84665	5.77083	5.7264	6.30905	6.32852	6.4503	6.29603	6.2488	6.6234	6.2633	5.91275	5.7839	5.70389	5.7987	7.34342	7.19357	7.07912	6.95736	6.78345	6.85613	7.10513	6.7558	6.78719	6.83502	6.83382	6.98231	6.86061	6.95945	6.97663	7.25649	7.12801	7.03006	6.65793	7.04205	8.14611	7.15143	7.68596	7.24194	0.0857911	0.0857911
GAPVD1	7.24313	6.89956	6.02218	5.93448	6.03588	5.67596	7.27943	7.47665	7.24818	7.20756	7.3008	7.06648	6.65891	5.91762	5.87369	6.05632	5.82238	7.67438	6.88757	6.3635	6.73325	6.28481	6.52901	7.3638	7.44038	7.5884	7.49531	7.51257	7.63212	6.70738	6.65629	6.70664	6.91924	7.07397	6.95521	6.42235	6.68132	7.17057	6.62838	5.99677	7.22013	0.085823	0.085823
SLC9A8	5.17296	5.53908	5.1062	5.38037	5.51594	5.34443	5.07296	5.27497	4.9543	4.93515	5.19014	4.8622	5.08485	5.04143	5.43022	5.20332	5.06859	4.12451	4.70772	4.24653	4.73834	4.66081	4.66669	4.36773	4.32297	4.22236	4.99682	4.4503	4.42758	5.55107	5.2111	5.23269	5.32443	5.30261	5.33288	5.95788	5.18391	5.26488	4.93781	4.36774	4.61638	0.0858347	0.0858347
RPL29	7.33208	7.04091	9.03303	8.86147	9.46375	9.22073	7.76145	7.63779	7.77308	7.69363	7.90458	6.95189	6.5968	8.2219	8.12012	8.67255	8.51938	7.197	8.24173	8.42587	8.54861	8.97099	8.58203	7.95605	8.06505	8.24611	7.58039	8.12755	8.14608	8.89895	8.90789	8.90624	8.56312	8.62797	8.43815	8.72853	9.22157	6.72327	8.34909	9.14938	8.28382	0.0858402	0.0858402
HNRNPUL1	6.35166	7.76926	8.16821	8.16044	7.96079	8.18417	6.83565	6.96044	7.31511	7.0003	7.05509	6.27958	7.66248	7.92798	7.99759	7.95857	7.67968	6.46363	7.37219	8.51626	8.44027	7.6832	8.40692	7.10764	7.43306	7.36135	7.19789	7.32033	7.27074	8.11312	8.18461	8.13995	8.02438	7.88252	7.98211	7.2833	7.87155	9.64702	7.26522	8.10074	6.92356	0.0858676	0.0858676
PTMA	8.88432	9.05607	9.51839	9.06975	9.78811	9.25781	8.53325	8.2781	8.24337	8.45123	8.61273	8.3893	8.60968	8.30483	8.12237	8.45454	8.52021	9.10661	8.69309	9.05459	9.117	9.41524	8.98383	9.544	8.96186	8.91784	8.26589	8.9137	8.95667	9.95033	9.93398	9.92207	9.02846	8.85832	9.06085	8.81074	9.18387	5.26488	8.46724	9.89846	9.11714	0.0859649	0.0859649
GCN1	6.03637	6.76843	6.58792	6.91854	6.41727	6.63731	6.67032	6.94908	7.03875	6.82048	6.48526	6.36596	7.33287	7.70607	7.93091	7.89572	7.5515	5.66032	6.25825	6.95781	6.99275	6.41843	6.80375	6.21688	6.70122	6.90725	6.94217	6.82791	6.75391	6.84012	7.05537	6.94379	6.95448	6.89715	6.98812	6.25835	6.52963	4.58779	6.54929	6.89415	6.04944	0.085973	0.085973
MROH1	5.10996	6.20963	6.13646	6.76602	6.21504	6.50574	5.84001	5.98526	6.13035	6.01207	5.89939	4.71717	5.68373	5.58474	6.01192	5.56585	5.80603	4.88203	6.47578	6.14883	6.25019	6.47188	6.41442	5.57972	6.64112	6.45546	6.81473	6.30974	6.38396	6.69439	6.67273	6.65347	6.58577	6.63772	6.65766	6.94116	6.70499	6.72327	6.17121	5.68056	5.59675	0.0859932	0.0859932
PSMB4	7.03292	6.69889	7.98445	7.85396	8.37383	8.1904	7.49619	7.01641	7.15415	7.24032	7.14757	6.53634	6.33932	7.2225	7.18331	7.3995	7.43936	5.64068	6.60758	6.59309	6.54552	7.14252	6.63722	6.2066	6.25465	6.51552	5.90918	6.52903	6.57737	6.98586	6.98864	6.9603	6.30002	6.17217	6.22318	7.04066	7.11389	7.01861	6.43604	6.66575	6.40759	0.0860176	0.0860176
GGNBP2	7.3739	6.77809	6.21157	6.12571	6.31214	5.8223	6.79622	6.65947	6.71402	6.75817	6.92631	6.9431	6.34697	6.20154	5.83813	6.17627	6.32901	6.27815	5.91643	5.21832	5.22574	5.70025	5.50048	6.41986	6.27005	6.34029	6.05613	6.39373	6.32235	6.08173	6.122	6.2765	6.31346	6.37382	6.28561	6.19884	6.38645	8.45325	6.49539	6.06998	6.59179	0.086082	0.086082
CAMK2D	6.49724	5.66304	6.20239	6.21821	6.42569	6.11225	6.37722	6.35459	5.94877	6.35704	6.47263	5.86589	5.04681	5.39263	5.35126	5.4676	5.54212	6.77428	6.01423	6.71717	6.5836	6.72813	6.50432	6.55568	6.20282	6.38077	6.41793	6.57396	6.54627	5.7015	5.72787	5.80191	6.42905	6.3538	6.23673	5.38654	5.99499	8.01837	6.47096	5.7629	6.78782	0.0861055	0.0861055
KIAA0100	5.54573	6.03334	5.52373	5.68183	5.30077	5.3143	6.14381	6.17522	6.57577	6.17238	6.11641	5.60782	6.12008	5.80764	5.6742	5.66673	5.60017	6.14685	6.53831	6.24708	6.37294	5.82077	6.08271	6.63798	6.89186	7.27697	6.97796	6.83028	6.86937	6.54679	6.45044	6.42666	6.74764	6.52529	6.59921	6.22343	5.94406	4.85038	6.67512	5.50798	6.19069	0.0861837	0.0861837
RBMS1	7.92173	6.85599	6.27598	5.87179	6.53096	6.16385	6.48439	6.29451	6.4905	6.42546	6.66116	7.4014	6.61408	6.55065	6.0147	6.27544	6.7628	7.96194	6.70359	7.03533	6.87907	7.25285	6.82566	7.43479	6.50913	6.37498	6.64701	6.70866	6.55034	5.83179	5.87155	5.80191	6.43196	6.5653	6.49808	6.53663	6.32124	5.26488	7.60691	6.93636	7.61444	0.0862809	0.0862809
UXS1	5.16369	4.9301	4.73059	4.55147	4.88627	4.85863	4.76281	4.63912	4.50573	4.59585	4.5759	5.68541	5.59187	5.64231	5.53822	5.86502	5.7765	4.64537	4.62676	4.69768	4.88427	4.81942	4.83093	5.33393	5.22416	5.06599	5.21377	5.15122	5.37738	4.89667	4.67131	4.34749	4.72771	4.68465	4.78296	5.09568	4.90478	6.26406	4.82922	5.5491	4.88182	0.0862871	0.0862871
SMG7	7.16121	7.5888	6.26368	6.29454	6.46709	6.44215	6.21612	6.97312	6.79051	6.19649	6.18619	6.91242	7.39592	6.55065	6.64434	6.73847	6.77499	6.79761	6.93334	6.3635	6.45578	6.02994	6.45246	6.90057	6.11778	5.97192	6.51334	6.12614	6.07314	7.21918	7.28876	7.28486	7.62686	7.51416	7.44692	6.55612	7.19192	4.58779	6.73415	6.88826	7.17468	0.0863143	0.0863143
SART3	4.94469	5.68534	5.70102	5.53222	5.45688	5.68775	5.57415	5.59718	5.5528	5.78421	5.56826	5.00502	5.75232	5.74223	5.84125	5.88419	5.73487	4.91937	5.7386	5.82116	5.77508	5.74761	5.82802	5.58838	6.13831	6.76241	6.09099	6.09565	6.0259	6.35373	6.31872	6.29831	6.17138	6.04144	6.18962	5.55097	6.05541	7.90736	5.89637	6.47227	5.27392	0.0864628	0.0864628
FAM168A	6.33385	6.37848	5.55002	5.87534	5.8397	5.7264	6.03697	6.36817	6.66251	6.07261	5.92064	6.9326	6.88475	6.57549	6.39479	6.43475	6.45087	6.59637	6.66714	6.40394	6.25575	5.82077	6.37535	6.31151	5.81945	5.899	6.16965	5.74231	5.6861	6.25984	6.15515	6.22276	6.84772	6.789	6.58538	6.05969	6.38698	3.85256	6.46561	7.28438	6.24981	0.0865335	0.0865335
CALR	10.2408	10.8251	10.4242	10.1961	11.0279	10.9162	10.5556	10.2199	10.7741	9.8675	10.6448	8.7285	9.4439	9.40948	9.43702	9.82175	9.71516	8.10564	8.75224	8.99507	9.15518	9.40635	9.16962	9.29712	9.56867	9.51001	8.83251	9.46893	9.42764	8.45005	8.42488	8.57204	8.51587	8.41297	8.69571	9.58085	9.13967	8.04484	8.44179	9.23087	8.74484	0.0865817	0.0865817
SZT2	4.37956	5.78015	5.13735	5.58962	5.28234	5.48179	5.2422	5.65661	6.18709	5.37757	5.53136	4.68319	5.80119	5.83876	6.21241	5.95842	5.65598	4.74314	5.89829	5.80065	5.89037	5.2302	5.8778	4.77948	5.65648	5.43408	6.21357	5.60257	5.41185	6.14517	6.0074	6.06882	6.30873	6.285	6.2758	6.29476	5.73421	4.85038	5.78845	5.9287	5.15858	0.0866782	0.0866782
BCNT2	7.10173	6.79723	5.63706	5.81738	5.97595	5.76032	6.71468	6.56896	6.27004	6.75929	6.69056	7.35637	7.25382	6.06348	5.87826	6.25054	6.23985	7.53165	6.55771	5.99848	5.8772	5.57896	5.80431	7.26411	6.97649	6.83128	6.97454	6.84361	6.99643	6.91202	6.93512	7.08602	6.99575	7.04389	7.04842	6.76647	6.80496	7.90736	7.07215	6.21488	7.42812	0.086747	0.086747
DEDD	5.66558	5.84101	5.78211	5.77993	5.77962	5.87141	4.75474	4.80798	5.0354	4.64742	4.72827	5.04533	5.54049	5.57738	5.60044	5.70819	5.45858	4.8556	5.55387	5.39103	5.40155	5.38463	5.34737	4.8628	4.55454	4.39867	4.47664	4.42756	4.45741	5.29979	5.27281	5.13909	5.50335	5.30817	5.30904	5.24243	5.57548	5.43462	5.55578	6.21287	5.09027	0.0867591	0.0867591
LANCL2	4.36345	4.05468	4.0437	4.18966	4.48543	4.18879	4.52733	4.30361	4.60672	4.35121	4.42313	4.49454	4.60832	4.53377	4.44818	4.79697	4.6952	3.65811	3.90851	4.07954	3.89116	3.83875	3.93406	3.84822	4.68508	4.56318	4.56026	4.61671	4.78397	3.841	3.82266	4.13118	3.89896	3.96206	3.87893	4.51695	3.9343	3.85256	5.34786	4.56001	3.90994	0.086822	0.086822
PSMC2	7.42689	7.01473	7.11465	6.96098	7.32981	7.29137	6.92705	6.58373	6.6632	6.92866	6.81191	7.08983	7.08719	7.05729	6.6832	6.84993	7.02307	6.45093	6.55449	6.33526	6.24181	6.56147	6.31726	6.67235	6.24632	6.59824	5.94463	6.53194	6.38259	6.53955	6.68899	6.60178	6.24582	6.3039	6.16415	7.20892	6.85567	9.71453	6.66331	7.34739	6.59672	0.0868252	0.0868252
PDCD7	4.47765	3.99472	3.88754	3.89965	4.1749	4.04942	3.75706	3.61072	3.35983	3.60342	3.89625	4.31725	3.88197	4.02901	4.03819	4.05746	4.33389	4.30683	4.47449	4.1504	3.98787	4.40266	3.96729	4.53545	3.91319	3.83781	3.57303	3.76161	3.81093	4.62267	4.33354	4.74067	4.44997	4.19292	4.35011	3.94326	4.84061	3.85256	4.05611	4.93953	4.53393	0.0868265	0.0868265
ZFYVE26	5.53378	5.87743	4.86695	5.21063	4.67638	4.7726	5.66162	6.14566	6.21559	5.37174	5.28764	5.97905	6.33427	5.54	5.85679	5.60798	5.45858	5.81695	5.46762	5.42358	5.7158	5.29716	5.65529	5.81449	5.98401	5.93449	6.18882	5.92165	5.86631	5.81988	5.75283	5.79579	6.18521	6.04311	6.0961	5.07421	5.44706	3.85256	5.21685	5.41971	5.97941	0.0868327	0.0868327
SMG5	5.27557	6.53138	5.95819	6.13464	5.71235	5.95515	5.76968	6.2734	5.97678	5.97699	5.65583	5.967	6.78708	6.91321	7.02525	6.81439	6.77965	5.19945	6.34641	6.2349	6.34973	6.3339	6.47574	5.51755	5.98934	5.94376	5.76419	5.75979	5.78006	6.41836	6.43895	6.4385	6.35532	6.20233	6.28153	6.40419	6.19802	7.81811	6.22821	7.5064	5.40341	0.0868888	0.0868888
PSMD1	7.88104	6.8038	7.22843	7.16211	7.60792	7.34699	7.84142	7.62595	7.62373	7.6674	7.26314	6.93631	5.99809	6.4508	6.20271	6.59226	6.52267	6.61925	6.39251	6.52971	6.41744	6.64025	6.36167	6.59921	6.52435	6.91198	6.3959	6.71849	6.76728	6.54679	6.46939	6.56626	6.18692	6.03977	6.17826	6.58106	6.2598	4.85038	6.66833	7.03222	6.51961	0.0869002	0.0869002
EIF2B3	3.53184	3.52204	3.87835	4.39184	4.64786	4.22163	4.19101	4.18914	4.16359	4.10294	4.00323	3.96153	3.75461	3.91685	3.88298	3.86246	3.94666	3.5956	3.84677	3.16681	3.56074	3.89591	3.70899	3.64724	3.7688	3.67264	3.70013	3.79106	3.87994	3.74346	3.75014	3.89963	3.52798	3.45624	3.26338	3.8951	3.94286	3.26977	4.02959	4.67397	3.30915	0.0869232	0.0869232
IPO8	7.14047	6.03953	5.19771	5.45354	5.55742	5.38848	6.44063	6.52244	6.22496	6.34296	6.42006	7.38564	6.39474	6.10503	5.73598	6.06307	6.0798	7.04608	5.60822	5.59215	5.3505	5.33898	5.38228	6.98338	6.42755	6.61575	6.42241	6.48666	6.60075	5.96217	6.08316	6.1382	6.26547	6.27935	6.19917	5.64679	5.5946	5.96469	6.07883	6.30672	6.92699	0.0869272	0.0869272
MTMR3	6.24354	6.62911	5.88894	6.00433	5.85641	5.90885	6.33002	6.41435	6.70265	6.17322	6.25077	6.0193	6.30811	6.68741	6.88532	6.82435	6.58895	5.82681	6.72091	6.48157	6.62572	6.42734	6.73981	5.73217	6.51283	6.2802	6.58547	6.31819	6.30894	5.98369	6.05835	6.14784	6.59421	6.73946	6.5627	6.74795	6.51631	9.12134	7.21607	7.19277	5.77376	0.0869291	0.0869291
ARIH1	7.83186	7.05443	6.29165	6.45995	6.53356	6.58359	7.47874	7.39142	7.57691	7.13715	7.27143	7.35575	6.75356	6.26094	6.02711	6.30561	6.31239	7.41657	6.29571	6.3419	5.99602	5.73982	6.05051	7.04449	6.89364	6.8662	6.7794	6.65895	6.75708	6.1211	6.26767	6.23186	6.40046	6.38307	6.2913	6.01814	6.00728	8.45325	6.82531	6.48739	7.01528	0.0870418	0.0870418
MED4	6.5355	5.75326	5.15649	5.09342	5.66095	5.13055	5.67023	5.32565	5.53482	5.61566	5.65434	6.1021	5.37359	5.03785	4.83138	5.26897	5.23797	6.03286	5.1627	4.41788	4.58483	4.77694	4.24165	5.69921	4.92786	5.00188	5.05563	4.97566	5.18207	5.42304	5.05929	5.3543	5.08739	5.31785	5.1373	5.49956	5.60542	4.85038	5.63343	4.66809	5.89884	0.0870541	0.0870541
TAOK2	5.02713	6.31656	6.31908	6.27044	5.86056	6.23527	5.50688	5.7226	5.69181	5.75764	5.49849	5.45568	6.43985	6.60112	6.79386	6.32117	6.49006	5.85451	7.21694	7.20253	7.1968	7.01071	7.05854	5.89237	5.99531	5.89973	6.50545	5.94076	6.02649	6.39847	6.47315	6.32406	6.62813	6.60196	6.77604	6.62878	6.46922	6.84875	7.40204	6.68869	5.78461	0.0870687	0.0870687
GORASP2	7.64895	7.44638	6.77783	6.49272	6.99446	6.97404	6.11047	6.40675	6.35105	6.24672	6.22086	6.75588	6.81216	6.46616	6.24819	6.5364	6.61421	6.34196	5.85294	6.01638	5.9476	5.94221	5.86727	6.53939	5.91006	5.9572	5.46551	5.67193	5.48524	5.95129	5.99175	6.07894	5.85746	5.87913	6.07175	6.86273	5.96591	7.47305	6.42166	7.72685	6.29147	0.0870819	0.0870819
CUL4A	6.76241	7.70367	7.55046	7.69507	7.58051	7.67009	6.62456	7.06853	7.05093	6.70295	6.5857	7.03276	7.75788	7.72034	7.90462	7.72175	7.6341	6.15891	6.85867	7.3533	7.31602	7.29286	7.28559	6.20754	6.13831	6.1439	6.27797	6.14717	6.13036	6.8894	6.92691	6.86704	7.15655	7.08616	7.04698	6.75472	6.92316	5.07247	6.75487	6.95017	6.49934	0.0870968	0.0870968
RPL27	8.07948	7.52311	8.896	8.70244	9.32615	9.04306	7.87531	7.65509	8.2362	8.14336	8.17179	7.68314	7.26979	8.38061	8.18648	8.56974	8.60693	7.16745	7.61623	7.80873	7.89106	8.50829	7.83351	8.11942	8.09378	8.36767	7.56022	8.38461	8.28321	8.84118	8.81095	8.85344	8.66358	8.51714	8.31844	8.55997	9.25537	5.07247	7.90503	8.69499	8.39629	0.0871296	0.0871296
CDS2	7.71182	6.88449	6.40959	6.65664	6.54906	6.46518	7.24191	6.82195	6.54167	7.0186	7.26705	7.46578	6.80794	6.61975	6.48553	6.45924	6.45204	7.18201	6.58444	6.48671	6.46061	6.35868	6.43832	6.91556	6.62623	6.66574	6.54396	6.61708	6.72822	6.06669	6.0483	6.08397	6.59745	6.60423	6.66331	6.20626	6.53435	5.07247	8.27551	8.57974	7.12177	0.0871447	0.0871447
LIG3	4.25697	4.72397	5.05816	4.91146	4.90245	4.7726	4.61017	4.8205	4.67124	4.6353	4.82424	3.67974	4.2026	4.44219	4.53185	4.42519	4.30315	3.57414	4.43867	4.76978	4.67888	4.6553	4.57482	4.4556	4.86691	5.12361	4.91976	4.73929	4.81141	5.13648	4.80858	5.08991	5.33066	5.24001	5.1835	5.1835	5.26005	3.85256	4.13909	4.68761	4.47889	0.0871664	0.0871664
UBE2D2	7.25919	5.65982	6.76418	6.66898	6.88467	7.01988	5.77899	5.88347	6.09398	5.77099	5.66474	6.87914	5.55863	6.37995	6.36251	6.34489	6.5171	7.30432	6.24634	6.84884	6.56207	6.98515	6.33136	7.30981	6.26677	6.3697	6.18554	6.36953	6.45309	7.47228	7.52987	7.52766	7.14245	7.09543	7.09192	6.65432	6.98176	5.84929	6.62838	7.31889	7.65195	0.0871812	0.0871812
VPS52	5.62109	6.13521	5.86122	6.12272	5.94503	6.1945	5.47121	5.39009	5.45102	5.3732	5.36627	5.27844	5.95607	5.74333	5.94228	5.72318	5.61067	5.60321	6.1198	5.80478	5.69549	5.84879	5.8153	5.68312	5.46222	5.58847	5.79731	5.51311	5.45772	6.41044	6.4992	6.48869	6.84554	6.61267	6.63033	6.42871	7.12802	4.26651	5.96038	6.39544	5.70463	0.0872767	0.0872767
AARS1	6.09854	6.98743	7.32208	7.21918	7.39705	7.59584	6.56582	7.22747	6.95729	6.74076	6.75738	6.1043	7.02821	6.96677	7.15595	7.04822	6.76092	5.79856	6.46211	6.84551	6.74054	6.92004	6.85879	6.07918	6.73968	6.91705	6.41793	6.47964	6.3917	6.06669	6.1363	6.15742	6.26466	6.04311	6.12188	6.82869	6.42665	4.58779	6.52615	7.51188	5.60167	0.0872944	0.0872944
INTS3	5.37001	5.87605	5.8234	5.91733	5.5523	5.84003	5.66593	5.80265	5.69181	5.40922	5.73979	5.70634	6.30976	6.30765	6.61906	6.44511	6.3111	5.52244	6.23595	5.89653	6.23806	5.89392	6.13189	5.51906	5.56485	5.21833	5.78259	5.51899	5.42168	6.12595	6.122	6.07894	6.28325	6.1312	6.20607	5.8196	6.19623	3.85256	6.37106	7.19038	5.36923	0.0872973	0.0872973
RPL24	8.40374	6.89615	9.28921	9.20233	9.75423	9.42457	7.74253	7.48619	8.05464	7.95617	7.97885	7.88027	6.61941	8.56387	8.38462	8.99152	8.85579	7.75267	7.87292	8.36339	8.36553	9.1913	8.33778	8.6244	7.64566	7.85992	7.08525	7.92291	7.82283	8.84486	8.89113	8.90411	8.16573	7.98824	7.74409	8.68273	8.713	6.78737	8.18515	9.10888	8.51291	0.0873224	0.0873224
CDK4	5.20948	4.62855	5.88665	5.85388	6.07568	6.08871	5.28017	4.91308	4.83202	5.1479	5.24269	5.21326	4.67827	5.75316	5.88434	5.80593	5.73103	4.82262	5.34495	5.65137	5.62564	5.83546	5.65529	5.2233	5.05275	5.27141	4.85996	5.27797	5.22146	6.34128	6.21924	6.17639	5.29286	5.21803	5.33288	5.27101	5.7707	6.78737	5.29688	5.78209	5.44913	0.0873838	0.0873838
THRAP3	8.12858	8.59264	7.32884	7.36287	7.40843	7.44294	8.06699	8.02814	8.2276	8.03205	8.01183	7.74739	8.34664	7.21422	7.30947	7.59833	7.44817	8.04682	7.69222	7.41845	7.52614	7.3697	7.73518	8.25713	8.14989	8.15326	8.1758	8.15958	8.21268	8.02895	8.00926	8.05152	8.57711	8.41249	8.31585	7.3618	7.9891	4.26651	8.1022	8.11648	8.20163	0.0874765	0.0874765
RPL11	7.74615	7.01347	9.00242	8.83979	9.30119	9.13606	7.89257	7.59378	8.3092	8.258	8.3401	7.92841	7.16974	8.68994	8.79444	9.17083	9.09795	7.81363	8.26218	8.81542	9.01387	9.36541	9.02898	8.82364	8.78267	9.04249	8.33371	9.1088	8.94719	9.08652	9.07742	9.09754	9.09129	8.99954	8.74157	9.07668	9.99647	5.84929	8.59248	8.81442	9.03743	0.0874786	0.0874786
MIA3	8.82806	8.5427	7.572	7.59728	7.96657	7.76503	9.05692	8.70026	8.7398	8.72024	8.68281	7.77335	7.51325	6.82687	6.64075	6.80637	6.93976	8.0835	7.41111	6.96888	6.96926	7.12121	7.09733	8.22993	8.26121	8.28913	7.89899	8.25836	7.99034	6.88082	6.85092	6.96576	7.39563	7.35778	7.26758	7.91812	7.44548	6.90762	7.44072	7.33538	8.07082	0.0875023	0.0875023
VIPAS39	4.28291	4.77239	4.15445	4.58659	4.12059	4.46045	4.76816	4.51103	4.49647	4.64258	4.74518	4.68122	4.86309	4.65293	4.99756	4.89851	4.87317	4.2197	4.44979	4.14173	4.34857	4.27201	4.25247	4.35763	4.57949	4.49496	4.57642	4.5301	4.64753	4.71562	4.65815	4.70191	4.77418	4.63243	4.44068	4.60565	4.82218	4.85038	4.76501	6.70936	4.30898	0.0875372	0.0875372
CUL1	6.2862	6.49488	5.80654	5.64482	6.15888	5.98095	6.08281	6.13651	6.10417	5.95084	5.96823	6.03363	6.13457	5.72346	5.48922	5.76928	5.97481	6.19801	6.24873	5.8679	6.02561	6.08218	6.21308	6.1953	6.1556	6.20152	5.95625	6.09105	6.07087	6.15469	6.01257	6.05863	6.20145	6.15299	5.99112	6.05422	6.34295	9.28571	6.01829	6.36727	6.24589	0.0876446	0.0876446
KPNA1	7.59274	6.33178	5.69317	5.87889	5.99117	5.79346	6.49976	6.59228	6.38657	6.41345	6.35177	6.84683	5.80061	5.57122	5.10554	5.47521	5.58108	6.83154	5.61688	5.61268	5.45085	5.51198	5.45435	6.83411	6.43489	6.58599	6.1264	6.29497	6.21035	5.75879	5.93835	5.87341	6.27358	6.285	6.23082	5.49956	5.23008	5.72386	6.31634	6.06775	7.01206	0.0876453	0.0876453
CHKB	5.67105	5.48017	5.94063	6.01726	6.08634	6.00944	5.12188	4.94965	5.02255	5.2031	5.24269	5.34204	5.08678	6.03332	5.94082	5.95298	5.73103	5.21224	5.94912	5.89653	5.64554	6.10862	5.75949	5.17042	4.90124	4.92475	5.15447	4.86923	4.90226	6.19214	6.05835	6.08397	5.81364	5.57809	5.53692	6.02515	6.5531	4.26651	5.78251	5.39974	5.43818	0.0876506	0.0876506
TBC1D20	5.47123	5.79926	4.89457	4.97249	5.07661	4.80185	5.19725	5.00008	5.18507	5.21455	5.02915	5.04685	5.36012	4.83678	4.70662	4.98629	4.7109	5.42992	5.42036	5.30822	5.17968	5.02771	5.06073	5.52359	5.33716	5.41677	5.10659	5.18118	5.31741	5.73994	5.84857	5.76478	6.39378	6.27012	6.11548	6.06242	6.29587	4.85038	6.23161	5.77481	5.97373	0.0877001	0.0877001
PWP1	5.7681	5.04542	5.09434	4.86215	5.01094	4.97875	5.17928	4.94965	4.81722	5.35854	5.28186	5.62071	5.1415	5.08187	4.91686	5.09889	5.18276	5.27009	4.8717	4.5251	4.42951	4.59617	4.75686	5.18573	4.91111	5.11983	4.65079	5.11156	5.1768	5.3337	5.229	5.24173	4.88631	5.03739	4.89399	5.4752	5.6781	3.26977	5.48352	6.17741	5.42437	0.0877295	0.0877295
RNF31	4.5435	5.48925	5.58716	5.37535	5.30687	5.64804	5.09443	5.42332	5.08977	5.00082	4.92415	4.37556	5.41131	5.62218	5.93351	5.71891	5.53111	4.22888	5.742	5.55509	5.70771	5.64714	5.80982	4.78703	4.87413	4.88235	5.05851	4.93667	5.13507	5.05751	5.12768	5.20524	5.30557	5.3206	5.4711	5.51557	5.21955	6.84875	5.04983	5.60354	4.70126	0.0878103	0.0878103
RPL8	7.65724	7.95935	9.96689	9.70236	9.96999	10.118	8.18528	7.97193	8.42679	8.29639	8.59243	7.71508	7.66723	9.18161	9.35625	9.58012	9.41848	7.27581	8.67736	9.56279	9.51791	10.1918	9.41664	8.49289	8.85105	9.14095	8.40003	9.21054	9.06728	9.79203	9.73891	9.71587	9.54891	9.51586	9.35675	9.19949	10.1651	7.68981	8.6156	9.2622	8.9143	0.0878137	0.0878137
CALCOCO2	7.38725	7.03967	6.31568	6.14646	6.42849	6.04351	6.45315	6.88393	6.4479	6.66711	6.56442	8.17233	7.89	6.89112	6.86779	7.0901	7.18848	8.43622	8.30049	7.00458	7.27189	7.25876	7.26436	7.80159	7.09648	7.27471	6.90946	6.98836	7.15797	6.5504	6.4918	6.54086	7.23672	7.13467	7.19224	7.03997	7.82159	5.84929	7.88745	7.87188	8.0606	0.0878809	0.0878809
RPS27	9.51285	7.69073	10.2843	9.97304	10.3464	10.4726	9.08964	8.53307	8.27914	9.0448	9.2778	8.15162	6.47205	8.95721	8.75582	9.15927	9.31057	8.27671	8.26651	8.66888	8.85032	9.551	9.16783	9.19195	8.52842	8.75986	7.9966	8.85545	8.82908	9.11788	9.15788	9.15366	9.15347	9.05432	8.70898	8.84382	10.5437	7.51151	8.56878	9.02928	9.54977	0.0879131	0.0879131
HECTD3	4.61331	5.61406	5.8186	6.19279	5.63697	6.05266	5.75762	5.46247	5.69855	5.68311	5.86885	5.10521	5.62005	6.07398	6.15073	5.82788	6.00537	4.45504	5.73292	5.30046	5.45085	5.65267	5.47529	4.75404	5.05148	5.19463	5.07424	4.86462	4.945	5.07766	5.15603	5.11962	5.24582	5.08187	5.13188	5.91022	5.75298	6.51186	5.54801	5.91469	4.59682	0.0879195	0.0879195
NAA50	8.3241	6.86648	6.76791	6.7272	7.07164	7.02144	7.35432	6.89385	7.04512	7.22019	6.99979	7.84985	6.64429	7.12027	6.60625	7.26117	7.17369	7.42333	5.92442	6.48842	6.25482	6.47032	6.41563	7.32975	6.66171	6.81815	6.36484	6.65761	6.67507	6.52861	6.45425	6.56626	6.51844	6.54484	6.43631	6.47654	5.71769	4.58779	6.89707	7.07063	7.4677	0.0879448	0.0879448
EIF5B	7.13376	7.07388	7.14179	6.69738	7.54615	7.03843	5.48102	5.96471	6.03657	5.70298	5.65284	6.9474	7.03943	6.92823	6.67533	7.12839	7.22516	6.64863	6.28566	6.39394	6.38059	6.87099	6.5478	6.85521	5.92752	5.72213	5.73749	5.68942	5.52804	6.28172	6.26767	6.39056	6.77703	6.66668	6.44801	6.82949	7.72281	5.72386	6.60985	6.87215	6.70973	0.0880007	0.0880007
DDX42	5.47499	6.03085	5.821	5.69396	5.87704	5.76032	5.89122	5.93045	5.79486	6.08246	6.24583	5.98544	6.22777	6.10417	6.02985	6.25201	6.13902	6.19098	6.63402	6.16603	6.35837	6.25326	6.50092	6.39867	6.46533	6.46391	6.38333	6.57725	6.55563	6.50276	6.55348	6.60878	7.01281	6.91502	6.83289	6.43714	6.90466	3.85256	6.72625	7.37564	6.54535	0.0880523	0.0880523
CASC3	6.39788	6.59503	5.41669	5.78372	5.70314	5.53936	5.63549	5.76858	5.78222	5.63282	5.63934	6.20832	6.54962	5.89707	5.92027	6.12723	5.84568	6.74418	6.78596	6.08129	6.1866	5.98784	6.3108	6.71979	6.18493	6.13147	6.15896	6.09893	6.16055	6.76444	6.99126	6.89021	7.15918	7.02966	7.00306	6.45801	6.97447	5.07247	6.91015	7.45579	6.84645	0.0880657	0.0880657
TBC1D9B	5.46243	6.3338	6.6978	6.78315	6.50734	6.77457	6.45065	6.28851	6.23056	6.42264	6.51351	6.05732	6.49379	6.72453	6.89739	6.71404	6.61942	6.00173	6.80934	6.79802	7.00821	6.63536	7.04538	6.22986	6.55882	6.72319	6.60971	6.5593	6.42005	6.04126	6.05835	6.20439	6.55815	6.62051	6.57941	6.18639	6.76853	3.85256	7.32142	7.71073	6.10501	0.0880993	0.0880993
GOLGA3	6.68941	6.87828	5.39752	5.64065	5.44035	5.4908	6.14381	6.48555	6.49748	6.92965	6.45303	5.89841	6.27115	5.48992	5.29078	5.62175	5.3247	6.02366	5.93435	5.77144	5.84683	5.33209	5.90205	6.22153	6.45526	6.48898	6.38963	6.41069	6.22624	5.29119	5.62346	5.51942	6.00016	5.99395	5.86377	6.28895	5.2324	7.51151	6.36886	6.58167	5.5492	0.0881061	0.0881061
URGCP	3.82255	3.91069	4.01043	4.0582	3.91257	3.52599	4.1132	3.98915	3.9941	4.14455	4.34393	4.22578	4.66094	4.16944	4.33738	4.30515	4.15035	4.24481	4.84458	4.35926	4.68713	4.58172	4.74924	4.15087	4.57772	4.51997	4.61604	4.68976	4.67168	3.88741	3.86906	4.29638	4.97054	4.71426	4.83287	4.50095	4.58592	4.26651	4.642	5.54483	4.18674	0.0881198	0.0881198
PPP1CB	9.01526	7.35643	7.36466	7.29945	7.70916	7.42661	7.62092	7.62654	7.47412	7.6334	7.70149	9.37175	7.95794	8.09406	7.67196	8.17328	8.25102	8.93182	7.21531	7.59475	7.29368	7.71763	7.38361	8.69915	7.83296	7.85766	7.5711	7.84178	7.80724	7.9587	7.93622	7.87985	7.71585	7.63962	7.67113	8.06919	6.69405	10.6252	8.58964	8.89197	8.81543	0.0881962	0.0881962
ZNF592	5.11157	5.7978	5.94724	6.19563	5.80997	6.12098	5.48753	5.72038	5.99114	5.36002	5.88038	4.3658	5.36647	4.97763	5.51295	5.36489	5.23255	4.27615	5.57687	5.84272	5.876	5.61629	5.83883	4.43653	5.25325	5.08158	5.46659	5.03841	4.97564	5.14606	5.18383	5.2685	5.42251	5.15773	5.4711	5.43577	5.1486	5.84929	5.74088	5.9842	4.39077	0.0882018	0.0882018
TBCC	5.70555	4.89226	5.53839	5.48646	5.71694	5.82941	5.30985	5.278	5.00307	5.45817	5.43563	6.03401	5.51178	5.65518	5.49717	5.78568	5.98776	5.74916	5.3179	5.39833	5.53861	5.81708	5.58211	6.15892	5.82766	5.85204	5.63515	5.75896	6.01355	6.27301	6.24146	6.19512	6.06794	5.96609	6.09889	4.68922	5.90519	7.78709	5.02766	5.38307	6.34522	0.0882301	0.0882301
DARS1	7.31646	5.95684	6.25661	6.12272	6.53615	6.2191	6.78372	6.71252	6.63745	6.70932	6.76845	7.23462	6.08633	6.43324	6.15952	6.36686	6.43442	6.30932	5.44973	5.38737	5.20864	5.45922	5.2589	6.55568	6.43392	6.6032	6.01671	6.33828	6.36186	6.49529	6.4955	6.40672	5.85854	5.72246	5.69125	5.4711	5.67382	7.65587	5.80744	5.98183	6.6181	0.0882665	0.0882665
SAFB	6.63451	7.34896	7.09196	6.73113	7.10349	6.94812	7.54458	7.48356	7.30851	7.52268	7.31125	6.32215	7.32137	6.92098	6.77518	6.80335	6.94972	6.78405	7.59228	7.25724	7.08309	7.23404	6.93467	7.27623	7.93125	7.8333	7.83096	7.61539	7.96857	7.63411	7.65928	7.71448	7.87489	7.81799	7.86159	7.65174	8.16621	10.5671	7.6253	7.51133	7.1829	0.0883115	0.0883115
RGP1	4.96084	5.66304	5.19402	5.53222	5.26991	5.49528	5.05336	5.27345	5.14415	4.97606	4.9487	5.07782	5.65062	5.75316	5.78877	5.55632	5.73679	4.32407	6.03375	5.51369	5.36429	5.2339	5.49593	4.79204	5.03353	4.82021	5.10937	4.74097	4.85952	5.31684	5.14664	5.32909	5.66127	5.53962	5.59329	5.69505	6.25351	4.26651	5.67965	6.70697	4.9256	0.0884267	0.0884267
HSP90AB1	9.30821	9.47371	9.12988	9.31035	9.5388	9.46055	9.43443	9.40116	9.42833	8.97335	9.16986	8.63865	8.703	8.87442	8.93755	9.21712	8.93583	8.65318	9.96352	9.44077	9.50571	9.81603	9.38256	9.02498	9.29041	9.45558	8.57947	9.13312	9.23933	9.9231	9.93433	9.88146	9.60959	9.50879	9.33605	9.0106	10.1237	4.85038	10.0872	10.3325	9.1433	0.088561	0.088561
BABAM2	4.97858	5.13841	4.65187	4.78864	4.79384	5.30412	4.63675	4.68093	4.63232	4.83491	4.94626	5.41248	5.62005	4.97389	5.04986	5.29499	5.42328	4.31116	4.73978	4.11983	4.27382	4.48258	4.23075	4.2525	4.59355	4.62832	4.62189	4.7207	4.61052	4.19471	4.50496	4.26127	4.51435	4.43825	4.39611	4.82393	4.83296	4.58779	5.14248	6.05878	4.36209	0.0886992	0.0886992
CD47	9.98874	8.84306	8.17056	8.31176	8.44945	8.3468	8.63127	8.75471	8.26898	8.53283	8.46041	8.80887	7.87519	7.29609	6.9656	7.13481	7.29321	10.1652	8.89253	8.85541	8.72046	8.89475	8.81067	9.6736	8.50233	8.57991	8.69925	8.55808	8.70181	7.97222	7.95651	7.89711	8.43014	8.70453	8.46033	8.22615	8.04281	6.43389	8.87658	7.40836	9.32312	0.088775	0.088775
API5	8.18392	7.34146	6.8907	6.83154	7.27803	7.03073	7.10844	7.09326	6.99339	6.82422	7.03346	7.39106	6.69311	6.50805	6.15576	6.65945	6.54145	7.28959	5.9284	6.43974	6.36952	6.22473	6.08271	7.38385	6.45092	6.67775	6.36543	6.52611	6.66608	6.61388	6.51022	6.7001	6.77246	6.80285	6.68941	6.28545	6.08211	9.3508	6.60462	6.4335	7.44292	0.0888519	0.0888519
UTP25	5.49485	5.53908	4.85294	5.04373	4.96544	5.01041	5.26131	5.00191	5.05445	5.22751	5.52321	5.78764	6.00904	5.39682	5.22048	5.66673	5.48849	5.30307	5.12331	4.43217	4.62548	4.58752	4.3054	5.14519	5.08298	5.10211	5.09822	5.2262	5.14373	5.21135	5.11811	5.24173	5.54011	5.43044	5.27169	5.191	5.49341	3.26977	5.4827	5.75367	5.20937	0.0888702	0.0888702
EMC1	6.73187	6.75719	6.83002	6.98092	6.66033	6.99794	6.37897	6.46575	6.89405	6.2499	6.52089	6.5434	6.61775	7.14828	7.28901	7.04141	6.91456	6.40407	6.70765	7.2821	7.06262	6.73336	7.01472	6.27887	6.0467	6.04199	6.23472	6.15851	6.05259	6.09662	6.01257	6.1382	6.56676	6.48904	6.62197	6.84621	6.39635	3.85256	6.87365	7.62273	6.35252	0.0889461	0.0889461
EIF3D	6.1744	6.66482	6.94012	7.2968	7.25615	7.16763	6.63998	6.57143	6.77337	6.87042	6.84628	5.78809	6.47462	6.40372	6.71508	6.91941	6.76469	6.18273	6.70475	6.68248	6.97038	7.33438	6.9687	6.51156	6.96029	7.08406	6.74809	7.0153	6.99583	7.17777	7.14766	7.26727	7.12193	7.25648	7.03878	6.54153	7.35997	9.94279	6.74709	7.92669	6.40056	0.0889594	0.0889594
TNPO3	5.5193	5.21923	5.20509	5.08116	5.6418	5.07772	5.91555	5.90911	5.73969	5.86941	5.95376	5.72555	5.54084	5.3996	5.27699	5.56823	5.48621	5.87732	5.4147	5.17223	5.31366	5.24861	5.17321	5.80461	6.12264	6.08581	5.85226	6.18341	6.07654	5.90692	5.90533	5.72023	5.7051	5.71202	5.59592	5.28041	5.84941	8.21765	5.7605	5.87353	5.98224	0.089052	0.089052
TRPC4AP	7.04097	7.59386	7.1244	7.33989	7.32981	7.42308	7.14543	7.09455	7.52321	7.13629	6.97671	6.44428	6.80312	6.70102	7.07059	6.99895	6.81185	6.02102	6.90181	6.69956	6.80137	6.69227	6.74748	6.25185	6.27879	6.21689	6.24171	6.28638	6.2515	6.44963	6.46184	6.44242	6.74938	6.57282	6.75089	7.68266	6.90174	9.62964	6.99543	7.38075	6.16352	0.0890954	0.0890954
ITGB1BP1	5.13391	4.56812	4.56288	4.51546	5.10486	4.49668	4.83347	5.00374	4.90616	5.04361	5.04061	5.39699	4.73459	5.04854	4.85942	5.06232	5.09276	5.34695	4.804	4.54496	4.76457	5.04466	4.50865	5.29564	5.14638	5.25087	5.00579	5.13727	5.21429	5.36683	5.27281	5.42739	5.0311	5.08187	5.03441	4.42667	5.25777	7.12167	4.51869	4.6343	5.57192	0.089207	0.089207
RNF10	8.22946	8.31826	8.55029	8.54393	8.61084	8.77322	7.50464	7.64544	8.00571	7.19276	7.2724	8.2793	8.40728	8.7696	8.70801	8.8274	8.61998	7.79018	8.11171	8.60487	8.38996	8.31029	8.41507	7.6666	7.07126	6.99116	6.94256	7.0465	6.85097	7.50428	7.519	7.64126	7.83982	7.70481	7.69678	7.79395	7.95073	10.6684	7.72768	8.61495	7.56245	0.0892439	0.0892439
UBA3	6.54862	5.40153	5.16029	5.42472	5.30687	5.44054	5.61632	5.47441	5.1481	5.61072	5.72708	6.45237	5.56555	5.46886	5.10554	5.40527	5.35997	6.07929	5.01145	4.69472	4.49992	4.85108	4.5266	6.09346	5.55948	5.74189	5.35277	5.8126	5.75907	5.91814	6.07329	5.97983	5.79911	5.73283	5.65639	5.44625	5.99018	4.58779	5.33167	5.69606	6.50525	0.0892848	0.0892848
CEBPZ	7.87513	7.13476	5.87514	6.07714	6.10744	5.7971	7.19497	7.0009	7.09352	7.13672	7.24591	7.8577	7.38198	6.71673	6.38411	6.67714	6.72562	6.98845	6.02913	5.59215	5.59672	5.58476	5.53635	7.11316	6.87971	7.17801	6.57193	7.02153	7.00566	6.56832	6.64299	6.72286	6.74764	6.8058	6.62648	6.41277	6.62396	5.72386	6.80232	6.3606	7.01252	0.0893197	0.0893197
HNRNPAB	7.08545	7.11142	7.70337	7.4224	7.86078	7.65814	6.28404	6.44163	6.57577	6.35187	5.99204	7.16931	7.04167	7.60593	7.42913	7.83396	7.72339	6.98608	6.96759	7.71724	7.56808	7.52422	7.41104	7.26501	6.89044	7.10868	6.40611	6.79841	6.84634	7.82203	7.77346	7.81928	7.46526	7.37378	7.46502	7.41827	7.5035	9.97755	6.51105	7.18352	7.39134	0.0893437	0.0893437
FOXJ3	6.22136	6.1774	4.96572	5.09342	5.25738	5.13055	5.80658	6.04073	5.89105	5.83699	5.96342	5.91775	6.11938	5.53874	5.16415	5.61717	5.75773	6.40661	6.2279	5.64832	5.43624	5.49512	5.52076	6.68385	6.51975	6.4919	6.48794	6.44866	6.51448	6.10646	6.272	6.3198	6.52116	6.50909	6.38172	6.27726	6.01744	4.58779	6.67334	6.67066	6.52931	0.0893597	0.0893597
RPN2	7.95168	7.72573	7.79108	7.6144	7.94622	8.0716	8.48325	7.8474	8.28677	7.8019	8.33313	7.35714	7.34999	7.22447	7.30212	7.38746	7.38169	6.66732	7.01093	7.16184	7.07996	7.14449	7.00675	7.69897	8.03056	7.82155	7.17619	7.94782	7.76664	6.66805	6.67925	6.76421	6.6476	6.62776	6.89668	7.6062	7.26878	10.2801	7.16723	7.70547	6.92796	0.0893643	0.0893643
ARPP19	7.54769	6.32774	5.79682	5.67777	6.02113	5.61958	5.94185	6.12056	5.78729	6.0518	6.0612	7.9088	6.80619	6.47938	6.13297	6.51811	6.55999	8.04893	6.5272	6.62376	6.37719	6.62835	6.32497	7.7491	6.78022	6.8255	6.71609	6.83421	6.87912	6.95895	6.93512	6.83457	7.09381	7.06415	7.00306	6.3494	6.55775	6.51186	7.16037	7.06616	7.74929	0.0893795	0.0893795
USP39	5.18218	4.99785	5.03767	4.9389	5.01839	4.85165	4.18702	4.43704	4.45246	4.30914	4.15437	5.09269	5.24378	5.53114	5.29991	5.14412	5.13119	4.95024	5.16607	5.44664	5.17186	5.20026	5.28021	5.42221	4.95807	5.06599	4.70875	4.83979	4.90226	5.60761	5.62346	5.80191	5.5535	5.47189	5.38704	5.28976	5.93122	3.85256	4.96255	5.16512	5.69891	0.0893857	0.0893857
SLC20A1	7.14755	6.7268	5.95819	5.86107	5.47864	5.53066	6.45149	6.60621	6.27637	6.38769	6.65222	6.92784	6.60639	7.16924	6.55574	6.17627	5.89289	6.25923	6.201	5.6529	5.53252	5.5226	5.33469	6.45029	5.93375	6.08324	5.76595	6.06918	6.06119	7.03306	6.91866	6.98741	7.18992	7.21971	6.90307	6.90286	6.8692	5.58648	5.98071	5.75644	7.0431	0.0895477	0.0895477
PIH1D1	4.31399	4.6449	5.60955	5.45354	5.50007	5.49528	4.64842	4.64147	4.16359	4.41495	5.02454	4.26831	4.3676	4.84905	4.98065	4.98274	5.00952	4.13676	5.12678	4.84381	5.00802	5.73722	5.18738	4.66399	4.90689	5.00598	4.69216	5.06544	4.96346	5.2022	5.45876	5.49696	5.40932	5.21655	5.29939	5.16839	6.19444	4.85038	4.79419	4.63831	5.18829	0.0895742	0.0895742
RAD21	8.16079	7.24127	6.6103	6.53379	6.8765	6.65945	7.22838	7.32484	7.42657	6.92915	7.3546	8.32818	7.83145	7.25708	7.00657	7.35896	7.33876	8.00584	6.96904	6.97194	6.85302	6.86683	6.75321	8.05628	7.67014	7.63757	7.25829	7.60114	7.72973	7.95189	7.87785	7.88707	7.80751	7.78099	7.76761	6.91574	7.15497	4.58779	7.73197	6.79372	8.31314	0.0896744	0.0896744
CCDC43	5.54929	4.33008	4.12366	4.39184	4.36211	4.26428	4.6885	4.12663	4.35677	4.65703	4.61629	5.79811	4.88039	4.68067	4.6578	4.65686	4.49669	5.34801	4.12164	4.38152	4.13591	4.55831	4.37638	5.18	4.72556	4.77617	4.27112	4.6793	4.68954	5.11714	5.229	5.21445	4.88631	4.71635	4.64499	4.94417	4.60222	4.26651	4.83943	5.58805	5.22538	0.0896894	0.0896894
MFN2	7.02013	7.51379	7.2473	7.47256	7.51228	7.53291	7.38078	7.10568	7.22501	7.0708	7.32912	6.5	7.18138	7.24242	7.47464	7.3045	7.29712	5.7729	6.24155	6.54705	6.70372	6.60711	6.59639	5.98716	6.24799	6.02462	6.22963	6.25971	6.32806	6.18287	6.03818	6.06882	6.31031	6.29483	6.21978	6.37046	5.97497	5.43462	6.35735	7.27215	5.78353	0.0896921	0.0896921
RBM18	5.10674	4.48702	4.16204	4.09526	4.07847	4.34597	3.50461	3.82894	4.24694	3.82009	3.60656	4.63321	4.17663	4.25496	4.16341	4.44598	4.14458	4.51257	4.04307	4.64651	4.6678	4.31106	4.50865	4.43012	4.00814	3.95248	3.60488	3.8637	3.93586	3.99728	3.86906	3.73023	4.05012	3.90818	4.00302	3.17109	3.68857	4.26651	4.31046	3.82128	4.46007	0.089699	0.089699
MTDH	8.92892	7.92026	7.35641	7.34631	7.67069	7.4089	7.89655	7.70379	8.00435	7.77896	7.67673	8.15738	7.45466	7.24861	7.03143	7.18282	7.19408	7.79173	6.33071	6.92218	6.80579	6.77713	6.70182	8.24371	7.85119	8.17734	7.25485	7.78599	7.83491	6.94804	7.03516	6.99545	6.82913	6.87016	7.02226	6.12899	6.25122	8.47287	6.56515	5.92624	7.88576	0.0897517	0.0897517
RALY	5.53378	6.66161	7.65709	7.50849	7.74438	7.68488	6.06986	6.21451	6.31287	6.0762	6.12505	5.74168	6.59832	7.25593	7.39069	7.31725	7.24078	5.80318	7.27669	7.76882	7.70782	7.97747	7.78402	6.61201	7.12279	7.02683	6.93905	7.16434	6.9796	7.4001	7.36562	7.38815	7.12014	7.04305	7.15749	7.16072	7.58181	6.65618	6.98137	7.66667	6.39703	0.0897641	0.0897641
UBE2Z	6.25523	6.74435	6.50971	6.44806	6.40312	6.37805	5.92995	6.03088	5.95103	5.97603	6.10444	6.53171	6.91809	6.68456	6.64792	6.70759	6.61107	6.38469	6.50138	6.63847	6.77773	6.55113	6.73017	6.53192	6.15026	6.14142	6.23472	6.24204	6.30025	6.75821	6.68899	6.62268	6.85206	6.73328	6.71322	6.01814	6.76129	3.26977	6.48159	6.76232	6.89831	0.0898124	0.0898124
GRAMD2B	6.56222	5.64527	5.41351	5.11162	5.45139	5.41711	5.66306	5.72149	6.02481	5.90415	6.03966	6.43789	5.78262	5.14463	4.94911	5.13774	5.24068	6.00106	5.3715	5.49679	5.49697	5.54511	5.51403	6.09953	5.46413	6.32346	5.38294	5.83241	5.49034	5.11714	5.27281	5.21445	5.4471	5.29423	5.36716	5.10629	5.34103	4.26651	4.99947	6.99158	6.23486	0.0898287	0.0898287
CDC5L	6.5046	6.06162	5.29418	5.47713	5.37225	5.25737	6.55269	6.46243	6.50827	6.6181	6.69056	6.8442	6.78901	5.80134	5.66716	5.84559	5.82419	6.40863	5.77663	5.72577	5.80193	5.63739	5.62854	6.41986	6.66879	6.89443	6.45554	6.77444	6.7774	6.01014	5.95458	5.91353	5.90522	5.93768	5.96185	5.23761	5.65572	7.01861	5.95745	4.71068	6.40619	0.0898391	0.0898391
PI4KB	4.74146	6.07133	5.68001	5.73759	5.58777	5.7378	5.29694	5.32418	5.27988	5.24516	5.12056	5.12705	6.13178	5.77477	5.80808	5.71249	5.94857	5.01536	6.27866	5.7896	5.928	5.89859	6.016	5.46362	5.4526	5.50517	5.63226	5.39447	5.47498	6.31181	6.40392	6.14303	6.4571	6.26155	6.29859	6.28312	6.74874	4.58779	6.12132	7.0261	5.63441	0.0898539	0.0898539
PDIA3	10.4628	9.87634	9.10399	8.87352	9.3141	9.24523	9.01334	9.4304	9.67792	8.63613	9.45401	8.43231	7.99094	7.8911	7.76998	7.96579	7.8404	8.67265	8.57873	8.13975	8.09195	8.12547	8.1001	9.47821	8.55932	8.5806	8.33919	8.6865	8.60684	8.18802	8.08615	8.16153	8.14731	8.07964	8.28419	9.24283	8.89245	5.72386	8.2096	8.78392	8.99322	0.089861	0.089861
C10H14orf119	6.07152	5.16132	5.3317	4.78108	5.30687	5.17594	4.74662	4.52129	4.49647	4.82215	4.56324	4.97243	4.59283	4.50043	4.53185	4.58838	4.63888	5.15919	4.71695	4.56779	4.67058	4.89614	4.66669	5.58982	4.76338	4.92763	4.42181	4.90559	4.96713	5.05751	5.229	5.16781	4.89685	4.84812	4.74791	4.75814	5.41668	3.26977	4.79682	4.6343	5.61267	0.0899086	0.0899086
NRDC	7.1385	6.52786	5.67205	5.80625	5.82703	5.82586	6.35159	6.70859	6.8316	6.43178	6.47516	7.07437	6.66906	6.01709	5.86296	6.00645	6.14336	6.91604	6.48256	5.98158	5.89156	5.93654	5.93434	7.11466	6.68571	6.69812	6.68941	6.80844	6.71847	6.9064	7.00691	6.93824	7.07352	7.05219	6.95675	6.30055	6.97551	4.26651	6.74234	6.57644	7.33342	0.089928	0.089928
ATG16L1	4.73521	5.12216	4.44331	4.81109	4.51731	4.51445	4.76816	5.04347	5.05445	4.97222	4.70252	4.96518	5.19778	5.17421	5.12363	4.92467	5.00635	4.89362	5.6045	4.87814	4.78778	4.92389	4.92526	4.86042	5.14638	5.0555	5.31955	5.07877	5.08423	5.50717	5.38084	5.51942	6.08463	6.01534	5.54783	5.80664	6.16305	3.85256	5.50373	5.5459	5.59058	0.0899299	0.0899299
PHF2	5.70661	6.00322	5.31135	5.52771	5.21265	5.3788	5.08374	5.46381	5.3119	5.05639	5.19835	5.65917	6.10758	5.79606	5.93351	5.72743	5.77463	6.25867	6.27398	6.68844	6.73458	6.14248	6.61224	6.08634	5.78692	5.47598	6.08747	5.8054	5.80689	5.57962	5.48134	5.34595	5.9474	5.93678	5.93613	6.16625	5.46697	7.3929	6.56361	7.07063	5.70577	0.090006	0.090006
AUP1	6.65009	7.10139	7.60232	7.75515	7.88135	7.84449	7.27285	6.70015	6.96738	7.03713	7.15392	6.45669	6.78205	7.08697	7.24305	7.20128	7.27485	5.71444	6.59887	6.20504	6.32261	6.57101	6.45129	6.1186	6.39278	6.51648	5.99433	6.35262	6.1922	6.60349	6.61944	6.60528	6.59938	6.50243	6.52524	7.18596	7.33175	8.84834	6.25565	6.53071	5.97278	0.0901412	0.0901412
ESYT2	6.5343	6.71987	6.31738	6.24868	6.24073	6.3511	6.50779	6.57821	6.91563	7.22383	6.74202	6.88663	6.79255	6.74821	6.49151	6.3885	6.21942	7.55443	7.3889	7.20981	7.17006	6.98789	7.02343	7.18776	6.76515	6.78917	6.86164	6.68227	6.82966	6.70414	6.85669	6.66023	7.21119	7.21417	7.05177	7.36567	7.22386	9.32943	8.0439	8.91129	7.39771	0.0901698	0.0901698
APPBP2	7.69287	6.70358	5.40073	5.45354	5.54201	5.52189	6.72985	6.76369	6.6283	6.65457	6.88367	7.60738	6.76081	6.36506	5.90241	6.32398	6.3973	7.46716	5.98395	6.08808	5.8832	5.6332	5.86727	7.09046	6.88187	6.8439	6.72382	6.98659	6.96654	6.49903	6.45425	6.59474	6.40932	6.54896	6.43264	6.21119	5.79374	7.3929	6.92971	6.17948	7.08582	0.0901739	0.0901739
BAP1	5.34424	6.45927	6.54063	6.96098	6.66982	6.84476	5.81048	6.01644	5.94082	5.79623	5.78547	5.36059	6.08994	6.5987	6.77191	6.46052	6.55565	4.75272	6.07742	6.38662	6.47418	6.47188	6.38152	4.97499	5.36203	5.46413	5.31595	5.38592	5.41722	6.11136	6.16448	6.24988	6.01957	6.01789	6.08959	6.2464	5.9694	6.43389	6.12602	6.59568	5.03865	0.0902289	0.0902289
KARS1	7.68019	7.95148	7.60162	8.22526	7.82938	8.22523	7.25532	7.03444	7.04934	7.069	7.74278	7.09335	7.4127	7.25208	7.27809	7.69269	7.47082	7.04413	7.0571	7.2732	7.31025	7.43664	7.34747	7.12958	6.93876	7.03786	6.59094	7.12858	7.02308	7.50614	7.54424	7.48644	7.48809	7.55185	7.23758	7.23696	7.64718	11.0081	7.26853	8.41067	7.20083	0.0903021	0.0903021
ODF2	6.827	7.20975	5.39107	5.77993	5.65619	5.65607	6.12307	6.08985	6.07025	6.24751	6.07465	5.38556	6.09807	5.1952	5.25371	5.02826	5.14281	6.24346	6.34938	5.84138	5.85784	5.44013	5.76895	6.07611	5.66066	5.39406	5.78259	5.41353	5.63557	6.74567	6.72412	6.67697	6.98542	6.76545	6.74675	6.02654	6.29475	5.96469	6.05108	6.44673	6.26848	0.0903317	0.0903317
TRAFD1	5.20798	5.50366	5.67736	5.45354	5.63697	5.21994	5.39711	5.77181	5.26904	5.58702	5.5183	5.59587	5.83536	5.88122	6.24228	5.55393	5.67411	6.01903	6.62975	6.1967	6.56132	6.46482	6.21169	6.1206	6.57353	6.3473	6.72109	6.59638	6.79194	6.37016	6.15982	6.32831	6.38706	6.46622	6.30262	6.42342	6.51631	4.58779	6.62395	7.23351	6.12564	0.0903812	0.0903812
CDC73	6.49354	6.12592	5.00426	5.06879	5.11878	5.12478	4.99974	5.50707	5.41215	5.26416	5.12702	6.3015	6.23473	5.52478	5.27005	5.75477	5.44691	5.8351	4.67966	5.47453	5.33482	4.99538	5.37487	5.99696	5.51675	5.55349	5.59903	5.40298	5.41096	5.23846	5.089	5.41945	5.49644	5.36394	5.36562	4.39239	4.80508	4.26651	5.53942	4.44086	5.9991	0.0904587	0.0904587
USP8	7.19878	6.65194	5.84479	5.81738	5.88927	5.62368	6.51178	6.57267	6.34762	6.38985	6.58179	7.63329	7.19583	6.5519	6.24819	6.3655	6.48322	7.22652	6.13452	5.84539	5.72919	5.83058	5.75569	7.24688	6.72378	6.69897	6.65178	6.73794	6.77252	6.38641	6.39997	6.5372	6.53877	6.45999	6.50649	6.21119	6.4613	8.75524	6.61618	6.10015	7.31147	0.0904641	0.0904641
NISCH	5.59257	6.56097	6.88497	7.21077	6.93668	7.06883	6.13244	6.19058	6.20426	6.24193	6.05557	6.11344	7.13308	7.15324	7.42183	7.1372	7.27287	6.01107	7.38528	6.90755	7.08517	7.01663	7.12777	6.10054	6.66795	6.13521	6.75609	6.29668	6.32711	6.1211	6.05333	6.18579	6.48181	6.69772	6.6064	7.31967	7.01324	8.84834	7.31526	7.48369	6.18333	0.0904949	0.0904949
SRRM2	9.62257	10.7199	8.41063	8.73851	8.56263	8.64695	7.97157	9.06643	9.24994	8.11027	8.20579	8.97508	9.99947	8.62285	8.82596	8.67228	8.87334	9.51395	10.4942	8.9913	9.00013	8.82303	9.17122	9.82609	8.81342	8.69957	9.66664	8.93355	8.55157	10.3998	10.4017	10.3776	10.9708	10.7328	10.7947	9.82891	10.6248	10.0642	10.3283	10.3443	9.7809	0.0905238	0.0905238
PPIH	4.01709	4.02501	5.06628	4.90452	4.96544	5.12478	4.43944	3.96303	3.7406	4.34528	4.33279	4.05256	4.30451	4.68753	4.71347	4.75176	4.88705	4.18945	4.20274	4.59345	4.48737	5.04887	4.46744	4.48065	4.26482	4.57057	4.06039	4.61854	4.70571	5.05751	5.09877	4.95359	4.94842	4.76163	4.76904	4.83354	5.38877	5.58648	4.06267	4.86607	4.62123	0.0905284	0.0905284
DCTN5	5.92365	5.38606	5.2342	5.11763	5.42922	5.38365	5.37271	5.15152	5.27266	5.33627	5.26045	5.10595	5.03539	4.69888	4.63995	4.9969	4.59725	4.62465	4.71925	4.69175	4.73303	4.44796	4.64221	5.11552	5.08049	5.00461	5.05851	5.28143	5.16196	4.87381	4.7478	4.8392	4.7696	4.76567	4.72887	4.18773	4.6946	6.96419	4.78629	4.98441	4.62365	0.0905781	0.0905781
MRPL45	5.12438	5.04049	5.51782	5.46774	5.45688	5.44981	5.07296	4.87556	4.74086	5.01023	5.02454	5.16271	5.03539	5.21589	5.29991	5.20942	5.17145	4.64537	4.61199	4.60611	4.63404	5.0084	4.69869	4.67488	4.54552	4.57791	4.08036	4.30816	4.41512	5.10737	5.10847	4.90891	4.64761	4.45338	4.33444	4.75814	5.11493	3.26977	5.15991	5.59943	4.87574	0.0905914	0.0905914
AZIN1	8.31155	7.39124	6.98684	6.70739	6.89482	6.69106	7.26766	7.24423	7.28585	7.26254	7.37648	7.85825	7.19883	6.84538	6.20757	6.75419	6.78985	7.97905	6.90938	6.99378	6.97601	6.87277	6.84545	7.89914	7.07565	7.32224	7.1622	7.48681	7.36055	7.85452	7.70316	7.7857	7.69305	7.61852	7.49174	7.0014	6.70666	4.26651	7.02789	6.83806	8.1093	0.0906013	0.0906013
RAB5C	6.39326	6.94251	7.69292	7.54131	7.62996	7.67306	6.11153	6.15146	6.23799	6.0353	6.24385	6.91973	7.42825	7.89678	7.95529	7.94859	7.83906	6.47958	7.19522	7.58399	7.72596	7.71498	7.67763	6.79034	6.43587	6.4659	6.22899	6.43006	6.43071	6.48778	6.39205	6.4027	6.37731	6.37382	6.57475	6.56576	7.10502	6.43389	7.10455	7.29905	6.44636	0.0906178	0.0906178
GIGYF1	5.48867	6.34585	5.69841	6.18421	5.77083	5.7491	5.65874	6.03626	6.13633	5.64858	5.6868	5.46713	6.49922	6.03152	6.42845	6.28412	6.3467	5.50364	7.1237	6.06762	6.27868	6.4233	6.50432	5.81818	6.25188	5.93592	6.42909	5.73137	5.9196	6.5576	6.35585	6.4027	6.93926	6.95897	6.83289	6.97919	7.19461	6.26406	7.20772	8.14905	5.83139	0.0906448	0.0906448
SF3B3	7.04012	7.10966	6.60752	6.57373	6.56948	6.66742	7.43396	7.32007	7.40281	7.18904	7.32021	6.6568	6.6863	6.30468	6.29455	6.40453	6.35672	6.64392	6.85815	6.66745	6.50874	6.59996	6.59107	7.17151	7.39291	7.45535	7.1328	7.42996	7.4407	7.80098	7.85498	7.87696	7.64604	7.54862	7.47362	6.81985	7.34767	9.9844	7.00652	7.04854	7.53091	0.0907702	0.0907702
GPATCH2L	6.68076	6.17627	5.52373	5.61536	5.91343	5.62777	6.597	6.41021	6.30228	6.40705	6.26648	6.83007	6.14477	5.90983	5.57813	5.86309	5.99899	6.85545	5.95108	5.51369	5.46212	5.42565	5.36742	6.51687	6.44656	6.43992	6.57595	6.4128	6.51698	5.78353	5.85435	5.78964	6.27681	6.40982	6.25432	6.09476	5.77311	3.85256	6.82756	6.16424	6.61324	0.0907813	0.0907813
GTF3C1	4.44739	5.55127	6.00328	6.16401	5.74414	5.87829	5.90222	6.08898	6.2463	5.92818	6.10116	5.03382	6.20359	6.21899	6.6577	6.17938	6.12004	5.05204	5.77552	6.96765	6.78672	6.77268	6.66077	5.61972	6.45237	6.591	6.65844	6.56404	6.67283	6.07673	6.39205	6.12361	7.11428	7.21047	6.89561	6.05285	6.62662	5.96469	5.92364	6.10596	5.77049	0.0908686	0.0908686
COG6	6.42725	5.49647	4.80524	4.89053	5.21912	4.98514	5.82725	5.88645	5.46216	6.01488	5.92188	6.52734	5.77398	5.30325	5.07133	4.86802	5.39926	6.64905	5.16101	4.94694	4.72771	4.78957	4.82006	5.9784	5.79835	5.80508	5.5741	5.72206	5.84124	5.41514	5.18383	5.1583	5.57334	5.64551	5.39612	5.77871	5.2125	5.43462	6.22431	5.57867	6.37495	0.0908781	0.0908781
HDAC2	5.71087	5.008	5.10225	4.85496	5.36643	5.47273	4.82064	4.80588	4.86598	4.86635	4.74518	6.38118	5.82069	5.72012	5.50113	5.70173	5.90659	6.18627	5.043	5.23675	4.84054	5.39788	4.76444	5.99152	5.32246	5.41267	5.22919	5.37299	5.62942	6.27301	6.3019	6.16694	6.12463	6.05225	5.96185	5.16585	5.81409	5.26488	5.35767	5.77754	6.27464	0.0909031	0.0909031
WDR55	5.65789	5.73657	5.75474	5.67369	5.99495	5.78982	5.95365	5.46647	5.78982	5.67603	5.82843	5.34701	5.60771	5.71006	5.80488	5.761	5.6335	5.07514	5.66299	4.96671	4.92205	5.18696	5.05455	5.0375	5.08547	5.2277	4.85169	5.02745	5.33358	5.84361	5.8601	5.95257	5.74298	5.63006	5.66393	6.07868	6.06524	3.26977	5.29688	5.99442	5.22379	0.0909679	0.0909679
SEC24B	7.08053	6.5627	5.29072	5.35003	5.71694	5.41238	6.57042	6.7041	6.85594	6.40705	6.40949	6.82407	6.48067	5.66794	5.23005	5.74641	5.64988	7.11425	6.63219	6.02936	6.08407	5.73068	5.63476	6.49091	5.98867	5.93162	6.15156	6.07651	6.2369	5.60066	5.74663	5.66085	6.07352	5.96784	6.00008	5.57218	5.75054	4.58779	6.75149	6.03384	6.6775	0.0910028	0.0910028
SEH1L	7.85438	6.98358	6.09738	6.06162	6.02852	6.04962	6.7824	6.99677	7.07186	6.68073	6.52661	7.38201	6.56437	6.09303	5.64943	6.02557	5.99899	7.18496	5.86441	6.06762	5.78537	5.85721	5.59704	7.34475	6.96706	7.1036	6.91661	7.1089	7.17074	7.09121	7.18712	7.06835	7.17312	7.15872	6.99511	6.36274	6.34886	7.68981	6.48485	6.29786	7.64631	0.0910192	0.0910192
ARHGEF7	5.25678	5.98407	6.45358	6.58245	6.49137	6.42345	6.20432	6.22789	6.40977	5.96542	6.04422	5.07633	5.54959	5.7279	5.83499	5.54914	5.44221	6.26091	7.24314	7.2826	7.25857	7.16982	6.93214	5.46519	6.04989	5.77662	6.32535	5.97038	5.99033	6.01537	5.77127	5.86173	6.1291	6.29553	6.21037	6.47142	5.99362	6.07153	7.49079	6.12183	5.61267	0.0910336	0.0910336
RAB11A	6.52346	5.28954	5.96037	6.00433	5.90943	5.96488	5.24412	5.2193	5.24159	5.39492	5.5346	6.98972	6.16677	6.61557	6.2808	6.60618	6.41298	6.4791	5.6218	6.01282	5.87239	5.92056	5.84421	6.04392	5.54508	5.60205	5.25326	5.63451	5.6061	5.93481	5.8601	5.66085	5.28165	5.2017	5.46104	6.10802	5.28269	7.65587	6.47342	5.56923	6.00096	0.0910442	0.0910442
ZDHHC3	5.43827	6.20963	6.13067	6.12571	6.03588	6.10053	5.54481	5.65194	5.66451	5.44297	5.28379	5.42956	5.99655	5.87823	6.02985	5.93287	5.8721	5.79625	6.39107	6.75461	6.77966	6.41028	6.80099	5.09742	5.23766	5.18383	4.92608	4.89809	4.97321	5.25625	5.31532	5.16781	5.39154	5.36127	5.42895	5.89958	5.73831	6.51186	5.92843	5.51237	5.02591	0.0910442	0.0910442
PITPNB	6.33935	5.5478	5.20141	5.36528	5.54716	5.11316	4.79726	5.46381	5.37052	5.12209	5.07446	6.49972	5.76018	5.6691	5.35126	5.68433	5.75205	6.54904	5.71345	5.35398	5.5264	5.4513	5.23454	6.61414	5.7083	5.84063	5.79989	5.79009	5.8359	6.26864	6.16912	6.4027	6.69124	6.68228	6.44071	6.29824	6.28917	5.07247	6.25135	5.87439	6.73119	0.0910628	0.0910628
COG1	4.36074	5.45257	5.43248	5.6655	5.44035	5.65607	4.8077	4.54161	5.26541	4.91325	4.91172	4.71237	5.29462	5.65635	5.70198	5.66673	5.45159	4.54785	5.62057	5.43604	5.24077	5.54064	5.47529	4.55621	4.57772	4.64416	4.71058	4.64028	4.49174	5.12684	5.05929	5.17726	5.32599	5.21507	5.3687	6.17131	5.7268	5.26488	5.44724	6.08772	4.34753	0.0910752	0.0910752
ANP32A	5.95087	6.06648	7.03933	6.70139	7.48835	6.87432	6.42292	5.3124	5.53784	6.0518	6.46158	6.21717	6.4438	6.45415	6.58868	6.94062	6.72368	6.14139	6.25191	5.96938	6.05354	6.54146	6.21169	6.26632	5.65396	5.48675	5.38408	5.75896	5.67344	7.3759	7.35954	7.42034	6.6476	6.598	6.59198	5.91324	7.04801	5.58648	6.77929	6.85628	5.95657	0.0910936	0.0910936
PDIA6	9.666	9.38246	9.00638	8.82746	9.2143	9.25385	8.66556	8.78632	9.27204	8.22786	9.10624	7.39392	7.28611	7.71978	7.71393	7.93256	7.83638	7.16835	7.39969	7.70405	7.60413	7.80073	7.51356	8.45766	8.39624	8.33444	7.55819	8.3593	8.11614	7.47609	7.49885	7.56052	7.23755	7.15564	7.51833	8.04077	7.75494	6.51186	7.61139	8.37981	7.85547	0.0911119	0.0911119
BAG1	7.08422	6.73063	7.17876	7.36666	7.36382	7.3801	6.20925	6.03358	6.22776	6.20471	6.2339	6.49581	6.1503	6.76721	6.65326	7.0225	6.70617	6.57942	6.55963	6.95038	6.68736	6.84522	6.73596	6.21781	5.45453	5.58209	5.4237	5.44063	5.47755	5.53659	5.53269	5.6405	5.80248	5.89306	5.92571	6.3934	6.0724	6.17101	6.44024	6.94571	6.22055	0.0911586	0.0911586
ARL14EP	5.76708	4.50862	5.06628	4.96583	5.11878	4.75775	4.99289	4.81007	4.5952	4.83914	4.98237	5.56048	4.41356	4.98506	4.84079	5.0317	4.94793	5.5187	5.23517	4.70063	5.06824	5.17161	4.15779	5.53559	4.82579	5.13112	4.36713	4.90858	4.99492	4.93031	4.90081	4.59317	4.50611	4.45589	4.51483	4.82393	5.05832	6.84875	4.97651	5.06421	5.33865	0.0911664	0.0911664
RANBP3	4.42686	5.85653	6.37406	6.42641	6.22151	6.51681	5.13851	5.54152	5.50281	5.24834	5.38437	5.1407	5.99834	6.42164	6.45217	6.39386	6.3617	5.20295	6.2279	6.49695	6.60481	6.58773	6.71264	5.70187	5.71877	5.7646	5.7176	5.73559	5.68165	6.32872	6.39997	6.23638	6.10204	6.23845	6.18788	6.22708	6.2368	5.26488	6.13331	7.10587	5.45185	0.0911778	0.0911778
SERF2	6.99899	7.26737	7.25974	7.15042	7.95304	7.47507	7.75	7.20376	7.38452	7.77951	7.79582	6.24937	6.47866	6.46682	6.43571	6.66278	6.70813	5.57199	6.62424	5.88618	6.10476	6.73009	5.98875	6.0302	6.78137	6.80099	6.28106	6.72019	6.77983	7.1255	7.16404	7.21088	6.03397	6.02887	6.03733	6.86742	7.1161	7.47305	7.0473	7.80152	5.89183	0.0911938	0.0911938
TAF4	4.76619	5.18834	5.28377	5.59394	4.68576	5.35926	4.26862	4.7104	4.88503	4.02709	4.1202	4.65141	4.78049	4.94177	5.02532	4.82502	4.87665	5.15919	5.28724	6.13688	5.50788	5.42079	5.27756	5.17809	4.53644	4.27077	5.09542	4.43587	4.32661	5.39119	5.20207	5.2236	5.36446	5.59638	5.39461	5.3624	5.13374	4.58779	5.37971	5.29421	5.43267	0.0911942	0.0911942
COPG1	6.22582	7.24073	8.345	8.30914	8.40966	8.62768	6.80602	7.04738	7.01787	7.31474	7.06579	6.15406	7.1311	7.945	8.14153	7.81061	7.64996	6.00173	7.13536	7.96924	7.86765	7.87783	7.79978	6.59778	6.91129	6.97768	6.54396	6.93586	6.74112	7.46847	7.44434	7.38612	6.64385	6.75379	7.00653	8.06171	6.97725	7.30803	6.80493	7.97772	6.2869	0.0912057	0.0912057
TAF7	6.86232	6.34785	5.86587	5.88595	6.14194	5.9584	6.49896	5.75451	5.73576	6.46295	6.50856	6.93508	6.71006	6.12704	5.93205	6.37907	6.29166	6.72687	6.17528	5.5616	5.25934	5.84637	5.44022	6.93381	6.1988	6.27116	6.15089	6.40805	6.55034	6.53955	6.5851	6.46574	6.56873	6.39029	6.30824	6.5648	7.1796	4.26651	6.6669	7.48787	7.22492	0.0912134	0.0912134
ACBD3	7.23761	6.75794	5.71399	5.67369	5.99872	5.64401	6.37809	6.36603	6.095	6.69247	6.41654	6.94207	6.69247	6.05644	5.87369	6.24906	6.19451	6.75693	5.48258	6.01638	5.8772	5.70825	5.83524	6.71979	6.62066	6.58827	6.17496	6.43525	6.50359	6.18287	6.27631	5.97442	5.97849	5.89399	5.97403	6.08272	5.2219	3.85256	6.28678	6.28639	6.77645	0.091226	0.091226
URI1	6.12984	4.79013	4.96572	4.83319	4.79384	4.96588	5.41258	5.48887	5.16962	5.32123	5.27022	6.17657	5.18974	5.25332	5.04173	5.05557	5.26215	6.43366	5.09526	5.24891	5.02982	5.03621	5.0233	6.39209	6.01177	6.02731	5.95933	6.01613	6.02121	5.27382	5.41252	5.46645	5.76039	5.87164	5.63864	5.20094	5.24975	4.58779	5.45307	5.21169	6.5498	0.0912325	0.0912325
UBE3B	6.14013	6.82691	6.10331	6.60832	6.351	6.40451	5.91675	6.0434	6.47409	5.98274	6.21075	5.40654	5.96342	5.83156	5.96252	5.93103	5.82419	4.95578	5.3103	5.37447	5.49069	5.20592	5.52076	4.9004	5.04637	4.98678	5.36677	5.13981	5.00802	5.24738	5.36474	5.40344	5.60711	5.52537	5.57741	5.16331	5.34749	5.07247	5.55655	5.8206	4.6665	0.0912425	0.0912425
CRK	8.56054	7.40906	7.14083	7.05959	7.21462	7.24687	7.5804	7.46872	7.56182	7.56448	7.4267	7.87027	6.87364	6.99789	6.73034	6.96243	6.90008	7.93765	6.9259	7.08366	6.97601	7.12868	6.89895	7.12164	6.81927	6.94609	6.55164	6.7274	6.82529	6.10646	6.3019	6.21819	6.3166	6.28641	6.29211	6.63337	5.79217	4.85038	7.59472	7.09202	7.2281	0.0913791	0.0913791
ARCN1	8.28542	7.6492	6.44893	6.51796	6.62662	6.66344	7.44654	7.65305	7.49636	7.90463	7.47015	7.51987	7.0676	6.69423	6.42533	6.80838	6.64006	7.37323	6.75548	6.3579	6.34191	5.96909	6.29649	7.48941	7.4802	7.58453	7.03315	7.48531	7.41254	6.74567	6.65297	6.7293	6.87035	6.94655	6.91943	6.85174	6.54422	9.60317	7.44699	7.36659	7.32044	0.09139	0.09139
PTCD1	3.21607	4.30562	4.19943	4.42132	3.94418	4.54936	4.00397	4.10632	4.1868	4.20153	4.19597	3.8833	4.51565	4.57623	5.04986	4.67898	4.50121	3.66151	4.59956	4.45684	4.82317	4.64422	5.0972	3.67462	4.22471	4.08472	4.40155	3.9648	4.01115	3.81723	3.84605	4.26127	4.33997	4.49297	4.29614	4.10547	4.10409	4.26651	4.49465	4.75391	3.56207	0.0914182	0.0914182
FKBP15	5.52051	6.16385	5.87745	5.80997	6.0322	5.70334	6.4852	6.45374	6.47644	6.41274	6.35085	6.50612	6.98643	5.86519	6.92418	6.94154	6.91879	5.64583	6.07113	5.72577	6.16016	6.10559	5.88651	5.64209	5.98934	6.1654	6.17297	6.20362	6.12436	5.31684	5.32368	5.37087	6.01668	5.93229	5.99809	8.10701	6.01338	5.43462	5.5635	5.19133	5.80073	0.0914481	0.0914481
ARFGAP2	5.32356	5.95421	6.75542	6.86053	6.79431	7.08973	6.30261	6.35172	6.21653	6.46089	6.4861	5.40713	5.8009	6.63283	6.91679	6.77795	6.76469	4.93909	6.32468	6.54047	6.60191	6.99117	6.77119	5.07704	5.93099	6.0145	5.80761	5.97324	6.07654	6.16414	6.22371	6.02239	6.24664	6.02213	6.01588	6.31892	6.17399	4.85038	5.86733	6.80851	5.22379	0.0914831	0.0914831
DLG1	7.61928	6.95042	5.55579	5.56341	5.82703	5.87141	6.72573	6.87395	6.86676	6.53056	6.82721	7.21369	6.76126	5.69653	5.49915	5.93287	5.74253	7.56035	6.26613	6.59864	6.50096	6.14739	6.34912	6.16762	6.03257	5.95861	6.2309	6.03472	5.94708	5.90128	5.85435	6.07894	5.99918	5.9879	5.97302	6.25835	5.08304	5.26488	6.22431	5.61684	6.4967	0.0914909	0.0914909
CAMSAP2	6.94586	6.59334	5.75474	5.98471	5.6418	5.85754	6.33544	6.54211	6.64236	6.28521	6.01431	6.28735	6.07668	5.8662	5.90092	5.69088	5.8721	7.62525	6.98394	7.34482	7.09813	6.6479	6.9613	6.50547	6.21823	6.27568	6.48633	6.02373	6.08387	5.99962	5.76515	5.98522	6.40637	6.49026	6.26179	6.80852	5.55144	4.58779	7.52838	6.66427	6.46671	0.0915604	0.0915604
AKIRIN1	7.31507	6.22927	5.61786	5.42956	5.75309	5.6799	5.96185	6.20658	5.86849	6.12812	5.86499	7.73761	6.96527	6.3572	6.34719	6.42431	6.41298	7.39964	6.20018	5.917	5.89394	6.031	5.84421	7.28114	6.46006	6.66272	6.41288	6.63162	6.82765	6.86061	6.81285	6.89594	7.1809	7.1744	6.99909	6.11986	6.75239	6.07153	5.86171	5.97152	7.683	0.0916178	0.0916178
TMEM214	6.36588	6.83406	7.06993	6.91681	6.78124	7.00581	6.21808	6.54526	6.91157	6.34445	6.51268	5.68932	6.00548	6.09647	6.21241	6.01169	6.22352	5.76345	6.7272	6.485	6.67911	6.41028	6.67291	6.7165	6.92179	7.02951	6.72744	6.67176	6.52612	6.33292	6.15982	6.28527	6.59745	6.52588	6.57542	7.96698	6.91919	3.85256	6.79742	7.1849	6.14344	0.0916245	0.0916245
TENT4A	4.53872	5.19279	5.63433	5.66139	5.3429	5.56518	4.4954	4.99824	5.15596	4.63287	4.17532	4.35597	4.63619	4.98321	5.0951	4.7766	4.73029	4.79506	5.42459	5.9068	5.35741	5.38961	5.26693	4.90965	4.64173	4.60873	4.8649	4.35492	4.72315	5.49972	5.4962	5.48939	5.56279	5.54669	5.49385	5.22792	5.60002	5.07247	5.19613	6.33112	5.385	0.0916713	0.0916713
PGGT1B	5.45358	4.17213	4.42449	4.04563	4.46378	4.27475	4.97216	4.80798	4.57482	4.86011	5.17149	5.24821	4.31931	4.64121	4.17337	4.65686	4.51021	5.26229	4.15599	3.93147	4.07011	4.22073	3.94744	4.76936	4.93063	4.95328	4.8467	4.97993	5.18522	4.815	4.71006	4.63491	4.71109	4.48317	4.67764	4.04054	4.00953	3.85256	4.76501	5.0492	5.04948	0.0916753	0.0916753
PPP1CC	7.61674	6.59839	6.56804	6.60404	7.05363	7.00109	6.68101	6.33581	6.66182	6.86473	6.70432	7.31401	6.38637	6.28524	5.95821	6.26962	6.26	7.15396	6.2287	6.2889	5.99602	6.16494	5.96098	7.41138	7.05579	7.32142	6.85668	7.18328	7.45665	7.81455	7.83027	7.81475	7.46809	7.38795	7.43007	6.48977	7.021	5.26488	6.3327	6.20882	7.95437	0.0917283	0.0917283
DAP3	5.52293	5.53382	5.17912	5.08116	5.45688	5.19811	5.35858	5.09765	5.41215	5.12036	5.08557	5.34142	5.27871	4.94177	4.98913	5.01092	5.10172	4.27394	4.53838	4.13738	3.96543	4.12834	4.15202	4.78954	4.46555	4.5483	4.52323	4.52426	4.60269	4.99531	5.34024	5.20524	5.31817	5.20468	5.04022	4.45601	5.06617	3.85256	4.8709	5.0001	5.11798	0.0917993	0.0917993
PABIR1	4.67989	4.81635	4.44331	4.67899	4.66694	4.47868	3.63342	3.8737	3.98971	3.78544	3.60656	4.50347	4.33397	4.35878	4.44407	4.33332	4.35402	4.41135	4.12511	4.32903	4.543	4.52548	4.5266	5.1075	4.2888	4.16497	4.16293	4.1555	4.23231	4.33526	4.42955	4.64856	4.15217	4.43825	4.2367	3.47124	4.52835	3.26977	4.98688	4.89322	4.93146	0.0918174	0.0918174
VPS53	3.9682	4.80767	4.41181	4.40173	4.1749	4.51445	4.79726	4.78685	4.56894	4.9799	4.98712	4.41277	5.37201	4.71685	4.78666	4.79697	4.63477	4.52567	4.77998	5.08222	5.06191	4.19059	4.99458	4.55621	5.19448	5.18263	5.54668	5.42402	5.31645	5.01634	4.76016	4.89753	5.39303	5.28439	5.18	4.54062	4.78619	3.26977	5.00515	4.43163	4.59682	0.0918362	0.0918362
CCM2	5.45358	6.39693	5.99905	6.03961	6.25656	6.02812	5.39711	5.18419	5.69721	5.28911	5.48177	4.75692	5.73464	4.69208	5.29307	5.14094	5.03469	4.31116	5.64738	5.51537	5.66378	6.12366	5.62438	4.91655	5.14519	5.18624	5.32315	5.32794	5.41364	5.69499	5.70247	5.74586	6.18349	6.05556	6.18962	5.04967	6.60971	6.26406	5.02989	5.00788	5.45999	0.0918648	0.0918648
DIS3L2	4.25697	4.82785	4.41181	4.24567	4.3968	4.45125	5.03126	5.00374	4.94071	4.97029	4.6526	4.62096	5.37555	5.01261	5.41561	5.31208	5.29637	4.28718	4.76448	4.62178	4.64256	4.38945	4.56617	3.92776	4.72236	4.5834	5.13004	4.73929	4.9263	4.55241	4.76016	4.62113	4.7015	4.56438	4.54237	4.62792	4.51503	6.35147	4.2789	4.53005	3.95288	0.0919223	0.0919223
IPO7	8.37036	7.49227	6.18759	6.63792	6.51262	6.30076	7.34852	7.3376	7.52624	7.201	6.97432	8.04643	7.35509	6.6493	6.25524	6.75314	6.59847	7.63629	6.32694	6.28694	6.40831	5.8022	6.13042	7.69663	7.03435	7.23431	6.77021	6.93769	7.11925	6.93706	7.04277	7.06327	6.89789	7.09744	6.87465	5.93424	6.25809	5.26488	7.08482	6.12111	7.63136	0.0919872	0.0919872
CDK13	6.78829	6.32368	5.42933	5.63646	5.33695	5.73401	6.76643	6.89927	6.79744	6.7565	6.81458	6.40252	6.06502	5.49774	5.3966	5.4903	5.50434	6.78405	5.78323	5.91445	5.84928	5.40282	5.75949	6.88306	6.88151	6.8496	6.96881	6.93806	6.98533	6.15942	6.22817	6.20439	6.71228	6.72135	6.58472	5.81798	6.4383	6.26406	5.93261	5.48027	7.17344	0.0920285	0.0920285
ARFGEF2	7.62746	7.24557	5.98627	6.29984	6.08988	6.16666	7.24191	7.3628	7.55068	6.98797	7.00974	7.17561	6.95491	6.42164	6.19662	6.35866	6.20424	6.54123	5.45802	5.75021	5.73185	5.42079	5.66545	6.43756	6.50122	6.53547	6.55215	6.48064	6.32426	6.07673	6.1172	6.2765	6.2284	6.15145	6.06417	5.89499	5.59732	5.84929	6.15545	5.18996	6.68678	0.0920612	0.0920612
FNBP1	7.25846	7.24557	6.72882	6.737	6.85795	6.58989	7.12157	7.26538	7.21939	7.23471	7.45095	7.86454	7.7459	7.16433	7.02594	7.22403	7.57099	8.63904	8.41021	7.63507	7.6121	7.67846	7.71479	8.58182	8.01333	7.96154	8.21181	8.30631	8.18147	8.42766	8.37751	8.40113	8.78952	8.79713	8.41544	6.0665	8.35511	8.83324	7.22365	8.86801	8.59792	0.0920661	0.0920661
DNAJC21	5.64351	5.21705	4.84353	4.45021	5.19304	4.72759	5.1323	5.16958	5.27266	5.09227	4.71402	5.17114	4.83303	4.50561	4.21253	4.68774	4.28229	4.91227	4.34352	4.09309	4.00117	4.24293	4.09303	4.96616	4.77423	4.99092	4.53362	4.41501	4.90481	4.49363	4.63148	4.63491	4.58903	4.44583	4.43482	4.45601	4.83602	3.26977	4.71318	4.95088	4.97757	0.0920828	0.0920828
RAE1	4.90441	4.40494	3.89668	3.82807	3.83035	3.85383	4.14236	3.94788	3.74581	4.13081	4.15014	4.51013	4.39504	4.13976	4.27861	4.33332	4.22877	4.26504	4.33754	3.8054	3.97894	3.91448	3.82228	4.61676	4.23821	4.43351	4.23849	4.43172	4.52361	4.85057	4.7478	5.24173	4.97253	4.91704	4.66015	4.46841	5.02245	3.85256	4.34314	4.56212	5.07622	0.092092	0.092092
PUF60	5.82609	6.2433	7.27383	7.34887	7.20323	7.5801	6.53238	6.33799	6.64585	6.50483	6.53555	5.50598	6.06258	7.18748	7.39708	7.23974	7.23469	5.03513	6.4812	7.01411	6.75632	7.13512	6.79452	5.39613	5.99465	5.97192	5.78693	5.99238	6.1664	6.45349	6.39997	6.43456	6.19463	6.15762	6.2138	6.83429	6.43729	6.58582	6.37984	6.7865	5.47882	0.0921236	0.0921236
GSPT1	8.23464	7.58075	6.86417	7.04072	6.87855	6.98205	7.31645	7.48422	7.41719	7.29216	7.16181	7.99344	7.35369	6.96912	6.73119	7.03198	6.81911	7.5542	6.5461	6.73745	6.64279	6.39383	6.45364	7.41544	6.95792	7.0685	6.87925	6.95369	6.91276	7.1731	7.03262	7.11581	7.05199	7.0042	6.96847	6.72661	6.74222	10.5347	6.8346	6.80806	7.49833	0.092206	0.092206
MEMO1	5.11799	4.23826	4.54556	4.09526	4.41947	4.4877	4.76549	4.80798	5.10204	4.60084	4.67336	5.24621	4.49624	4.38993	4.04905	4.30515	4.19009	4.70252	4.27328	4.20552	3.81789	4.11637	3.86522	4.06241	4.73986	4.8062	4.44839	4.65815	4.70863	4.11895	4.19469	4.26127	4.34613	4.19892	4.11728	3.57423	4.23756	3.26977	3.89892	4.05561	4.56948	0.0922085	0.0922085
DAP	7.3203	7.86027	7.68701	7.58647	8.36509	7.80801	7.80313	7.07552	7.53833	7.20347	8.0057	7.76328	8.27207	7.39779	7.68115	8.10097	7.58809	6.65076	7.14566	7.10556	6.96134	6.79226	6.89377	7.35155	7.28354	7.40332	6.80919	7.29571	6.94068	6.60349	6.61263	6.6703	7.44422	7.44772	7.37217	8.10932	8.01028	4.58779	7.25022	8.86169	7.19677	0.092271	0.092271
KLC1	5.43442	6.08936	5.38134	5.60254	5.68922	5.38848	6.13762	6.29001	6.09398	6.05453	5.69117	5.27648	5.95554	5.36867	5.44057	5.12491	5.74253	6.41719	6.84663	6.42731	6.65547	6.78282	6.49067	6.23631	6.89577	6.89884	7.18872	6.77853	6.77705	6.34544	6.54636	6.51874	6.1618	6.12255	6.48253	6.36605	6.35368	7.07106	7.4102	6.91996	6.14091	0.0922888	0.0922888
COPS4	6.25596	5.36055	5.41669	5.64065	5.95282	5.61134	5.70972	5.32565	5.09796	5.55008	5.8637	6.84771	6.04115	5.90885	5.70714	5.77134	5.93025	5.79702	5.11111	4.60926	4.56107	4.92389	4.54432	5.81326	5.15352	5.24511	4.99682	5.3111	5.24781	5.80182	6.06832	5.90787	5.04633	5.04406	5.1355	5.77871	5.4228	4.58779	5.56273	6.25141	5.88075	0.0922917	0.0922917
BBS4	5.52051	5.23444	4.4863	4.92525	4.79384	4.46045	5.52439	5.36466	4.90149	5.57058	5.36991	6.00168	5.75505	5.17421	5.27005	5.19106	5.39198	5.8678	5.82759	4.7528	4.88427	4.9932	5.09119	4.9528	4.88275	4.82176	4.96802	4.86	5.09878	5.39119	5.35662	5.23269	5.16965	5.03739	4.93196	5.76203	5.47289	3.26977	5.50132	5.66193	5.55681	0.0923676	0.0923676
SP1	7.52704	7.31156	6.10922	6.22379	6.26284	6.18343	6.89253	7.29485	7.16637	6.9187	7.20931	6.94924	6.95596	5.97102	5.9069	6.07145	5.98615	7.78143	6.95594	6.62143	6.63072	6.33735	6.83018	7.7863	7.29596	7.44334	7.68259	7.42318	7.37878	7.48177	7.52625	7.55147	8.09816	8.07455	7.86977	6.4796	7.42908	8.14611	7.50831	7.01301	8.04872	0.0924481	0.0924481
RBM25	7.24862	7.26526	5.93842	5.63227	6.01742	5.81514	6.7671	6.7142	6.53037	6.69481	6.81592	7.09039	7.22058	6.22214	5.93058	6.33098	6.37284	7.60003	6.60447	6.34285	6.09238	6.437	6.20196	7.86626	7.04463	6.94076	7.07106	7.10565	6.99882	7.58216	7.63431	7.64467	7.55216	7.52941	7.50124	6.98496	7.30047	7.26365	7.06537	6.00768	8.27596	0.0924625	0.0924625
YIPF1	5.39003	5.11278	5.00426	4.89053	5.13942	5.14774	5.20319	5.08039	4.81226	4.94303	4.78661	5.03613	4.94334	4.50043	4.40234	4.60696	4.85209	4.5805	4.56163	3.81634	3.70861	3.92367	3.74008	4.65026	4.18346	4.48131	4.8198	4.28074	4.25647	4.41662	4.41399	4.57898	5.07631	5.1203	4.9931	5.30366	4.96061	5.26488	4.82022	5.24764	4.63088	0.0924645	0.0924645
CTCF	6.81471	6.82906	5.90034	5.95142	6.15888	5.99368	6.36843	6.49079	6.34933	6.28366	6.3012	6.84705	6.86119	6.27086	5.98107	6.31694	6.1973	7.11084	6.53309	6.24303	6.25482	6.18991	6.29519	7.27176	6.94563	6.925	6.77722	6.90589	6.91435	7.31141	7.37369	7.3087	7.29206	7.22523	7.22871	6.28195	6.95593	9.36137	6.61357	6.57644	7.50129	0.0924671	0.0924671
ZPR1	6.13539	6.07857	5.39107	5.45354	5.58275	5.13055	6.49976	5.15152	5.31542	6.68896	5.87911	5.31883	5.25195	5.22534	5.26074	5.44454	5.28067	4.99398	5.41044	5.25093	5.34529	5.71753	5.33214	5.15105	5.38445	5.47696	5.12456	5.39447	5.52722	5.3337	5.13719	5.23269	5.45994	5.52059	5.30904	5.1142	5.86899	3.26977	5.57501	5.91717	5.34452	0.0925923	0.0925923
GPALPP1	6.02788	5.40921	4.49834	4.7032	4.91048	4.97233	5.28391	5.24895	4.88029	5.16317	5.32186	5.87064	5.30333	4.74778	4.63635	5.05557	5.05636	6.04656	4.82763	4.44632	4.34162	4.34225	4.41543	5.61831	5.05403	5.09572	5.07566	5.2214	5.10323	4.96317	4.8896	5.02859	5.35226	5.44565	5.301	5.06608	5.08691	6.51186	5.54801	5.58493	5.8501	0.0927071	0.0927071
VPS39	4.89883	4.98507	4.21411	4.39184	3.6882	4.47868	4.74119	5.19866	5.01609	4.78096	4.88145	5.15848	5.27871	4.91087	5.05526	4.84863	4.94129	4.99263	5.49203	4.92184	4.98142	4.61898	5.03588	5.45417	5.33193	5.25316	5.37834	5.24287	5.17258	5.31684	5.27281	5.27731	5.84119	5.67054	5.65513	4.98501	5.44405	3.85256	5.68674	5.81706	5.42159	0.0927088	0.0927088
PCNT	4.28576	5.3366	4.6356	4.84774	4.76757	4.42329	5.54325	5.79738	5.62822	5.7053	5.67213	4.84913	5.62833	5.13129	5.03901	5.01788	4.94129	5.36685	5.61318	5.62206	5.65118	5.41101	5.72494	5.33565	6.09694	6.19018	6.31275	5.96465	6.11833	6.05657	6.10756	6.1138	5.82141	5.7796	5.95162	5.10629	5.3919	5.07247	6.04005	5.13273	5.45049	0.0927318	0.0927318
KDM3B	5.80536	5.98536	5.24497	5.33977	5.20614	5.07772	6.16629	6.36104	6.17457	6.16398	6.20159	6.319	6.56419	5.75316	5.59119	5.92178	5.7615	6.78677	6.48323	6.11046	6.3941	5.881	6.39868	6.73158	7.05991	6.90725	6.98062	6.82079	6.9307	6.51759	6.41959	6.48869	7.01861	7.00505	7.01244	5.97391	6.47661	7.75539	6.77164	6.98292	6.76664	0.0928023	0.0928023
SELENOF	8.1248	6.53314	7.28778	7.34759	7.66714	7.52416	6.18543	6.50185	6.56104	6.73396	6.98504	7.88785	6.52393	7.32824	6.89814	7.1179	7.22584	7.37969	6.14567	6.68993	6.61926	6.91659	6.48953	7.20711	6.20626	6.51887	5.81188	6.40329	6.29102	6.33292	6.26334	6.23186	5.75693	5.78459	5.86486	7.09563	5.85998	5.43462	6.17827	6.60905	6.92943	0.0928593	0.0928593
ABCF3	5.25096	5.81812	5.86587	5.89649	6.0828	6.08276	5.45304	5.57394	5.53784	5.32425	5.25849	5.31883	5.72107	5.89016	5.92027	5.82192	5.84568	4.8392	5.30265	5.34268	5.41321	5.48429	5.47067	4.86518	4.79264	4.91463	4.79413	4.74766	4.7318	5.12684	5.16535	4.88605	5.26058	5.10281	5.12279	5.32199	5.5079	7.35109	5.45722	6.03537	4.88787	0.0929011	0.0929011
SUPT5H	5.88466	7.13128	7.16086	7.18808	6.99823	7.18577	6.16528	6.46043	7.05724	6.21614	6.24979	5.63296	6.84195	7.1358	7.28901	7.13401	6.84424	5.92753	7.23352	7.30267	7.38318	7.14596	7.43023	6.15698	6.51929	6.63876	6.55776	6.4311	6.34506	7.2078	7.26943	7.3087	7.21204	7.11141	7.17739	7.53187	7.58477	4.58779	7.10216	7.72379	6.01853	0.09306	0.09306
NFE2L1	8.4574	9.43463	8.10854	8.27253	8.27161	8.20758	8.27029	8.15162	8.61718	8.09376	7.8964	8.1185	8.99377	8.43575	8.50929	8.56112	8.52771	7.35971	7.97938	8.32992	8.46848	8.28799	8.78294	7.22111	7.40567	7.53254	7.10974	7.09585	7.07296	7.09121	6.98337	7.01665	7.34881	7.17972	7.31385	7.68532	7.06313	5.96469	8.5445	8.83338	6.77971	0.0930953	0.0930953
SRSF6	9.40603	8.44946	7.36302	7.39542	7.83782	7.35811	8.16056	8.04869	7.85295	8.18155	7.98212	9.02059	8.09828	7.5478	7.17032	7.46908	7.70782	9.03505	8.11149	6.82873	6.56879	7.17079	6.60908	9.09481	8.41826	8.29736	8.05452	8.24187	8.1127	8.51984	8.51062	8.55039	8.77117	8.77973	8.53727	8.46213	8.76478	6.26406	8.77271	7.86654	9.23265	0.0931064	0.0931064
SCAF8	6.3046	6.14788	5.09434	5.19364	5.19304	4.99783	6.41696	6.63309	6.67761	6.42616	6.50774	6.09621	6.06672	5.15621	5.06599	5.36489	5.17712	6.27372	5.86129	5.43604	5.50943	5.19457	5.38474	6.16182	6.48527	6.38181	6.75388	6.65584	6.60036	6.14517	5.99699	6.19046	6.27034	6.25797	6.28805	5.91626	6.07759	5.26488	6.75858	6.00302	6.38781	0.0931155	0.0931155
MTFR1L	5.7309	5.553	5.57299	5.58962	5.26366	5.61958	5.62962	5.58132	5.31892	5.40779	5.30675	6.12615	5.79473	5.56627	5.77902	5.59174	5.67811	5.12763	5.13885	4.90144	4.87947	4.88442	4.99135	5.1491	4.86111	4.75364	4.67726	4.79203	4.81548	5.13648	5.16535	5.34595	5.0215	4.94941	5.03053	5.27101	4.95639	3.26977	5.09956	6.22025	5.219	0.0931276	0.0931276
MKRN2	3.5884	4.30972	4.63013	4.82586	4.80249	4.575	4.21865	4.01117	4.14395	4.11694	4.38408	4.35597	4.65252	5.03069	5.07133	4.92837	4.95124	3.9688	4.8861	5.27094	5.11793	5.26678	5.04213	3.95035	4.4977	4.50656	4.70324	4.31493	4.54174	4.36835	4.56256	4.53556	4.84989	4.83855	4.74554	4.81101	4.81909	5.07247	5.13938	5.61276	3.94903	0.0932553	0.0932553
NCBP3	5.25387	5.46367	4.52804	4.61238	4.2653	4.24311	4.97216	4.90918	4.70647	4.99704	4.79476	5.35011	5.50855	4.73901	4.90197	5.18798	4.79432	5.38749	5.46077	4.87291	5.14215	4.9216	5.01061	5.81572	5.27742	5.32479	5.38523	5.29862	5.44727	5.59368	5.53269	5.62677	5.84989	5.84703	5.69616	5.51756	5.80395	3.85256	5.59475	5.77572	5.86755	0.093302	0.093302
SMARCA5	8.31714	7.92462	6.74028	6.7907	6.607	6.72581	7.57545	7.68165	7.43991	7.63613	7.41969	7.86757	7.64601	6.98496	6.67183	6.82336	6.68347	7.95349	7.08188	7.12932	6.92283	6.63186	6.7097	8.1301	7.89745	8.0614	7.56933	7.9821	7.94724	7.99226	8.03238	8.0643	7.7051	7.68919	7.72018	6.46525	7.14666	4.85038	8.04665	6.64143	8.0494	0.0934226	0.0934226
PPP2CA	8.17702	6.96677	7.17219	7.04861	7.37691	7.15635	6.67959	6.83384	6.80496	6.66294	6.75111	8.169	7.23659	7.51447	7.22041	7.62877	7.6118	7.73626	6.82864	7.11555	6.97769	6.99499	6.80283	7.62017	6.88544	7.03252	6.52587	6.80964	6.99941	7.62216	7.73326	7.60496	7.19975	7.18464	7.1164	7.38433	6.93714	10.7711	7.24662	7.4314	7.79855	0.0934438	0.0934438
HMGB1	8.64143	7.80243	8.08376	7.9079	8.25437	7.9969	8.14083	7.5015	7.3528	7.80677	8.09003	8.41932	7.95853	8.05242	7.61234	7.97967	8.14703	8.6304	7.43438	8.20466	7.96618	8.18974	7.83891	8.74169	8.03072	7.88067	7.53538	8.12482	8.18738	9.25526	9.2756	9.26918	8.16769	7.9396	8.27129	7.81836	7.98772	4.26651	8.05009	8.25193	8.67951	0.0934908	0.0934908
HIPK1	7.10658	6.75343	5.77717	5.89649	5.77523	5.77515	6.70564	7.0241	6.76053	6.43667	6.47769	7.33323	7.08731	6.21978	6.10723	6.2461	6.18189	8.06247	6.94518	7.12713	6.95052	6.46088	7.03131	7.94372	7.45369	7.41874	7.65123	7.44881	7.60749	7.53557	7.50253	7.57131	7.52218	7.57076	7.61194	6.72317	6.50529	6.17101	7.09552	6.43061	7.92256	0.0935625	0.0935625
GLT8D1	6.02019	5.22577	4.73059	4.61238	4.67638	4.85863	5.11559	4.94965	5.11621	5.32425	5.35162	5.52144	5.17263	4.50561	4.41917	4.56955	4.73797	5.21339	4.89832	4.07043	4.04036	4.20197	3.98037	5.02479	4.92786	4.79993	5.06282	4.78879	4.70863	4.43235	4.73533	4.36413	4.36447	4.46835	4.53964	5.71252	5.15965	4.85038	5.42706	5.39143	4.97946	0.0935718	0.0935718
BPNT1	5.54215	4.71471	5.2378	5.14735	5.70314	5.62777	5.42449	5.47044	4.69572	5.35264	5.28764	6.16325	5.62635	5.67025	5.78553	5.81794	5.89289	5.28667	4.92844	4.54496	4.53388	4.75908	4.77198	4.81929	4.6619	4.61945	4.66409	4.78229	5.14588	4.50855	4.68434	4.63491	4.49228	4.51476	4.50926	5.82282	4.90332	4.85038	4.97187	5.28783	5.39777	0.0936261	0.0936261
MEPCE	4.77027	5.35062	5.87976	6.22936	5.54201	5.97775	5.11349	4.77188	5.1	5.01398	5.14625	5.00266	5.75475	6.29649	6.57465	6.25644	6.21254	5.09661	5.91141	6.28399	6.39578	6.24228	6.47574	5.07909	5.13079	5.20178	5.09262	5.23932	5.392	5.77121	5.81341	5.67426	5.90104	5.7462	5.89827	5.39089	5.80552	6.72327	5.29131	5.71234	5.25999	0.0936608	0.0936608
BTBD9	5.42669	5.38606	5.71915	5.88242	6.16895	6.01569	5.76968	5.1147	5.36205	6.12119	5.81113	4.98205	5.00468	5.24405	5.17906	5.33176	5.23255	4.30249	4.8717	4.89113	4.8577	5.06765	4.87011	4.35424	5.22416	5.18263	5.34807	5.24169	5.08984	4.9523	4.9448	4.90891	4.50611	4.46587	4.73604	4.60191	4.48215	5.26488	4.97303	5.46791	4.27246	0.0936715	0.0936715
BFAR	7.60222	7.52178	6.12485	6.42883	6.47523	6.27753	7.03815	6.29824	7.09863	6.65756	6.71937	5.85852	5.9279	5.54	5.53049	5.70173	5.75205	5.97264	6.24555	5.85205	5.96354	5.94334	6.17377	5.73217	5.42632	5.79092	5.57711	5.61726	5.62091	5.47714	5.70247	5.5342	5.92903	5.83937	5.83622	5.57982	6.17399	4.85038	6.3693	5.57763	6.08935	0.093685	0.093685
RPN1	7.66054	7.32735	8.23499	8.35569	8.64371	8.86051	7.93306	7.8525	8.4621	7.74864	8.30346	7.06987	6.7446	7.87818	7.92797	7.94813	7.8524	6.378	6.98776	7.44776	7.43311	7.69801	7.53699	7.55387	7.93781	7.95044	7.08666	7.94072	7.48547	6.82231	6.78287	6.8435	6.69487	6.59913	6.84952	7.84752	6.93034	5.43462	6.51862	7.13068	6.91173	0.093737	0.093737
PUM2	9.02618	8.00122	6.1745	6.45044	6.63149	6.43049	7.8187	8.2667	8.26398	7.62116	7.95481	8.71373	7.94116	7.06565	6.63896	7.22328	7.11664	8.65892	7.06525	6.91711	6.80137	6.74767	6.81748	8.39482	7.88428	7.9508	7.91377	7.85055	7.81404	7.50055	7.38371	7.43617	7.82251	7.80232	7.71111	7.01765	6.67834	8.41317	7.5268	6.95782	8.57764	0.0938067	0.0938067
CCT4	8.19573	7.31054	6.76791	6.99243	7.0262	7.07183	7.42721	7.45238	7.17607	7.29139	7.15497	7.51684	6.86624	6.65164	6.56712	6.80537	6.74099	7.15245	6.98202	6.34568	6.31375	6.42167	6.28336	7.41909	7.07722	7.2241	6.52275	7.09158	7.2304	7.61872	7.66751	7.57489	7.2133	7.11776	7.11686	6.63062	7.34713	3.85256	7.53271	7.21244	7.71653	0.0938082	0.0938082
SMC6	6.79532	6.45742	5.38783	5.33977	5.58275	5.299	6.18142	6.64546	6.326	6.29294	6.21783	6.55284	6.44211	5.38983	5.17658	5.33176	5.31959	6.55681	5.41044	5.55018	5.59964	5.47494	5.25082	6.55568	6.1305	6.16356	6.06618	6.25619	6.35348	6.31181	6.31872	6.16694	6.28646	6.33282	6.35713	4.62792	5.67981	6.84875	5.61719	5.18722	6.8039	0.0938121	0.0938121
DIP2A	5.04577	5.11513	5.3943	5.88947	5.11184	5.32944	5.65152	5.21772	5.51356	5.15131	5.44256	5.56154	5.72447	5.57861	5.66364	5.51511	5.4041	5.54742	5.43162	5.9208	5.89631	5.52411	5.77271	4.57377	4.94029	4.81866	5.33388	4.89508	4.86346	4.97397	4.50496	4.76594	5.3166	5.22686	5.28479	5.17092	4.72963	3.26977	6.13797	5.21842	5.0815	0.0938518	0.0938518
SMARCD2	5.08233	5.70106	6.18199	6.2596	6.06133	6.36095	5.32082	5.39986	5.89927	5.47866	5.3181	5.55619	5.86566	6.52855	6.55954	6.37637	6.31624	6.14017	6.82384	6.97438	7.06314	6.97025	6.98663	5.90051	5.83804	6.03066	5.7357	5.96752	5.85646	6.76132	6.79193	6.76421	6.82196	6.65691	6.74616	7.15754	7.19699	6.51186	6.46931	7.4809	6.18906	0.0938817	0.0938817
PPIG	7.81985	7.10612	6.63097	6.45283	6.75251	6.33117	6.9695	6.86793	6.5947	6.98939	7.12244	7.65311	7.22408	6.68055	6.39266	6.56519	6.6924	7.67753	6.20839	5.89395	6.04714	6.47501	5.96427	7.67103	6.88366	6.72526	6.79286	6.91669	6.87263	6.98319	7.02239	7.10099	6.95246	6.8879	6.87302	6.37046	6.77493	9.74713	6.83172	6.20949	7.61322	0.0940055	0.0940055
ZNF45	3.88785	3.88339	3.57125	3.81332	4.58907	4.25373	4.26105	4.07877	3.65995	4.29381	4.60089	3.85915	3.99797	3.51609	3.51902	3.60029	3.90632	3.9271	4.49342	3.40279	3.88639	3.77416	3.70899	3.6417	3.60138	3.62378	3.99578	3.99885	4.15303	3.49642	3.69968	3.09543	4.10931	3.91183	3.90462	4.51296	4.19999	3.26977	4.48817	4.52355	3.86976	0.0940308	0.0940308
LRRFIP1	7.13059	7.01473	6.99324	6.95091	7.06446	6.89482	7.45071	7.39142	7.28316	7.29601	7.61596	6.67049	6.41919	6.06962	6.06371	6.17003	6.10971	8.52112	7.98177	8.35169	8.46368	8.20561	8.45983	7.91989	7.54836	7.64895	7.48063	7.5475	7.6071	7.28566	7.20079	7.28486	7.82417	7.57336	7.63674	7.42199	7.12113	6.07153	7.15578	8.67019	7.93624	0.0940539	0.0940539
XRN2	6.93818	6.75192	5.49094	5.28736	5.4894	5.53936	6.52923	6.89681	6.59687	6.42264	6.1612	7.12226	7.15892	6.30988	6.29227	6.50825	6.37531	6.39033	5.88093	5.55835	5.62421	5.69221	5.41636	6.56376	6.43196	6.54581	6.35493	6.54448	6.76482	6.34544	6.10271	6.22732	6.40711	6.34707	6.34232	5.5645	6.16732	4.26651	6.1208	5.9213	7.17962	0.0941115	0.0941115
BRPF3	5.84845	6.6422	5.20141	5.44878	5.30687	5.24145	4.91055	5.65428	5.78602	4.81787	4.72543	5.42252	6.07183	5.64113	5.70542	5.65338	5.43041	5.22032	5.36123	5.75306	5.53252	5.01486	5.7404	5.28502	4.65353	4.68386	4.813	4.51449	4.51195	4.66325	4.80858	4.56465	5.57859	5.41764	5.49948	5.4711	5.35177	5.84929	5.48596	6.47396	5.11111	0.0941581	0.0941581
CNOT1	8.64671	8.66456	7.15992	7.19236	7.13637	7.14213	8.70431	8.62371	8.63961	8.75536	8.65883	8.21169	8.31713	7.17209	6.99187	7.14755	7.13203	8.03476	7.33557	7.12328	6.98719	6.79414	7.01789	8.322	8.55899	8.55767	8.49381	8.64286	8.65468	8.46639	8.41514	8.42413	8.38986	8.42789	8.46753	7.46746	7.85917	6.26406	7.52146	6.72691	8.68907	0.0941987	0.0941987
DEGS1	7.54799	6.54538	6.77536	6.78693	7.31477	6.82886	6.37371	6.01735	5.4574	6.46911	5.90442	6.86362	6.05203	5.88719	5.18153	5.63539	5.83855	6.65332	6.27944	6.09819	5.75035	6.27497	5.76895	6.16954	5.66816	5.88129	5.35862	5.69202	5.67419	5.93481	6.0022	5.93039	5.7039	5.7836	5.66393	5.0414	6.10326	5.72386	7.44678	6.65091	6.32009	0.094218	0.094218
GNAS	8.36396	8.7915	9.84701	9.53067	9.70057	9.67134	8.38582	8.07876	8.31382	8.34461	8.48851	9.98459	10.4341	10.8479	11.0301	10.6052	10.5604	8.51257	9.29866	9.85484	9.78245	9.47449	9.62071	8.72148	8.53413	8.4635	8.31697	8.56674	8.48901	8.75699	8.82278	8.78941	8.11405	8.12424	8.35946	9.51615	8.85621	8.51134	10.0439	10.4001	8.11059	0.094219	0.094219
SMAD4	7.55274	6.62005	5.8162	5.73759	6.07568	5.81872	6.83054	6.89927	6.87094	6.86213	6.7546	7.4625	6.71691	6.30543	6.07039	6.40585	6.38757	7.6545	6.51335	6.59864	6.29227	6.31307	6.24188	7.37177	7.20612	7.24963	7.01363	7.06571	7.16836	6.46118	6.33534	6.56626	6.76787	6.78851	6.66644	6.55612	6.16732	9.15817	7.14501	7.82131	7.41666	0.0942322	0.0942322
GPANK1	5.38206	5.56508	6.6186	6.221	6.42849	6.38047	5.47939	5.61647	5.81363	5.48542	5.67213	5.60886	5.67225	6.50353	6.49549	6.60849	6.49574	4.71401	5.75997	5.9208	6.1982	6.58917	6.27011	5.5266	5.53053	6.03267	5.11214	5.6309	5.63403	6.27737	5.9653	6.15742	6.0929	5.92417	5.96795	5.5645	6.28525	3.85256	5.18115	5.7369	5.56313	0.0942363	0.0942363
PPP1R15B	9.21137	8.25204	7.49741	7.81284	7.51623	7.91561	7.92828	7.96349	8.09891	7.76763	7.79481	7.62513	6.73527	6.47741	6.57371	6.2327	6.58469	7.96521	6.61501	7.26972	7.05679	6.6706	6.6939	7.58488	7.03209	7.1128	6.72653	6.98766	6.87912	6.62076	6.56057	6.59474	7.58674	7.73453	7.23252	6.62509	6.69784	5.72386	6.95548	7.03717	7.99557	0.094245	0.094245
ANKRD46	7.22577	5.74721	5.45738	5.58962	6.00248	5.56091	6.18443	6.00734	5.77585	6.12726	6.13364	6.96529	5.70237	5.78546	5.56495	5.71249	5.85454	6.56409	5.0208	5.14212	5.14215	5.17161	5.07299	6.14528	5.47081	5.55535	5.48703	5.64978	5.71835	4.96317	4.8896	4.95359	5.35838	5.35592	5.27004	5.53141	5.25891	6.58582	5.656	5.95551	6.48677	0.094277	0.094277
APH1A	5.78231	5.95945	6.49476	6.44088	6.45068	6.38047	5.78825	5.69453	5.60543	5.74078	5.87399	5.31883	5.36449	5.9108	6.08365	5.91621	5.84923	5.45067	6.05757	6.29282	6.53489	6.437	6.39624	5.26354	5.11381	5.30278	5.00728	5.21054	5.38288	5.79575	6.02287	5.91918	5.52389	5.50252	5.64501	6.15606	5.73421	7.87822	4.98574	5.25157	5.28313	0.0942923	0.0942923
CAND1	7.57594	6.49036	5.6425	5.70998	5.79704	5.80795	7.06341	7.01595	6.89111	7.10502	7.19297	7.51849	6.48706	6.23856	5.87369	6.1716	6.15918	6.9793	6.00295	5.77144	5.65539	5.64714	5.73655	7.19156	7.08221	7.19065	6.87313	7.19618	7.31335	6.73935	6.73669	6.86119	6.39897	6.41755	6.42969	6.03351	5.90738	5.72386	6.66833	5.70662	7.20689	0.0943086	0.0943086
INPP5K	4.52188	5.62893	5.12963	5.16488	5.17982	5.09555	4.92979	4.69234	4.69842	4.75656	4.96323	4.54946	5.27323	4.905	5.15161	5.1152	5.09874	5.52896	6.16857	5.60797	5.56124	6.07292	5.78767	5.10549	5.06164	5.16078	5.12593	4.95558	5.0684	5.50717	5.63693	5.77726	6.19207	6.01789	5.95367	6.03629	6.32996	5.07247	5.88347	6.44616	5.2631	0.0943273	0.0943273
RBFA	3.69098	3.88889	3.70203	3.81332	4.27776	4.0736	3.88579	4.60332	4.95655	4.10294	4.16697	4.70948	4.89364	4.79719	4.83138	5.18798	4.83428	4.1047	4.55392	4.04741	4.04036	4.30052	4.26321	3.80921	4.36868	4.35015	4.4895	4.35053	4.22417	5.09754	4.8896	4.74067	4.865	4.71844	4.59591	4.85258	4.62011	5.26488	4.28452	4.52789	4.12321	0.0943307	0.0943307
BBX	7.54918	6.98743	5.92063	5.89998	6.00623	5.52628	7.02591	6.92415	7.20383	6.8322	7.17488	8.13682	7.90351	7.09472	6.71934	7.13641	7.10258	7.34448	6.0908	6.07902	6.08615	5.45289	6.00164	7.60779	7.35238	7.5202	7.38181	7.41348	7.45361	6.68128	6.67925	6.54817	6.64135	6.77602	6.66394	6.19014	6.32561	6.26406	6.63646	6.88657	7.42327	0.0943543	0.0943543
VTA1	6.10179	5.59568	5.13349	5.09951	5.4348	5.25737	5.79088	5.27041	5.19274	5.35854	5.6257	5.90769	5.70769	5.21272	4.97211	5.32055	5.31189	5.19711	4.48264	4.36299	4.35549	4.48569	4.26856	5.0626	5.00224	5.18383	4.81471	5.18489	5.20086	4.55241	4.85543	4.62113	4.65756	4.65005	4.6399	4.82071	4.34903	6.17101	5.14865	5.47242	4.88787	0.0943784	0.0943784
RAPGEF1	5.38072	6.3921	6.55657	6.61684	6.22473	6.55596	6.58643	7.09197	7.26419	6.6825	6.54845	6.052	6.78145	7.00842	7.22581	7.17116	7.19058	6.22235	7.20592	7.32486	7.11352	7.1252	7.07769	6.7099	7.45128	7.48814	8.16683	7.81176	7.36472	8.39691	8.39744	8.40315	7.74676	7.72651	7.93692	6.15606	7.24072	6.72327	7.68033	7.35321	7.08889	0.0945846	0.0945846
DAGLB	5.21698	5.97117	5.41351	5.32944	4.96544	5.02908	4.78675	5.481	5.56614	4.68785	5.12272	4.5602	5.45443	4.62226	5.06063	4.48166	4.65113	5.66541	6.05848	5.70385	5.91283	6.05734	6.016	6.06062	5.94133	6.17875	5.8506	6.42694	5.87544	5.56542	5.42033	5.45873	6.25404	5.79552	6.10167	5.55485	5.72514	4.85038	5.60302	5.0001	5.33865	0.0946312	0.0946312
RNF41	4.18849	4.5578	4.14681	4.00726	3.99035	3.81131	4.15876	4.33305	4.462	4.42343	4.40196	4.95951	5.31158	4.93986	4.952	5.14412	5.11358	4.77326	5.29804	5.34457	5.42477	5.06557	5.10916	4.89109	5.04253	5.42189	5.21248	5.20691	5.09989	5.12684	4.91193	5.14873	5.45567	5.4368	5.35324	4.90215	5.23357	5.43462	4.81635	5.37226	4.86761	0.0946945	0.0946945
CAB39	7.56571	6.56184	6.06939	6.20131	6.36566	6.16103	7.70534	7.86967	7.59003	7.49848	7.41662	7.74363	6.76877	6.73284	6.52009	6.79831	6.85929	7.98397	6.70359	6.72445	6.63641	6.54964	6.77495	7.6734	8.39423	8.30416	8.01468	8.11629	8.09103	6.47644	6.3312	6.4027	7.00162	6.96294	6.86377	6.52481	6.53577	6.17101	6.93924	7.42473	7.70515	0.0947222	0.0947222
CAD	4.553	5.45257	5.16029	5.59825	5.19304	5.47727	5.69574	5.59232	5.8049	5.62549	5.63783	4.50347	5.24593	5.25024	5.57625	5.21851	5.4609	4.31763	5.4414	5.54197	5.08916	5.40118	5.56267	4.76172	5.64132	5.88648	5.75001	5.61085	5.61158	5.80787	5.6896	5.72023	6.03968	6.05308	5.98511	6.33142	6.03555	7.43353	5.86045	5.93525	5.00936	0.0947902	0.0947902
CLASP1	5.46117	5.59062	4.76591	4.9988	5.0405	4.84464	5.75222	5.71592	5.90044	5.63404	5.73698	6.22596	6.50804	5.97196	5.94664	6.05124	6.1171	6.62969	6.201	6.5658	6.44852	5.89742	6.56527	5.8912	6.2284	5.92588	6.20775	6.0071	6.0335	5.78966	5.53988	5.67426	5.81253	5.75233	5.75265	5.95495	5.01571	4.26651	6.2661	7.13139	5.59305	0.0948823	0.0948823
ANAPC7	6.76599	6.58912	5.49395	5.36528	5.48403	5.41711	7.15159	7.1699	6.89991	7.02465	6.71079	6.80275	6.90888	6.19354	6.18436	6.00995	6.16774	6.9164	7.11237	5.99126	6.00154	5.77326	6.00484	6.68587	7.23221	7.06654	7.21766	7.17989	7.19594	6.48401	6.62283	6.53353	6.70029	6.67316	6.53144	7.38433	6.81003	5.43462	6.80199	8.11882	6.45996	0.0949294	0.0949294
N4BP1	6.11227	6.46112	5.55867	5.47713	5.51067	5.40763	5.60739	6.27264	6.2259	5.42619	5.51337	6.10503	6.37342	5.43668	5.5949	5.58238	5.48621	7.05288	6.78156	6.41567	6.56879	5.97573	6.68494	6.71122	5.93858	6.07027	6.22194	6.15726	6.02707	6.35785	6.45044	6.39866	7.14422	7.08211	7.08023	6.00402	6.71084	7.90736	6.43856	6.53287	7.12091	0.0949422	0.0949422
GOLPH3L	6.82847	5.94104	5.47578	5.35513	5.79704	5.6799	5.79482	6.01553	6.0355	5.68898	6.07353	6.52707	5.84846	5.79501	5.64407	5.92919	5.97481	5.69387	5.00581	4.74996	4.50615	4.647	4.40576	5.73086	5.43122	5.33241	5.12867	5.30544	5.34771	5.52929	5.64362	5.48179	5.22087	5.24146	5.16591	6.45282	5.33346	4.58779	5.15684	5.40917	5.66995	0.0949501	0.0949501
TLE5	6.05739	6.94185	7.76326	7.71703	8.02503	7.94131	6.46885	6.14981	6.84747	6.14445	6.41214	6.24805	6.97595	7.64987	7.73972	7.91682	7.71854	6.12734	7.41004	7.86644	7.80709	7.92351	7.87086	6.26091	6.3837	6.49335	6.52275	6.48215	6.75955	6.65469	6.5851	6.56626	7.13446	7.26329	7.28562	7.95198	7.35116	6.84875	7.86309	7.14169	5.97941	0.0950515	0.0950515
WDR48	6.64065	6.30632	5.11796	5.3953	5.42362	4.87935	6.51258	6.37667	6.32076	6.25624	6.82787	7.08166	6.76847	5.87723	5.80327	6.15906	6.03841	6.2021	5.6316	4.94195	4.98589	4.94887	4.89104	6.14919	6.10556	5.91504	5.91316	6.06718	6.05833	5.28253	5.43582	5.27731	5.83572	5.75233	5.68632	5.61555	5.58462	5.43462	6.26799	5.9122	6.07529	0.0950862	0.0950862
TPM3	6.04398	7.19206	7.22753	6.9012	6.91491	6.92171	5.98847	6.08898	6.15606	6.23151	6.36733	6.07165	7.06259	6.59324	6.56144	6.74792	6.41897	6.32814	6.80773	7.28899	7.56771	7.48866	7.47076	7.35452	6.8397	6.80803	6.91542	7.29457	7.3071	7.46465	7.49516	7.42431	7.48879	7.35241	7.49315	5.26865	7.02268	5.43462	6.4771	5.05973	6.81664	0.0951554	0.0951554
ZNF7	4.07761	5.06742	3.97637	4.17819	4.47465	4.17768	4.74933	4.55166	4.64075	4.74534	4.59468	4.57616	5.01027	4.29739	4.26936	4.27642	4.446	4.67926	4.77335	4.35926	4.46834	4.43195	4.69076	4.49608	4.8347	4.93193	4.90384	4.91602	4.88815	5.08763	5.17462	5.25071	5.59551	5.40732	5.32021	5.15567	5.34963	3.26977	4.59906	4.9066	4.82411	0.0951577	0.0951577
COMMD3	6.77414	6.34185	6.19316	6.08944	6.62419	6.28013	6.15407	5.97689	5.71328	6.05089	6.00848	6.55095	6.48597	5.86922	5.66716	5.74641	6.02434	6.1649	5.71345	4.98621	4.99479	5.63739	4.97837	6.59204	6.12808	6.2802	5.78084	5.9959	5.83055	6.07172	5.8311	5.89647	6.01861	5.86694	5.85171	5.99548	6.56192	8.63844	5.94981	5.73409	6.26461	0.0951743	0.0951743
RIPK2	5.72985	4.39338	4.83405	4.93209	5.32499	4.98514	4.96052	5.21456	5.12225	5.04727	4.71973	5.75014	4.20437	4.70564	4.65069	4.536	4.68729	6.14503	5.06305	5.03852	4.87947	5.00407	4.81642	5.58405	5.22642	5.36993	5.08134	5.22979	5.21839	5.12684	5.12768	5.01811	4.93006	5.02899	4.85719	4.87448	5.19589	3.26977	5.39191	5.55017	5.90879	0.0951952	0.0951952
SMIM10L1	7.32377	6.676	7.03002	6.89246	6.97928	7.07183	6.62456	6.24735	6.16583	6.74301	6.58022	6.98115	6.40596	6.96724	6.80351	6.63702	6.76844	6.36972	6.15504	6.63307	6.38736	6.31656	6.2296	6.15698	5.83804	5.92444	5.91634	6.06517	5.85053	5.2022	5.33198	5.12939	5.33532	5.43299	5.4596	5.94906	5.71852	5.26488	6.6091	7.17974	6.04222	0.0952978	0.0952978
ARFGEF1	7.68964	6.97002	5.8377	5.96483	6.12824	5.97454	7.53244	7.74106	7.61342	7.50482	7.5791	8.19723	7.61117	6.90048	6.49648	6.86255	6.92553	7.53374	6.57875	6.2491	6.17099	5.9702	6.17661	7.41788	8.02798	7.45511	7.39354	7.47576	7.36101	6.83124	6.8767	6.86412	6.99428	6.88883	6.74319	6.74626	6.48785	7.99141	6.62728	5.69606	7.63136	0.0953322	0.0953322
PTGES3L	4.36345	4.52638	5.60955	5.60683	5.98738	5.63997	5.20714	4.85135	4.94978	5.08517	5.30485	4.81815	5.08678	5.65402	5.72587	5.77545	5.81695	4.06423	5.2255	5.12683	5.1699	5.40446	5.24812	4.61959	4.80478	5.02088	4.40833	4.93227	4.84366	5.193	4.98749	5.10978	4.85206	4.67608	4.72887	5.44416	5.29611	5.07247	5.09423	6.57801	4.45464	0.0953763	0.0953763
SPTAN1	7.24679	8.17224	7.67777	7.84764	8.08919	7.94459	8.27476	8.80561	8.99836	8.3596	8.57145	9.37809	10.2797	9.68908	9.9115	9.70208	9.92024	8.63893	9.44994	9.46833	9.64498	9.22225	9.51401	8.35813	8.70553	8.72729	8.87211	8.80922	8.87019	8.54267	8.5288	8.48532	9.6787	9.63917	9.52249	8.40471	8.88266	5.72386	9.33969	9.34764	8.64942	0.0953844	0.0953844
ADNP	7.0519	6.84612	5.56155	5.55899	5.6027	5.32944	6.14895	6.44837	6.48661	5.96252	6.20567	7.21996	6.9872	6.14208	5.85833	6.15433	6.13175	7.46909	7.2837	6.58672	6.3102	6.15619	6.25942	7.36842	6.51883	6.55002	6.86822	6.75506	6.62415	7.15425	7.0377	7.11088	7.63884	7.56351	7.47862	7.27156	7.21623	7.17057	7.40397	7.28886	7.58403	0.0954046	0.0954046
NUDT3	6.79382	6.49668	7.05063	7.09966	7.09823	7.27321	6.24521	6.31825	6.15214	6.37318	6.51925	6.88833	6.84607	7.09987	7.00727	7.18514	7.16446	6.72768	6.4967	6.94976	6.97825	7.12669	6.89981	6.8329	6.45092	6.32455	6.49273	6.38463	6.36972	6.23763	6.19212	6.12361	6.50541	6.46436	6.40065	6.75387	6.46031	3.26977	6.37721	7.06056	6.53318	0.0954078	0.0954078
SMG8	4.59272	4.50862	3.68104	3.1931	3.42241	3.6275	4.0705	4.11651	4.11197	4.23402	4.26013	3.8346	3.89301	3.50061	3.33605	3.14627	3.24296	4.10719	3.81702	3.5865	3.82787	3.35896	3.45162	4.14304	3.9923	4.08987	3.93442	4.09644	3.96547	3.81723	3.56522	3.7807	4.08002	3.96206	3.98307	3.11963	3.96262	3.26977	4.01163	3.80351	4.0816	0.0954143	0.0954143
DTD1	3.67365	3.91069	5.17537	5.12959	5.31898	5.17594	4.47917	4.08571	3.797	4.5757	4.51145	4.79651	4.73888	5.30027	5.2885	5.45483	5.30415	4.43534	4.46356	5.01972	4.91738	5.05306	5.03901	4.41396	4.30171	4.348	4.2103	4.37235	4.42935	4.70271	4.68434	4.60722	4.2074	4.15641	4.26672	4.33036	4.6325	4.58779	4.54702	4.46142	4.30296	0.0955054	0.0955054
SIK3	5.76912	6.66482	5.92733	6.33383	6.11788	6.3511	5.82596	5.9343	6.02695	5.42619	5.54912	6.38148	7.14421	6.9564	7.16533	7.18359	6.92722	5.49701	5.74538	5.89782	6.10784	5.31123	5.88129	5.73737	5.38141	5.43408	5.7366	5.46621	5.29328	5.12684	5.29847	5.23269	5.81698	5.70571	5.46536	5.99405	5.4002	6.58582	5.8847	6.0965	5.45185	0.0955312	0.0955312
MAPRE1	5.87995	5.73505	6.26721	5.82475	5.99872	5.70721	5.45967	5.90617	5.37558	5.58828	5.54591	6.80275	6.3748	6.59991	6.42116	6.44511	6.4497	7.05127	6.63402	6.91457	6.82836	6.82697	6.75416	7.51993	7.01292	7.01131	6.8388	7.18267	7.20838	7.12791	7.18712	7.22234	6.85692	6.77552	6.84233	5.61369	6.88778	5.43462	6.88232	7.34463	7.2865	0.0956007	0.0956007
HAUS5	6.07812	6.59671	5.82579	6.05223	5.79271	5.83296	5.76299	5.59597	5.22113	5.91921	5.83502	5.98982	6.62372	5.64231	5.88736	5.64666	5.79503	6.3276	6.7755	5.9309	6.00264	6.17459	6.1652	6.40031	5.98934	5.84369	6.17364	5.91647	6.01001	6.75508	6.77983	6.60528	7.18778	7.05674	6.93146	6.84779	7.38895	4.58779	6.96425	7.42502	6.83867	0.0957591	0.0957591
INPPL1	5.61202	6.53314	6.94233	6.86053	6.54906	7.06129	5.94776	6.46907	6.63464	6.09578	5.90943	5.936	6.65632	7.10542	7.41451	7.05585	6.96371	5.95684	7.17861	7.4482	7.53722	7.39553	7.40195	6.35278	6.81327	6.83243	6.80448	6.56309	6.73898	7.66107	7.60376	7.59794	7.03921	6.93941	7.2401	7.65807	7.02671	4.58779	6.57129	7.64935	6.26228	0.0958077	0.0958077
DAXX	5.26259	5.88296	5.39752	5.5412	5.23199	5.52628	5.63256	5.69566	6.29251	5.38627	5.38617	4.77363	5.23513	5.17746	5.29991	5.14094	5.12534	4.88057	6.05848	5.88229	6.16214	5.88453	5.83163	5.58694	5.65564	5.71881	5.3075	5.811	6.07597	6.33292	6.33534	6.48489	6.7673	6.6531	6.77836	5.61369	6.9945	4.85038	5.30519	5.92048	6.08409	0.0958261	0.0958261
AGK	4.47014	3.70155	4.31974	4.28897	4.56893	4.06156	4.36011	4.00387	4.00285	4.00467	4.18774	4.32104	3.95647	4.2733	4.03273	4.15539	3.91989	4.19882	3.6679	3.92643	4.07432	3.9732	3.67721	4.10329	4.19042	4.11786	4.52323	4.4338	4.35672	4.40071	4.3169	4.31362	4.65508	4.60108	4.42302	3.83255	4.65524	2.27627	4.36452	4.2779	4.57449	0.0958661	0.0958661
HDAC1	6.49785	6.42466	6.37406	6.35945	6.34509	6.30587	6.38246	5.97502	5.92825	6.10019	5.86112	6.27111	6.35238	6.42506	6.33282	6.31553	6.15345	6.46606	6.60323	6.45382	6.49314	6.45851	6.46182	6.7132	6.27115	6.07092	6.31456	6.43214	6.60271	7.33043	7.26075	7.29575	6.92079	6.84266	6.85885	6.60932	7.21858	9.84827	6.38115	6.91293	6.90628	0.0959627	0.0959627
PTPN9	5.31381	5.11278	4.90366	4.95243	5.0405	5.22535	5.59388	5.37177	5.34667	5.28911	5.37896	5.08379	4.67508	4.64591	4.83138	4.59304	4.63065	5.41491	5.88504	5.56322	5.96241	5.19267	5.34231	6.11661	6.09324	6.26434	5.96548	5.83241	5.78353	4.77853	4.53405	4.8392	5.31189	5.04739	5.04792	5.09834	5.42076	5.58648	6.61618	6.19865	4.97757	0.0959875	0.0959875
MTRF1L	5.45865	4.4126	4.74583	4.75815	5.27614	5.07173	4.70256	4.56413	4.71714	4.72947	4.56324	5.54704	4.65057	4.88527	4.75053	4.94672	5.35249	5.03644	4.13892	3.76646	3.5845	4.14809	3.7855	4.9528	4.20881	4.311	4.02257	4.3917	4.45915	4.52332	4.51958	4.29638	4.4755	4.50027	4.55052	4.76486	4.58592	4.26651	4.25811	4.38219	5.19806	0.0960265	0.0960265
SNX17	6.08877	6.35284	7.26592	7.38299	7.52931	7.57375	6.11783	5.75993	5.82106	5.94594	6.24781	5.98823	6.48013	6.88765	7.09961	7.04652	6.87939	5.43488	6.14994	6.4961	6.61998	6.74378	6.40718	5.54601	5.536	5.65163	5.34924	5.58587	5.55183	6.35373	6.4351	6.31125	6.03778	5.92959	5.98711	5.84041	6.20455	7.12167	5.98244	6.92818	5.75624	0.0960281	0.0960281
AZI2	6.44905	5.34462	5.00003	4.78108	5.54201	4.95941	5.46956	5.63786	5.66863	5.3732	5.39513	6.34002	5.25794	5.44074	4.8717	5.45995	5.48164	6.06846	5.57814	4.29425	4.45551	4.55831	4.26321	6.10054	5.50842	5.55442	5.19819	5.46113	5.42435	5.12684	5.18383	5.33754	4.96253	5.22098	5.09516	6.03629	5.76026	6.26406	5.30427	5.61785	6.16767	0.0960382	0.0960382
NECAP1	5.92182	5.76527	5.07837	4.62088	4.74081	4.9915	5.36566	5.20026	5.0836	5.29375	5.36262	6.35583	6.24984	5.59084	5.42814	5.4903	5.51779	5.5908	5.35238	4.87291	4.89618	5.14041	4.98488	5.76439	5.44	5.38257	5.02358	5.34789	5.32123	4.98468	4.86691	5.05957	5.47831	5.43172	5.42451	5.76035	5.72432	3.26977	5.94508	5.68929	5.9275	0.0960396	0.0960396
SRSF5	8.90442	8.56992	6.98256	7.14159	7.59179	6.81279	8.07754	7.79653	7.91884	8.05564	8.26024	8.55509	8.5931	7.12911	7.12099	7.51161	7.35321	7.92446	7.67603	5.8991	5.79176	6.91371	6.13628	7.92075	7.54384	7.55015	7.57336	7.6466	7.70799	8.11434	8.14037	8.15796	8.48075	8.35172	8.27088	8.64523	8.84313	8.56719	7.95845	8.11396	8.37635	0.0960601	0.0960601
L3MBTL2	3.97881	4.4011	4.78571	5.18221	4.80249	4.83052	4.45944	4.43432	4.35335	4.50823	4.76466	4.76993	5.04086	5.39682	5.75601	5.41584	5.41372	3.69833	4.60703	5.17223	5.09537	5.27578	5.21807	4.31301	4.81232	4.81088	4.58643	4.91156	4.76445	5.18373	5.38084	5.10978	4.94233	4.95119	5.05176	4.61311	4.72468	4.26651	4.03404	5.85467	4.37075	0.0961821	0.0961821
CNOT2	6.32277	6.09174	5.00426	4.84048	5.15976	4.90654	5.80528	5.78252	5.6999	5.60948	5.84421	6.16641	6.03419	5.13631	4.8717	5.17558	5.03781	6.13408	5.44835	4.82498	4.78522	4.9193	4.86659	6.23539	6.0889	6.13147	6.01671	6.15914	6.24397	6.13559	6.03818	6.03284	6.03778	6.02043	5.93613	5.54318	6.13222	6.78737	5.9043	5.50688	6.55234	0.0961937	0.0961937
PIK3R1	9.4831	9.28099	8.08725	7.82943	7.59925	7.97941	8.81936	8.46755	8.60305	8.92379	8.27293	8.20649	8.16872	7.19311	7.25775	7.27576	7.31135	8.01847	7.46929	7.07742	7.41748	6.86265	7.19102	8.46198	7.85648	8.36648	8.25134	8.22787	8.46557	6.57187	6.77983	6.59474	7.47232	7.61964	7.69341	7.12985	7.1352	9.41308	8.53284	6.8798	8.00696	0.0961988	0.0961988
SEC63	8.48497	7.72227	6.78154	6.80382	7.00948	6.95627	7.04809	7.4564	7.61413	7.05361	7.26656	7.48479	7.0884	6.44137	6.14441	6.53761	6.54145	7.93221	6.33071	6.60654	6.42733	6.34933	6.63619	7.48477	6.86674	6.88631	6.50545	6.61616	6.44304	5.70798	5.81933	5.51942	6.0215	6.02466	6.18701	6.80689	5.7755	5.58648	6.77962	6.84633	6.83763	0.0961991	0.0961991
OXA1L	6.72243	6.96091	6.5479	6.91681	6.75251	6.82531	5.67166	5.73479	6.05666	5.88382	5.85723	6.62826	6.91755	6.52919	6.77109	6.91008	6.66747	5.85154	5.89117	5.81436	5.93148	5.881	5.92083	5.59126	5.07924	5.08416	5.04115	4.90858	4.96956	6.17821	6.18755	6.13335	5.81919	5.67915	5.62325	6.42977	6.11213	5.96469	6.00814	6.82798	5.71033	0.0962446	0.0962446
NR2C2	6.15191	6.26143	5.12963	5.4818	5.3429	5.11316	6.0871	6.36603	6.37987	5.91521	5.98138	6.19115	6.38715	5.661	5.73262	5.7253	5.60858	6.92913	6.56348	6.19355	6.29318	5.80095	6.21308	6.6946	6.59772	6.43487	7.11078	6.55501	6.52197	6.81333	6.85956	6.79215	7.47338	7.42424	7.30504	6.77731	6.76411	7.26365	7.16241	6.61975	7.16433	0.0963539	0.0963539
SRPK2	6.78073	6.23036	5.95382	5.94466	6.28462	5.90212	6.84454	6.68424	6.77337	6.53513	6.8099	6.63335	6.2058	5.55757	5.41351	5.5706	5.59806	7.33919	6.05939	6.05729	6.12211	6.22007	6.08271	6.12854	6.24075	6.2802	6.33666	6.41174	6.52695	5.4072	5.65028	5.41945	5.50335	5.5408	5.53555	5.78863	5.05701	4.26651	7.00539	5.93361	6.23723	0.0963653	0.0963653
WDFY2	5.39665	5.64364	5.35176	5.68589	5.29465	4.95291	5.87642	5.91496	5.80615	5.74191	5.6868	4.91586	5.13732	4.51334	4.64354	4.63891	4.74561	5.91975	5.91643	5.05246	5.35569	5.09638	5.21254	6.03971	6.0287	5.92011	6.37238	6.07518	6.09452	5.52195	5.55415	5.38724	5.80248	5.86128	5.90253	5.63217	5.73339	7.43353	5.8592	5.40917	5.81138	0.0963836	0.0963836
XPO6	5.57051	6.19859	6.17638	6.08638	5.53683	6.00944	5.75222	6.01007	6.02481	5.68311	5.65434	5.38193	5.89725	5.71677	5.88434	5.82788	5.70579	5.61989	6.36928	6.39667	6.53489	6.56	6.25404	6.31238	6.49608	6.66918	6.54755	6.53387	6.50359	6.72346	6.77679	6.82257	7.17182	7.16025	7.03636	6.22586	6.90284	3.85256	6.12706	6.11896	6.59856	0.0964251	0.0964251
RAB6A	8.77015	7.56623	6.9555	6.92884	7.23394	7.15635	7.00735	7.03534	7.08376	7.02139	7.18266	8.18782	7.24771	6.92147	6.43881	6.82435	6.882	8.351	7.04294	7.43051	7.10789	7.1247	7.36939	7.44795	6.53942	6.26719	6.09029	6.28465	6.30605	6.22413	6.08807	6.1811	6.24252	6.17141	6.20349	6.57821	5.97149	5.43462	6.94605	7.19004	7.29449	0.0964548	0.0964548
GARRE1	5.85038	6.01836	5.62337	5.57657	5.24474	5.56944	6.06552	6.23259	6.26641	6.05271	5.94524	5.86892	5.95896	5.62932	5.66893	5.4497	5.52002	7.50071	6.80719	7.38394	7.21071	6.88046	7.1329	5.61548	6.04606	5.94589	6.22707	5.811	5.87804	5.46954	5.55415	5.39536	5.72298	5.80832	5.911	5.71945	5.40227	6.51186	7.09712	5.92048	5.74628	0.0964622	0.0964622
ATP6V1E1	5.7225	5.53908	6.23156	6.36704	6.19875	6.22451	5.57415	5.33149	5.54534	5.38483	5.36809	6.77075	6.45707	7.32311	7.4369	7.36852	7.22242	5.29981	5.93336	6.02583	6.17001	6.34848	6.03649	5.72039	5.75129	5.87235	5.04406	5.66841	5.76119	5.93481	5.9865	6.06373	5.88101	5.62004	5.62712	6.74116	6.20929	5.58648	5.56196	6.06103	5.59921	0.0964881	0.0964881
DHX29	6.80231	6.03209	5.01688	5.15321	5.42922	5.17594	6.50217	6.40329	6.39656	6.38985	6.53636	6.77214	6.04487	5.66563	5.38165	5.60798	5.52668	6.71139	5.3103	5.02208	4.93366	5.11255	4.91848	6.55421	6.2815	6.49481	6.12846	6.37818	6.35208	5.97834	5.94919	5.84996	5.82693	5.866	5.70349	5.96227	5.46499	5.58648	5.84152	5.26333	6.72445	0.0965074	0.0965074
PPP2R5E	6.76292	5.74418	5.35839	5.33461	5.44588	5.31937	5.88876	6.17278	5.93627	5.90415	5.85204	6.78364	5.62105	5.5081	5.13642	5.51511	5.47016	6.84988	5.45526	5.8387	5.55073	5.42241	5.4776	6.71122	6.19765	6.20804	6.31516	6.25912	6.38076	5.88993	5.70247	6.01714	6.16355	6.16376	6.03539	5.34009	5.30055	3.85256	6.02502	5.69798	6.7889	0.0965281	0.0965281
ADAR	7.52734	8.17759	6.65941	6.59113	6.35394	6.23527	7.49134	8.51311	7.99589	7.13199	7.09577	6.30054	6.81913	5.91373	6.00636	5.85534	5.78579	6.91106	7.13062	6.77017	6.7445	6.40946	6.63826	7.46216	7.06749	6.87629	7.27757	7.13433	7.70598	6.86352	7.03007	7.13047	7.75054	7.75858	7.92755	6.95737	7.24764	5.84929	6.44986	6.96823	8.03652	0.0965637	0.0965637
ALKBH5	6.36588	6.49397	7.00701	7.04072	6.9049	7.36303	5.86272	6.08898	6.2071	5.89808	5.70276	6.26094	6.44755	7.3187	7.50651	7.39349	7.21831	5.65778	6.14225	7.06544	6.94938	6.95072	7.01074	6.0376	5.80593	6.03333	5.59507	5.64978	5.65008	6.41044	6.4769	6.38649	5.83572	5.8307	5.90359	6.4847	6.16	6.78737	5.91158	8.01257	5.90978	0.0966282	0.0966282
ISCA1	7.44646	6.5925	6.50823	6.5225	6.92683	6.7239	6.93183	6.35459	6.37903	6.48742	6.61053	7.66708	6.9654	7.0861	6.82104	7.09587	7.13203	6.60036	6.38963	5.88878	5.80699	6.2386	5.93937	6.45266	6.00981	6.10628	5.78259	5.95601	6.10065	5.80787	5.62346	5.72668	5.865	5.9032	5.63481	6.58011	6.16244	8.60325	6.70894	7.44437	6.18005	0.0966516	0.0966516
ANKZF1	4.1483	4.58855	4.45572	4.42132	4.24004	4.26428	4.26484	4.56909	4.43317	4.56041	4.52784	3.9271	4.14558	3.93616	4.03273	3.8153	3.96641	3.99326	4.79095	4.19717	4.25913	4.62463	4.36146	4.43973	4.62813	4.82947	4.66974	4.6915	4.6851	4.97397	5.23787	4.95359	5.34459	5.25015	5.2095	5.15311	5.7699	4.26651	4.64928	4.89657	4.73073	0.0966802	0.0966802
PREP	5.52656	5.44699	5.40714	5.38037	5.41236	5.59473	4.733	4.95155	5.81859	4.64983	4.5759	4.83328	4.87149	4.99614	4.90496	4.82898	4.81625	4.31332	4.58451	4.87029	4.59071	4.22446	4.71834	4.58825	3.90475	4.17953	4.34136	4.16303	3.95813	4.40071	4.56256	4.67549	4.81476	4.57825	4.35011	5.21326	4.66733	4.85038	5.20604	5.60764	4.59928	0.0967027	0.0967027
ZC3H13	6.44139	6.55925	4.99153	4.89754	5.18645	4.98514	6.32185	6.39842	6.31023	6.43876	6.25077	6.51138	6.89013	5.63405	5.5986	5.77134	5.78579	6.80876	6.3744	5.94841	6.05885	5.83424	6.06286	7.04868	7.0875	6.87331	7.10835	7.01322	6.97141	6.29469	6.40392	6.47726	6.91043	6.83015	6.74022	6.00685	6.36274	6.17101	7.28591	6.27546	6.99674	0.09673	0.09673
RAF1	6.90655	7.75765	7.16937	7.28882	7.3328	7.3042	6.70564	6.90271	7.41351	6.59202	6.58179	5.83085	6.52162	6.38135	6.58121	6.46052	6.49913	5.90408	6.74931	6.59388	6.70305	6.76311	6.63205	6.0894	6.35818	6.32673	6.34022	6.49563	6.37479	6.57542	6.58162	6.74209	7.01909	6.98089	6.9252	6.61676	7.04338	9.92152	7.56924	7.43256	6.26925	0.0967662	0.0967662
MAPKAPK5	6.95665	6.42276	6.34266	6.61259	6.45891	6.82531	6.74961	6.65889	6.71668	6.66473	6.48694	6.95312	6.23776	6.41271	6.48852	6.48333	6.42255	6.58077	5.6594	5.89782	5.66378	5.76049	5.59492	5.90051	5.88954	6.01924	5.77473	5.74314	5.99033	5.60761	5.4962	5.66085	5.865	5.7462	5.55865	5.72807	5.295	3.85256	5.70711	5.37105	5.96518	0.0967912	0.0967912
RPL18A	7.18853	7.29871	9.97149	9.72471	9.91021	10.0785	7.85877	7.37983	8.10069	7.93261	8.20833	7.20036	7.21234	9.1964	9.24333	9.47878	9.52124	7.07119	8.37218	9.44287	9.2733	9.61695	9.29072	8.08514	8.23789	8.41613	7.7294	8.44078	8.40652	8.97074	9.08358	9.00107	8.75923	8.69329	8.55664	9.08476	9.18177	8.47287	8.42758	9.22495	8.23226	0.0968451	0.0968451
OXSR1	6.5504	6.21401	4.8388	5.12363	5.12569	4.75775	5.59539	5.7675	5.7784	5.80382	5.89435	6.86968	6.74551	5.72679	5.76097	6.07145	5.95682	5.98285	5.60201	5.10023	5.21055	5.2559	5.27756	6.22246	6.1443	6.12584	5.99583	6.05779	6.13634	5.87849	6.09785	6.04837	6.2006	6.22529	6.07175	5.67558	5.78267	3.85256	6.15494	5.96194	6.17594	0.0968592	0.0968592
OSBPL9	6.74955	6.25399	6.10134	5.87534	6.11441	5.95189	6.91804	6.71867	6.63886	6.72484	7.07697	8.02508	7.50554	7.57393	7.29472	7.78227	7.59445	7.08199	6.50937	5.75874	6.16115	6.13853	5.84242	7.04764	7.1155	7.37618	6.94567	7.23926	7.29888	6.72665	6.84222	6.78289	6.3213	6.41498	6.59461	6.70844	6.77652	9.19409	7.03846	6.68286	6.8449	0.0968707	0.0968707
UBE2E3	5.78534	4.62855	5.00848	4.84048	5.06946	5.06572	4.53048	4.84114	4.8197	4.29688	4.43708	5.99299	4.94546	5.48206	5.28161	5.58003	5.60438	5.6947	5.19279	5.11137	4.88904	5.19077	4.82369	5.43668	4.8698	4.87938	4.83331	4.9599	4.95856	5.193	5.45876	5.44314	4.8192	4.83277	5.07645	6.72403	4.72798	4.26651	5.31712	6.25403	5.36346	0.0968954	0.0968954
TLN1	7.69904	8.6148	9.72862	9.61761	9.28507	9.41603	8.85251	9.2666	9.21649	9.0037	9.22314	7.47858	8.4948	8.51622	8.79384	8.60973	8.45849	8.67486	10.0151	10.3026	10.6234	10.0466	10.3683	9.75154	10.2311	10.2421	10.5466	10.5181	10.2733	8.93184	8.90372	8.94133	9.58422	9.51736	9.68587	8.12799	9.41151	7.62111	10.4911	11.6373	8.79559	0.0969151	0.0969151
FXR1	8.34425	7.68205	6.25127	6.43366	6.57201	6.43982	7.36893	7.33978	7.10372	7.33285	7.37964	7.57967	7.20028	6.5368	6.23517	6.71618	6.54145	7.49834	6.30798	6.11711	6.11703	6.1861	6.00804	7.23681	7.0491	6.97525	6.75565	6.94608	7.04549	6.47264	6.65959	6.6703	6.61031	6.58203	6.42304	6.25119	6.4236	4.26651	7.43736	7.18867	7.25214	0.0972217	0.0972217
RETREG2	6.93954	7.34447	7.79047	8.16117	7.77437	8.35915	6.89314	7.12306	7.1093	6.89349	7.06859	6.65003	7.03695	7.63871	8.0305	7.82059	7.57206	6.48964	7.3224	7.69778	7.87037	7.9172	8.09447	6.46683	6.53896	6.52601	6.2032	6.14907	6.21447	6.21051	6.39205	6.33254	6.55483	6.40917	6.54783	7.15818	6.989	5.58648	6.9897	7.78848	6.29299	0.097224	0.097224
ENO1	8.1222	8.1759	9.86806	9.83608	10.0334	10.0658	8.76667	8.41912	10.0047	8.52481	8.49081	8.41733	8.37561	9.61747	9.69751	9.72459	9.51399	7.1127	7.99985	8.32178	8.32003	8.44785	8.24363	7.59208	7.8499	7.9421	7.13041	7.62564	7.66765	9.28102	9.3628	9.32763	8.38351	8.144	8.18701	8.91799	8.95678	7.43353	7.99761	9.46354	7.99696	0.0973149	0.0973149
ARID1B	5.48123	5.98407	5.47273	5.61536	5.33695	5.44054	5.76299	6.0725	6.1393	5.72715	5.88293	5.924	6.47021	5.99147	5.98532	5.93655	5.96503	6.24119	5.85817	6.21644	6.23431	5.73722	6.19916	5.97179	6.35612	6.3697	6.55062	6.36246	6.30073	6.22413	6.39205	6.28527	6.76442	6.6031	6.53144	6.16751	5.88461	9.26334	6.28023	6.02543	6.36775	0.0973283	0.0973283
NKAPD1	5.76299	5.17264	4.23587	4.44065	4.22725	4.10913	4.84618	4.74147	4.54219	4.78096	5.01062	5.52583	5.00773	4.3152	4.05445	4.33889	4.25578	5.29435	4.65345	3.95145	4.14792	4.08394	3.94077	5.2399	4.78347	4.78096	4.58842	4.82246	4.83567	5.15557	5.16535	5.17726	5.11654	5.19871	4.97705	4.11601	4.63953	4.85038	4.72425	4.63027	5.31938	0.09733	0.09733
EIF3J	7.37859	6.62335	7.20381	6.82236	7.59677	7.07333	6.09883	5.94768	6.23613	5.80166	5.86241	7.43169	6.72481	7.23152	6.9308	7.15783	7.15516	6.47138	5.7042	6.09595	5.99602	6.29015	5.93266	6.58917	5.7552	5.90485	5.39665	5.63902	5.57682	6.09662	6.1363	6.01714	6.0698	6.01364	5.99411	5.87185	5.81098	7.87822	6.32999	6.47677	6.39278	0.0973664	0.0973664
FEZ2	5.53617	4.95392	5.42618	5.19364	5.23838	5.2036	4.84618	4.97602	4.72244	4.82001	4.94626	5.6294	5.18031	5.02889	5.12106	5.02826	5.05636	5.4329	4.84247	5.00306	5.04916	4.917	4.85243	5.30092	4.75715	4.78414	4.69586	4.81929	4.92253	3.99728	4.17636	3.98819	4.40047	4.52912	4.70713	4.7514	4.43036	6.72327	5.4827	5.75644	5.39918	0.097409	0.097409
POGK	6.73762	6.81757	5.21972	5.47713	5.4678	5.27312	5.76433	6.18817	6.00318	5.87251	5.573	6.61621	6.85443	5.74442	5.78553	5.91621	5.73103	6.99989	6.80773	6.33906	6.23338	5.89158	6.44187	6.16762	5.77771	5.79013	5.77561	5.60626	5.59982	5.74625	5.8311	5.72668	5.97053	6.1926	6.28153	6.54641	6.00864	8.45325	6.36488	5.31318	6.14428	0.0974362	0.0974362
MIEF1	5.76196	5.54953	5.05816	5.14735	4.78514	5.23074	4.64842	5.12146	5.45899	4.63043	4.69673	6.06639	5.86398	5.85407	6.01608	6.12723	5.95188	4.91369	4.82337	5.07995	5.04488	4.49188	4.90139	5.25449	4.72556	4.74551	4.62189	4.67053	4.6353	5.60066	5.53988	5.37087	5.47831	5.49645	5.39007	5.15311	4.9704	3.85256	4.68654	5.2724	5.37067	0.0974602	0.0974602
DNAJC2	6.8043	5.66464	5.35176	5.26042	5.62726	5.28353	5.73592	5.67397	5.60256	5.78859	5.77178	6.62289	5.52177	5.42306	4.82508	5.23054	5.43041	6.14017	4.81264	4.17185	4.42951	4.78453	4.39603	6.13052	5.70992	5.91286	5.57209	5.82689	5.72774	5.56542	5.53988	5.80191	5.54146	5.60318	5.54783	5.31056	5.69845	6.17101	5.05532	5.50798	6.29223	0.0974907	0.0974907
MYH9	8.23482	9.50829	9.48585	9.63502	9.63639	9.65641	9.35881	9.36064	9.43773	9.41148	9.70343	8.33249	9.79327	9.25013	9.22997	9.12463	9.0716	9.32779	10.2925	10.9696	11.0842	10.2524	10.8739	9.66364	10.229	9.90533	10.2616	10.39	10.0644	9.25028	9.1672	9.17504	10.3665	10.0645	10.0738	8.82346	9.45315	5.43462	10.6815	10.7068	9.088	0.0975029	0.0975029
CDKN1B	6.62722	5.74266	5.85185	5.59394	6.18558	6.0063	5.32264	5.63549	5.50281	5.59079	5.82445	6.00876	5.17851	5.18716	4.93454	5.42373	5.63556	6.88152	5.77993	5.93592	5.92568	6.221	5.86375	7.32889	6.61032	6.52553	6.02556	6.49015	6.34459	6.02578	5.8601	5.89074	6.39972	6.41175	6.33919	5.70904	5.78822	4.58779	6.75689	6.73068	7.28917	0.0975487	0.0975487
FOXK2	5.54096	5.87328	5.81138	5.86822	5.57267	5.78982	4.85124	5.22716	5.16768	4.86427	4.65856	6.11344	6.29756	6.48398	6.45727	6.38582	6.21529	6.0322	6.24395	6.89213	6.72392	6.35274	6.67894	6.34172	5.79455	6.034	5.90199	5.86969	5.80893	6.42624	6.36397	6.45413	6.23423	6.24426	6.3321	6.13807	5.86374	8.01837	5.93916	6.22427	6.24589	0.0975769	0.0975769
TP53BP1	5.20346	5.38216	4.82929	4.97249	4.69509	4.8862	6.17337	5.99265	5.80115	6.15297	6.25865	6.47808	6.7593	5.81705	6.09941	5.83578	5.93527	6.04656	6.26849	5.64372	5.8975	5.65406	5.86903	6.10759	6.37202	6.14575	6.70327	6.42433	6.52363	6.49903	6.57113	6.51874	6.49574	6.52409	6.3802	6.14324	6.41338	4.26651	6.0997	5.97708	6.12393	0.0975962	0.0975962
FLII	5.27125	6.43315	6.95112	7.09661	7.00386	7.08825	6.13244	6.33872	6.67624	6.13244	5.84813	5.70053	6.84508	7.15941	7.39016	7.26556	7.06566	5.57199	6.96517	7.53062	7.62074	7.50713	7.53478	5.78464	6.11046	6.26149	6.08606	5.97538	6.09284	6.48401	6.42737	6.41473	6.19121	6.28076	6.45382	6.45698	6.32724	5.96469	6.88417	7.72379	5.41463	0.0976007	0.0976007
NARF	4.82425	5.10572	5.79193	5.53222	5.36643	5.45902	5.09869	5.25665	4.81474	5.02145	5.1922	5.00973	4.91708	5.04854	5.27005	5.25726	5.08976	5.41692	5.60325	5.32172	5.7725	5.82691	5.71128	6.48783	6.28963	6.45297	6.15426	6.38731	6.31422	6.2421	6.39205	6.4027	6.24086	6.06133	6.2342	5.05516	6.36061	5.72386	4.96489	5.61582	6.32678	0.0976028	0.0976028
CPNE3	6.99855	6.18748	5.30107	5.72188	5.81426	5.76775	6.62087	6.51668	6.52051	6.65216	6.69347	6.49553	5.53944	5.31805	5.02532	5.30925	5.32725	7.1458	5.5094	5.65747	5.79685	5.4321	5.54737	6.41905	7.05991	6.37971	5.92977	6.03813	6.17541	5.58666	5.36474	5.50448	5.61479	5.78459	5.6155	6.55709	4.9898	5.07247	5.78383	5.60559	6.18497	0.0976154	0.0976154
CELF1	7.5739	7.59049	6.76168	6.71931	7.16349	6.83595	7.11843	7.16786	7.40198	6.80543	6.96533	6.97675	6.95911	6.88765	6.77272	7.02768	6.98887	6.46314	6.26613	6.63462	6.49392	6.44341	6.60908	7.04029	6.70081	6.57042	6.66553	6.55549	6.63839	7.26823	7.19169	7.33004	7.31267	7.18991	7.32182	6.31091	6.50336	10.6853	6.57474	6.78061	6.8277	0.0976433	0.0976433
SHC1	7.27614	7.43796	7.60719	7.65529	7.3328	7.75945	6.16528	6.35603	6.32861	6.19071	6.41566	6.6108	6.90656	7.49051	7.74473	7.26043	7.29126	6.59238	7.07875	8.02658	7.77454	7.39056	7.99406	6.6352	5.76689	6.1031	6.01448	6.13892	5.87739	6.34544	6.35585	6.38241	6.73183	6.78003	7.04168	7.03303	6.96645	5.72386	7.92271	7.93284	6.83763	0.097644	0.097644
STX12	6.35234	5.27491	5.09434	5.12363	5.27614	5.11316	5.29694	5.29755	5.06493	5.07803	5.0176	6.11745	5.28375	5.20638	4.8717	4.96484	5.13701	6.05562	4.98112	4.90401	5.15212	5.27757	5.00422	6.17243	5.64217	5.75085	5.4849	5.61177	5.80143	5.21135	5.39676	5.5342	5.0614	4.89873	5.00503	5.01911	4.67762	3.26977	5.8204	5.27369	6.0911	0.0976741	0.0976741
SETD3	6.90886	7.01221	6.48419	6.37208	6.8008	6.68322	6.81056	6.32779	6.48817	6.42616	6.47347	7.06403	7.26873	7.11985	6.99117	6.95701	6.97756	5.47884	5.90839	5.77705	5.7712	5.69489	5.44966	5.66957	5.89665	5.83298	5.93761	5.82452	5.95017	5.75253	5.68312	5.51197	5.83681	5.95639	5.80132	6.12769	6.01811	4.58779	5.93499	7.19004	5.7943	0.0976763	0.0976763
SAFB2	7.0519	7.68521	7.06183	6.74674	7.13123	7.22409	7.32237	7.17357	7.28853	7.1015	6.97133	6.34965	7.19393	6.93064	6.88608	7.07266	7.24685	6.26872	6.72834	6.48586	6.47974	6.58121	6.5212	6.60989	6.80876	6.68415	6.78114	6.76086	6.72822	7.00176	7.01467	7.02975	7.24458	7.24855	7.26428	6.88139	7.6729	10.8293	6.95987	6.80359	6.58374	0.0976774	0.0976774
XPOT	8.00048	7.26049	6.18572	6.44567	6.59709	6.51239	7.47138	7.37098	7.36175	7.44084	7.33192	7.33652	6.71068	6.19754	5.84437	6.02211	6.0707	7.32427	6.0908	5.88618	5.79048	5.82446	5.74232	7.15896	6.99714	7.38955	6.67025	7.16121	7.02864	6.58601	6.74293	6.62958	6.47338	6.55773	6.38477	6.85095	6.17036	4.85038	6.85551	5.81618	7.11319	0.0976906	0.0976906
RABEP1	7.6969	7.43936	5.66405	5.79503	5.76642	5.75285	7.21717	7.30826	7.3243	6.96298	7.01904	7.13057	6.9792	5.80554	5.65833	6.00295	5.82599	7.12751	6.25904	6.10043	5.8975	5.92971	5.99037	6.96631	6.82674	6.83665	6.7868	6.75423	6.88624	6.79214	6.88519	6.80744	6.65631	6.64378	6.64565	6.0349	6.20751	4.85038	7.48633	6.68043	7.04084	0.0977194	0.0977194
ARL6IP5	6.71662	5.87605	6.22432	6.22658	6.60947	6.44678	6.02471	5.90813	5.63949	5.84963	5.96463	6.39174	5.59593	5.82328	5.91731	5.77134	5.85807	6.03548	5.90335	5.80889	5.88798	6.17652	5.75759	6.09751	5.46413	5.50131	5.05563	5.65067	5.6108	5.4072	5.41252	5.32059	5.71228	5.59069	5.50648	5.4167	6.27569	3.26977	6.86586	6.27997	6.39844	0.0978832	0.0978832
ESF1	6.26467	5.33861	4.69439	4.40173	4.4418	4.23241	5.19527	5.09249	4.97	5.18327	5.04061	5.74874	5.11109	4.83678	4.43582	4.83687	4.77578	5.38442	4.18622	4.2586	4.21034	4.79208	4.08094	5.57391	5.28935	5.51094	4.89259	5.46011	5.3783	4.99531	4.84386	4.93142	5.06701	4.90975	4.8528	4.27499	4.90478	5.43462	5.1112	4.43395	5.57567	0.0979544	0.0979544
PCBP2	9.13688	8.64985	8.92028	9.11067	9.46851	9.44962	7.02982	8.04425	8.16249	6.79947	7.22647	8.77695	8.34227	8.92435	8.90355	9.18211	9.21868	8.52019	8.15799	8.26678	8.16049	8.37664	8.42078	8.06536	6.57707	6.73104	6.98251	6.74548	6.68215	8.39189	8.37651	8.41617	8.46915	8.3701	8.36718	8.21178	8.70893	7.26365	7.97708	8.66958	8.44633	0.0979561	0.0979561
SLC44A1	7.97618	6.87621	6.07543	6.15818	6.31517	6.13828	7.13043	7.0268	7.24081	6.64915	6.82058	7.37656	6.43003	6.31652	5.82713	6.5829	6.30723	7.03957	5.30724	6.07333	5.77508	5.53315	5.70144	6.56376	5.71153	5.8276	6.45554	6.02373	6.22879	6.76754	6.87386	6.82858	5.87995	5.88936	5.83511	6.38143	4.8467	6.58582	6.56014	5.28783	6.30585	0.0980506	0.0980506
PJA2	8.63375	7.86272	6.44893	6.48576	6.59709	6.60863	8.12735	8.18389	8.63011	8.10808	8.14204	8.05433	7.39776	6.95024	6.66743	7.02595	6.89923	7.87779	6.4344	6.60969	6.76544	6.60426	6.7292	7.96855	7.93574	8.08044	7.94814	8.13921	8.04569	6.45349	6.40392	6.40672	7.0698	7.22597	7.08023	6.92326	6.08405	7.30803	7.16698	7.41276	7.82952	0.0981546	0.0981546
XPO7	6.62327	6.54538	6.24235	6.44806	6.48333	6.16666	6.65523	6.66585	6.61267	6.75202	7.1192	6.39564	6.58136	6.375	6.09155	6.46943	6.20978	6.04331	5.63038	5.62206	5.53557	5.24861	5.49821	5.99804	6.0733	6.01179	6.04963	5.91647	6.02004	5.87273	5.62346	5.72023	6.05011	5.95461	5.92467	5.65765	5.73995	9.03155	6.15238	6.17672	5.77049	0.0981804	0.0981804
UBE2R2	6.84646	7.43467	6.49175	6.73504	6.26284	6.66543	6.23558	6.38583	6.67966	6.11684	6.30975	6.39474	6.79358	6.33264	6.34939	6.53276	6.35422	6.01771	5.75326	6.1788	6.15422	5.76305	6.08725	6.52064	5.86945	5.7646	5.75357	5.73811	5.8419	5.39119	5.48879	5.37087	5.8036	5.81126	5.79561	5.25202	5.295	3.85256	6.06039	6.88065	5.94017	0.0982579	0.0982579
TCF20	4.86107	5.80509	5.22335	5.30328	5.15301	5.34443	5.6252	6.01735	5.87446	5.46503	5.43041	5.07033	6.06624	5.52987	5.77902	5.51018	5.40168	4.64022	5.54871	5.96938	6.03102	5.41754	6.11568	5.84374	6.38623	6.27229	6.99984	6.6487	6.76096	6.25984	6.10756	6.13335	7.02102	6.85172	6.77893	5.44833	6.23215	5.43462	5.59173	6.19593	5.80287	0.0982684	0.0982684
LOC789384	3.99285	4.00995	3.50112	3.5892	3.7961	3.52599	4.19101	4.20515	3.93592	4.18167	4.11588	4.34359	4.15753	3.88541	3.75618	3.90062	3.73265	4.81349	4.78437	4.09758	4.30633	3.94188	4.25247	4.34404	4.48266	4.34154	4.80788	4.50267	4.49343	4.28414	4.17636	4.1505	5.18864	5.31922	4.58536	4.39672	4.41405	3.85256	4.71595	4.8084	4.61395	0.0983746	0.0983746
NVL	6.93364	6.1536	5.46046	5.38536	5.75755	5.53066	6.53631	6.62953	6.38573	6.7237	6.74131	6.74933	5.89148	5.45688	5.27237	5.54914	5.59384	6.97862	5.58572	5.36891	5.21436	5.50587	5.30121	6.50776	6.42755	6.42676	6.3631	6.39319	6.45135	6.09662	5.8601	5.84996	5.92183	5.96697	5.78873	5.74515	5.53078	4.26651	6.37282	6.76829	6.55551	0.0983783	0.0983783
EPS15L1	3.71658	4.94338	4.65187	4.47854	4.7227	4.40435	4.85879	5.15647	5.11218	4.78754	4.69093	5.40117	6.09018	5.85508	5.82081	5.78975	5.72331	4.95854	5.97147	5.64678	5.58793	5.72017	5.75189	4.99902	5.56038	5.47401	6.15829	5.55377	5.35425	5.69499	5.61668	5.77104	5.57728	5.56654	5.81041	5.60061	5.99225	5.43462	5.7092	5.75089	5.02591	0.0983856	0.0983856
HNRNPD	7.89932	7.84231	8.04937	7.79042	8.34525	8.02197	6.44815	6.77231	6.68985	6.55198	6.47093	7.80676	7.94142	8.07916	7.83063	8.23394	8.19037	7.84607	7.3337	7.97322	7.70444	7.78443	7.71625	8.27133	6.97313	6.88298	6.84964	6.97203	6.94347	8.53084	8.52699	8.50327	8.48896	8.40099	8.34604	7.72244	8.30622	5.07247	7.52798	8.00559	8.42205	0.0984083	0.0984083
BAG6	7.01283	7.4891	8.34542	8.55672	8.194	8.55331	7.44905	7.43076	7.41842	7.20633	7.49245	6.36963	6.93074	7.853	8.17568	7.84673	7.79969	6.23949	7.66564	8.35146	8.27009	8.15942	8.24227	6.55273	6.89399	6.86132	6.91423	7.01461	6.93539	7.37182	7.29939	7.2517	7.08186	7.06251	7.238	7.38542	7.50398	4.85038	7.38186	7.96398	6.40969	0.0984083	0.0984083
LRCH1	5.64351	5.29162	5.00426	4.76583	5.01839	4.73519	5.61186	6.14317	5.84922	5.7053	5.86499	6.08063	5.79061	5.34719	5.51099	5.44712	5.47706	6.50248	5.9618	5.69795	5.57465	5.41428	5.71128	6.21222	6.71697	6.35106	6.89665	6.53967	6.76798	5.59368	5.68312	5.63365	5.56279	5.60205	5.57207	5.43155	5.48172	7.47305	6.14004	6.44959	5.67812	0.098437	0.098437
NCBP2	5.88089	5.19945	5.95819	5.77613	5.92536	6.00316	5.67594	5.32125	5.28884	5.38916	5.7426	6.10393	5.50603	5.8367	5.58933	5.69306	5.83676	5.552	4.95989	4.93193	4.85037	5.09638	4.97511	5.75928	5.37939	5.57843	4.75916	5.78684	5.56639	5.29119	5.39676	5.27731	5.49227	5.51939	5.34075	5.33106	5.74729	8.28581	5.43382	5.15814	5.71601	0.0984429	0.0984429
PDPR	6.12905	6.19193	4.8623	5.29269	5.19304	4.86557	5.47449	5.79209	5.97678	5.36149	5.65881	6.87506	7.03906	6.52026	6.56901	6.70112	6.3839	6.65716	6.31863	6.17774	6.14326	5.50587	6.02707	6.38381	5.84614	5.70964	6.15762	5.79494	5.6652	6.14994	6.18755	6.19976	6.94537	6.77552	6.73546	6.55998	6.65206	4.58779	6.51703	6.59154	6.51245	0.0984838	0.0984838
SMARCAL1	4.47765	5.49106	5.17162	5.41986	5.36058	5.43122	5.09443	4.92473	5.38062	4.85385	4.90923	4.6393	5.29462	5.05031	5.04986	5.25136	5.06249	4.24028	4.47721	4.96179	4.86499	5.01486	5.02961	4.24156	4.391	4.39451	4.70508	4.36366	4.31131	5.43871	5.29847	5.32909	5.42105	5.00352	5.33761	4.86513	4.43845	3.26977	4.93304	5.48697	4.08862	0.0985107	0.0985107
CAPZA1	8.81811	7.69623	7.73107	7.30473	7.73085	7.48074	7.1885	7.53735	7.232	7.22464	7.24888	7.88219	7.02269	6.7044	6.42637	6.44123	6.55673	8.59	7.22465	7.16613	7.12166	7.3515	6.97361	9.13517	8.21048	8.25086	7.72601	8.3032	8.26559	8.68082	8.67063	8.73046	8.39804	8.29982	8.34624	6.8752	8.10257	6.84875	7.4426	7.00292	9.32219	0.0985317	0.0985317
TMEM245	6.42013	5.77867	4.78078	5.36021	5.15976	5.01041	6.18643	6.38302	6.05876	6.05998	6.02126	6.40222	5.74868	5.07143	4.97211	5.0857	5.21339	6.43565	5.46762	5.57132	5.40155	4.95111	5.45201	6.28776	6.29663	6.08388	6.39534	6.00919	6.30701	6.12595	6.02799	6.06882	6.82196	6.64982	6.71262	5.40815	5.68491	5.26488	6.52773	6.72266	6.44841	0.0985576	0.0985576
UFC1	6.40249	6.00322	6.46436	6.37711	6.66982	6.5256	6.29243	5.59354	5.94877	5.90011	6.1099	6.16641	5.95344	6.05114	6.07305	5.98175	6.30076	5.59614	5.29033	5.39833	5.34876	5.8512	5.33469	5.73607	5.52778	5.65685	4.91182	5.6807	5.57602	5.55107	5.48134	5.54154	5.4152	5.24436	5.27004	6.13678	5.94902	3.26977	5.43044	5.66882	5.86142	0.0985844	0.0985844
TMED4	6.69049	6.27305	6.0511	6.03007	6.33319	6.22451	5.70554	5.55533	5.8934	5.72943	6.21884	7.14384	6.84052	6.78062	6.86626	6.93879	7.13057	6.37128	6.34119	6.15099	6.00595	6.09952	5.97901	6.25457	5.99067	5.99405	5.46116	5.8134	5.74207	5.68846	5.69605	5.7331	5.59938	5.7015	5.65639	6.64434	6.05409	3.85256	6.76261	7.29364	6.01393	0.0986947	0.0986947
MED1	7.09199	7.22233	5.57867	5.56341	5.67986	5.47273	6.25382	6.68424	6.71668	6.34816	6.41918	6.8815	7.06064	5.87423	5.58747	6.07979	5.85807	7.18496	6.32317	6.24607	6.22773	5.68412	6.20614	7.42031	6.88366	6.91561	6.84089	6.71977	6.78296	7.19632	7.21882	7.21088	7.4305	7.42935	7.39198	6.15734	6.58987	8.19419	6.65718	6.24352	7.40089	0.0987258	0.0987258
IRF3	5.46243	6.28666	6.33764	6.1287	6.00623	6.32866	5.75222	5.92853	5.46375	5.53451	5.46655	4.83151	5.43152	5.43261	5.60964	5.49529	5.50659	5.39771	6.69778	6.14558	6.17295	6.45613	6.23371	5.92808	6.15145	5.93663	5.88425	6.17474	6.30363	6.90358	6.96212	6.91584	6.76902	6.69454	6.82674	6.46833	7.49285	4.58779	6.35691	6.05503	6.49472	0.0987626	0.0987626
PPME1	4.83793	4.58177	4.72034	4.88349	5.21265	4.83052	5.13022	4.86552	5.18123	5.00459	4.8453	5.4802	5.12848	5.03964	5.07929	5.2748	5.19397	4.77012	4.95209	4.10206	3.99675	4.24293	4.07485	4.51438	4.50143	4.77137	4.50224	4.64208	4.45394	5.52929	5.4281	5.40344	4.53338	4.51717	4.78296	5.54708	4.81754	6.43389	5.07707	5.67274	4.30898	0.0987726	0.0987726
ACP2	6.09936	7.04399	7.14083	7.24689	6.84962	7.24687	6.57654	6.77981	6.72397	6.38697	6.59817	5.53892	6.28316	5.6078	6.08761	5.91993	5.66205	6.11563	6.83289	6.64001	7.37979	6.58773	7.13729	6.6852	6.38218	6.3755	6.61167	6.73794	6.45744	5.14606	5.0187	5.19598	5.90626	5.92326	6.09425	5.43366	5.96521	5.07247	6.26468	6.12326	6.05661	0.098889	0.098889
RAB10	7.79554	7.12547	6.88955	6.9012	7.01693	6.90496	6.45564	6.45843	6.45986	6.46979	6.52007	7.3668	6.9881	6.78009	6.57465	6.75106	6.61942	7.11394	5.98395	6.80696	6.60699	6.47032	6.49978	7.42515	6.71897	6.88409	6.53106	6.77485	6.76728	6.74881	6.78287	6.68362	7.09244	7.03888	6.85611	6.2464	6.24027	3.26977	6.53364	6.03841	7.53284	0.0988979	0.0988979
MSL1	6.61536	6.11892	6.20791	6.22379	5.97977	6.21367	5.85015	5.70582	5.99881	5.67129	5.56667	6.37572	5.9271	5.9417	6.05969	5.62858	6.02748	6.79182	6.57812	6.75675	6.459	6.51357	6.35038	6.67913	5.93996	5.91359	5.76595	5.51703	5.83055	6.57542	6.46939	6.64328	6.77246	6.73431	6.53487	6.49079	6.78369	3.26977	6.65067	6.18567	6.96037	0.0989091	0.0989091
CDYL	4.92652	4.08375	4.3861	4.47854	4.03508	4.54936	3.76779	4.15328	4.05424	3.887	3.78071	4.48443	3.94591	4.2944	4.39384	4.09085	4.17885	5.12885	4.6292	5.22859	5.61846	5.36283	5.05146	4.59112	4.21565	4.35229	4.36945	4.20009	4.33608	4.76617	4.61796	4.82724	4.3975	4.37874	4.26342	4.72064	4.23524	5.26488	4.59152	4.74275	5.16024	0.0989488	0.0989488
SUPT16H	6.28691	6.35084	5.64521	5.47244	5.51594	5.45902	6.58567	6.60319	6.36638	6.60512	6.79644	6.44428	6.49161	5.82432	5.63329	5.74221	5.59595	6.95183	6.42949	6.28694	6.18369	6.21914	6.23097	7.18729	7.20125	7.3453	6.92255	7.28281	7.37326	7.46274	7.53707	7.60496	7.41226	7.3297	7.30945	6.08406	6.86358	7.01861	6.78194	6.09942	7.30357	0.0989622	0.0989622
RPL7L1	6.86423	5.99176	6.53479	6.49272	6.72547	6.60241	6.35604	6.05317	6.18036	6.29603	6.47178	6.40937	5.94019	6.19193	6.1954	6.26816	6.34921	5.86338	6.04754	5.4092	5.56572	5.94559	5.67554	5.98716	5.82543	6.05126	5.5518	5.89628	5.92777	6.53591	6.53561	6.69353	6.18607	6.20383	6.02567	6.30055	6.75766	9.53011	6.24223	6.56171	6.27156	0.0990034	0.0990034
PIAS2	7.07435	6.22493	5.13349	5.31903	5.418	5.33446	6.44063	6.47898	6.67829	6.43178	6.4139	7.02736	6.33305	6.04047	5.62787	6.12239	5.88772	6.90391	5.70651	5.30629	5.14215	4.95336	4.83454	6.67031	6.85182	6.8815	6.717	6.68837	6.69215	5.84361	5.9329	5.60593	6.3166	6.32256	6.32815	6.10141	6.09112	6.65618	6.28911	5.91138	6.84542	0.0990039	0.0990039
RPL13A	8.81194	8.25471	10.5591	10.5085	10.6686	10.7207	8.98085	8.94667	9.36317	9.19852	9.3519	8.37226	7.72119	9.72193	9.88627	10.0712	9.92266	8.54464	9.13514	10.0571	10.1981	10.6393	10.1399	9.68349	9.61073	9.92369	9.15062	9.94472	9.84528	10.2585	10.2398	10.2282	9.98523	10.0141	9.773	9.97948	10.6277	13.9967	9.16379	9.64912	9.9516	0.0990361	0.0990361
DCTN2	7.14283	7.19595	7.09989	7.49353	7.52016	7.51867	7.04809	6.79311	6.99394	7.05406	7.03861	6.98972	6.89329	6.92582	6.96345	7.24346	7.25691	6.85952	7.514	6.67874	6.93154	7.2533	6.99954	6.82803	6.7667	6.78639	6.619	6.67702	6.63455	6.75821	6.51752	6.81956	6.78839	6.69454	6.67206	7.414	7.335	3.26977	7.78909	8.22314	6.61871	0.0990385	0.0990385
EDEM2	5.2451	5.25162	5.70881	5.67777	5.89737	6.12388	5.63109	5.71703	5.43657	5.65699	6.02589	4.93579	4.9241	5.09223	5.37735	5.25726	5.35499	4.61067	4.99637	5.28085	5.5264	5.53315	5.42834	5.14714	5.79835	5.73779	5.13551	5.81976	5.53875	4.60889	4.80858	4.63491	4.89475	4.84812	5.00106	5.38218	5.43397	3.26977	5.33438	4.32601	5.04948	0.0990542	0.0990542
PPM1B	7.64256	6.61922	6.25838	6.37711	6.42008	6.20548	7.19646	7.19577	7.21845	7.04585	7.21337	7.33698	6.51484	6.57734	6.2704	6.48709	6.5953	7.25658	5.75886	6.08808	5.68454	5.87864	5.81713	6.94003	7.43575	7.38851	7.26921	7.35278	7.54736	6.72346	6.7615	6.57701	6.96253	6.84791	6.59198	6.05285	6.17399	9.25203	6.13849	6.60495	7.51145	0.0991015	0.0991015
ZNF394	5.11318	4.73927	3.93264	3.75276	4.21434	3.9998	4.99746	5.16795	4.99651	4.94696	4.89919	4.96275	4.6447	4.5489	4.26471	4.46138	4.49669	4.65392	4.59706	3.95641	3.99232	3.7012	4.05644	4.39103	4.68836	4.50848	4.61995	4.5301	4.79088	4.36835	4.26579	4.36413	5.23755	4.99321	4.87679	4.29368	5.03584	3.26977	4.15145	4.43395	4.95085	0.0991605	0.0991605
RNF19A	7.00116	6.20302	5.30794	5.15906	5.1996	5.37394	6.6045	6.71978	6.89111	6.52204	6.67373	7.37747	6.74399	6.22135	6.01608	6.17627	6.17766	7.72738	6.8233	6.951	6.82337	6.82574	7.07845	7.23727	7.45586	7.0905	7.10905	7.25988	7.52392	7.34506	7.31832	7.35523	7.27196	7.23985	7.16858	6.34156	6.52441	6.26406	7.30539	7.24574	7.79506	0.0991779	0.0991779
TLK2	5.58564	4.9953	4.4863	4.56033	4.62853	4.40435	5.64425	5.62363	5.51967	5.4664	5.58714	5.32954	5.03888	4.42042	4.56627	4.48669	4.65925	5.71526	5.33749	4.6342	4.85037	4.82434	4.71051	5.71907	5.9706	5.96212	5.94073	5.96177	6.05489	5.21135	5.28141	5.20524	5.35226	5.37723	5.28479	4.93229	5.3635	4.26651	5.67324	5.10397	5.82195	0.099243	0.099243
SAP130	5.26981	5.43764	4.69962	4.80364	4.2653	4.49668	5.8362	5.94101	5.71595	5.75875	5.84159	4.99081	5.31405	4.75867	4.77035	4.66131	4.757	5.61814	5.1076	4.79212	4.99921	4.48258	4.80911	5.65727	5.84467	5.7822	6.08253	5.79978	5.75201	5.72724	5.8829	5.7585	5.9575	5.81028	5.91206	5.15822	5.65225	4.58779	4.7104	5.48363	5.7126	0.0992594	0.0992594
DHX16	3.82647	4.78719	5.06223	5.18221	4.8781	5.21451	4.61612	4.77403	4.70111	4.67371	4.53434	4.36457	5.10967	5.05209	5.49519	5.10544	4.90763	4.6385	5.6316	5.73876	5.70906	5.79971	5.82802	4.96837	5.06416	4.96453	4.88936	4.81611	4.95611	5.64185	5.59614	5.57766	5.77189	5.75029	5.78758	6.00402	6.15878	4.85038	5.42536	5.98578	5.22379	0.0992617	0.0992617
SNX2	8.32045	7.11377	7.2084	6.92713	7.34766	6.78742	7.05577	6.98985	6.61908	7.21897	7.53966	8.66619	7.84523	7.49897	7.3424	7.30877	7.35196	7.62915	6.42457	6.08808	6.39494	6.48203	6.26878	7.50016	6.69838	6.85868	6.44623	6.66691	6.76307	6.77373	6.66617	6.7099	6.51434	6.55072	6.77893	6.04735	6.91158	9.62087	6.78492	6.43119	7.84385	0.0993087	0.0993087
LRRC41	5.336	6.09055	6.31908	6.47876	6.37149	6.46974	5.76834	5.5453	5.78095	5.81138	5.84421	5.58118	6.11891	6.38698	6.55479	6.41511	6.52156	5.29325	6.49603	6.12813	6.30931	6.19277	6.1652	5.63234	5.51398	5.53662	5.61867	5.51703	5.52887	5.96758	6.08807	5.96899	6.12642	5.89584	5.98008	6.82146	6.11023	3.85256	6.85205	7.81888	5.57067	0.099352	0.099352
TCF12	6.85753	6.12592	4.91269	5.21063	5.37225	5.05968	6.41013	6.56276	6.39324	6.28908	6.47769	6.85863	6.33791	5.7279	5.40297	5.45483	5.41372	7.25658	6.13796	6.08242	5.87961	5.49512	5.90549	6.70592	6.64365	6.78004	6.72336	6.73794	6.831	5.90692	6.08316	5.91353	6.20145	6.31292	6.25931	5.66485	5.57456	4.85038	6.86898	6.27804	6.9028	0.0993664	0.0993664
ILF3	5.73612	6.2173	5.92733	6.03007	6.13168	5.99051	5.91675	6.25275	6.08061	6.00267	5.91816	6.14873	6.54315	6.31578	6.31831	6.52056	6.33536	5.84782	6.17277	6.43532	6.39913	6.02461	6.44305	6.2206	6.51422	6.52316	6.85379	6.61205	6.64069	6.95623	7.07034	6.94931	6.83681	6.61828	6.67766	6.2428	6.53105	9.87802	6.30624	6.84503	6.35325	0.0994337	0.0994337
SYMPK	4.23647	5.87466	5.91164	5.94128	5.79271	6.05873	5.43632	5.75885	5.84801	5.37757	5.51994	4.36702	5.55863	5.49774	5.87521	5.50771	5.41132	4.69093	5.59075	5.9068	5.74772	5.6049	5.78394	5.02904	5.51675	5.68263	5.74466	5.50524	5.51642	6.40646	6.50288	6.34936	6.15128	6.05225	6.20951	6.33593	6.10071	7.43353	5.48677	6.20137	4.89789	0.0994466	0.0994466
SNX9	7.85534	7.62262	7.64155	7.76669	8.21441	8.06257	7.86128	7.57419	7.95732	7.64311	7.64178	6.92327	6.75356	6.70045	6.53175	6.8941	6.95879	6.89492	6.91892	6.86342	6.85057	6.84643	6.86762	6.81578	6.63603	6.98737	6.78506	6.76623	6.74041	5.54385	5.48134	5.66757	6.08739	6.1019	6.20779	6.00968	6.55123	6.72327	7.8896	7.39417	6.57938	0.0994581	0.0994581
SF3B1	9.92051	9.28778	7.70597	7.75322	8.01855	7.86021	9.40358	9.37628	9.07851	9.3747	9.46989	9.97162	9.41065	8.23599	7.88808	8.13098	8.26205	10.5013	9.32598	8.23325	8.06819	8.27593	8.08125	10.5389	9.9249	9.90825	9.83281	9.90986	10.0353	9.75535	9.82455	9.8153	10.1422	10.1911	10.0239	9.42939	10.0298	7.90736	9.96571	8.46158	10.7881	0.0994822	0.0994822
ABT1	4.71841	4.61866	4.31294	4.21233	4.36211	4.46959	4.30223	3.98545	3.82686	4.25317	4.15858	4.55806	4.64601	4.68067	4.52019	4.46648	4.36399	4.05909	4.11816	4.44984	4.63689	4.35249	4.34133	4.15476	4.05718	4.42131	3.84388	4.17549	4.30361	4.49363	4.17636	4.1116	3.9239	3.98307	3.91308	3.67035	3.83669	6.43389	4.52977	4.20122	4.11292	0.0995017	0.0995017
SNRNP27	5.90985	4.96698	4.66796	4.7032	5.46235	5.14774	4.925	5.00191	4.80977	4.97222	4.84269	5.55243	4.65057	4.56635	4.3015	4.55527	4.7418	5.60145	4.24484	3.96134	3.7977	4.2648	3.88622	5.39448	4.85382	4.76977	4.96342	4.83979	4.92755	4.43235	4.85543	4.79077	5.01184	5.05071	4.80586	4.75814	4.9106	3.85256	5.35144	4.68372	5.60289	0.099518	0.099518
TMA16	4.47515	4.17213	4.31294	4.00726	4.60894	4.16648	4.0354	4.19236	3.93134	4.15816	4.00323	4.50791	4.33963	4.38432	3.92485	4.34444	4.21783	4.54968	3.74664	3.5865	3.69776	4.06329	3.66106	4.39433	4.02381	4.22937	4.03723	4.21224	4.14442	4.63633	4.57661	4.34749	4.16966	3.71247	4.31542	3.50372	4.2651	2.27627	3.85176	3.84233	4.27861	0.099532	0.099532
C23H6orf89	7.66794	7.60602	6.92123	7.55245	7.73424	7.54917	7.62756	7.77524	7.42046	7.79701	7.7155	7.06271	6.95767	6.73835	6.75294	6.82732	6.95137	6.97624	6.89776	6.52555	6.73126	6.46245	6.65874	6.68183	6.17444	6.31194	6.62484	6.29096	6.09898	6.25984	6.33534	6.57343	6.99918	7.00205	6.91101	6.71452	6.69742	3.85256	7.04813	7.43198	6.71711	0.0995453	0.0995453
PSMC4	5.77014	5.95027	6.68336	6.35181	6.86828	6.857	6.52608	5.84618	6.37061	6.32271	5.82843	5.28816	5.50099	6.03421	6.26458	6.11105	6.11415	4.61592	5.65821	5.56647	5.55374	5.63039	5.44022	5.01411	5.1887	5.44918	4.86655	5.3966	5.42079	5.95129	5.81341	5.808	5.55616	5.40343	5.40215	6.02095	6.06262	4.26651	5.47535	6.29849	4.96427	0.099601	0.099601
AP2M1	7.50272	8.02982	8.698	8.60356	8.825	8.86268	7.76447	7.50829	7.51368	7.61439	7.73256	7.41803	8.0022	8.26224	8.23365	8.30074	8.25001	7.23566	7.85579	8.21452	8.31516	8.19497	8.17986	7.07667	7.18014	7.22498	6.81686	7.03902	7.13969	6.90358	6.93784	6.92988	7.04727	6.99345	7.2108	7.31338	7.69375	4.58779	7.54681	8.29169	7.18249	0.0996302	0.0996302
PRPF40A	7.82673	7.00716	6.12485	5.79878	6.33021	5.7971	6.96892	6.86994	6.76117	6.87558	6.86574	7.50938	6.85739	6.06261	5.50508	5.98708	5.96503	7.20225	5.86233	5.8198	5.64554	5.86915	5.64916	7.57037	7.09741	7.27471	6.83712	7.30736	7.28329	7.12791	7.18483	6.88445	6.93773	6.83642	6.93406	6.06242	6.39687	6.90762	6.51743	5.32818	7.62444	0.0996841	0.0996841
LCLAT1	5.15903	4.68656	3.85979	4.28897	4.21434	4.4877	4.70535	3.93642	4.48715	4.15137	3.86565	4.90664	4.42729	4.07852	3.73616	3.90062	3.70156	4.8422	3.90447	4.40707	4.33463	3.78429	4.04404	4.79454	4.27359	4.35015	5.07708	4.68629	5.04894	3.93237	4.13898	4.1505	4.65756	4.75757	4.44944	4.60939	4.09388	3.26977	3.84923	4.58311	4.67818	0.0996938	0.0996938
TAPBPL	4.71418	5.58385	5.8682	5.87534	5.81853	5.98415	4.69414	5.25049	4.43317	4.92125	5.0176	4.13962	4.97174	5.18555	5.56684	5.13455	5.21614	4.61242	5.29958	5.75733	5.9046	5.99003	6.07511	5.31665	5.664	5.5766	5.40006	5.43339	5.34958	5.375	5.15603	5.60593	6.24334	6.07851	6.08023	5.00216	6.46527	5.26488	4.61252	4.62218	5.72729	0.0996994	0.0996994
PAICS	8.20555	7.17471	6.70821	6.71336	6.99257	6.76903	7.44779	7.07726	6.86616	7.14144	7.00682	8.03877	7.02495	6.89753	6.46641	6.77385	6.92806	7.355	6.13624	6.16282	6.09858	6.22937	6.00804	7.20336	6.69103	6.90579	6.34258	6.72656	6.86904	7.71514	7.59344	7.67166	6.84282	6.8579	6.93146	5.73663	6.54235	9.79469	6.52378	7.00097	7.35141	0.099721	0.099721
TRAF7	4.78849	5.44699	6.19686	6.50883	6.11788	6.43516	5.37447	5.36893	5.45102	5.35559	5.44256	5.30613	6.00243	6.70834	6.83287	6.47955	6.49347	5.08149	7.00152	6.66972	6.788	6.74896	6.66786	5.09742	5.71072	5.73533	5.77386	5.8094	5.73563	6.35785	6.28489	6.41872	5.95649	6.03475	6.14002	6.93299	6.73649	6.51186	6.40757	6.81251	5.1768	0.0997623	0.0997623
SNX1	5.30117	5.3366	5.68265	5.41498	5.64661	5.75285	5.67451	5.45044	5.28884	5.65098	5.6196	6.7519	6.69673	6.84435	6.64702	6.89976	6.7314	5.85747	6.33446	6.09931	6.23806	6.24412	6.10228	6.29749	6.51422	6.37866	6.35024	6.50701	6.49811	7.0253	6.93239	6.97121	6.5812	6.49575	6.60248	5.85149	6.73813	8.54881	6.63536	6.49682	6.29679	0.0997698	0.0997698
ZNF395	5.14338	5.55992	6.047	6.06785	5.88113	6.33368	6.03586	6.23259	6.16096	5.7317	6.58727	5.26209	5.55447	5.80134	5.96825	5.99768	5.99579	5.54467	5.74313	5.64064	5.76861	5.77071	6.08422	5.58261	5.62258	5.45219	5.7721	5.50227	5.48779	5.66866	5.72156	5.56332	6.06887	6.12964	6.10167	5.83404	6.36008	8.90723	6.28163	6.87087	5.44503	0.099776	0.099776
DCAF8	7.28151	7.40762	6.85014	7.03913	6.86002	6.96276	7.34808	7.19497	7.37318	7.16185	7.35322	7.55988	7.68465	7.60954	7.66844	7.70675	7.71903	6.63228	6.70765	6.60339	6.70169	6.53097	6.79914	6.60705	6.67045	6.70401	6.67682	6.71252	6.69694	6.9343	6.73669	6.84646	7.08923	7.02713	6.91417	6.74371	6.89551	3.26977	7.08268	7.59329	6.60898	0.0997831	0.0997831
C9H6orf120	6.68563	5.26225	5.96037	6.08023	6.33618	6.46974	5.49723	5.27041	5.20984	5.51216	5.41111	6.88193	5.63426	6.31136	6.19662	6.27979	6.2466	6.00707	4.87583	5.64832	5.3278	5.81954	5.65936	6.31151	5.22416	5.55628	5.06997	5.24878	5.2448	4.85057	5.09877	5.25963	5.23423	5.29843	5.28316	5.15567	5.1449	7.07106	5.16905	5.57972	6.21735	0.099794	0.099794
RPL23	9.43972	8.41508	9.80397	9.68702	10.3165	9.92105	8.9959	8.75797	9.26103	9.17508	9.48118	8.85195	7.95544	9.0442	8.93993	9.50332	9.51021	8.63181	8.87176	8.52337	8.75326	9.5729	8.69245	9.52748	8.92296	9.2463	8.64402	9.26833	9.22187	9.91122	9.93398	9.96907	9.80093	9.70346	9.46457	9.52149	10.8414	14.1881	9.15679	9.52239	9.6563	0.0998417	0.0998417
EIF5	10.6248	9.61452	8.6623	8.65307	9.1811	8.98885	9.86632	9.09496	9.1608	9.29051	9.20835	9.10176	8.22392	7.76206	7.42861	8.09152	8.03184	8.4817	7.53992	7.29242	6.89875	7.2257	6.81474	8.7533	8.38035	8.43116	7.88528	8.22008	8.33151	8.46734	8.5387	8.52286	7.91898	7.97934	7.96007	7.39843	7.5977	9.60317	7.99046	7.33414	8.75674	0.0998511	0.0998511
DYNC1LI2	5.31101	5.72893	4.88082	4.71912	4.57904	4.44199	5.38147	5.39429	5.4795	5.57692	5.37716	5.42193	6.25455	5.42579	5.1987	5.62631	5.19676	5.84782	5.55645	6.17986	6.08094	5.15999	5.98226	5.49776	5.93996	5.85431	5.89958	5.79736	5.77658	4.68967	4.78458	4.60722	4.81031	4.91886	5.00503	4.70676	4.30325	5.84929	6.35112	5.0672	4.86964	0.0998701	0.0998701
UBE2K	8.43202	7.01347	6.53187	6.46703	6.94257	6.55381	6.4852	7.04204	7.03182	6.40134	6.39259	7.68621	6.45874	6.51962	5.96109	6.49584	6.56539	7.37194	5.61441	5.90424	5.64554	5.77071	5.58211	7.31895	6.14907	6.28413	6.33072	6.16102	6.09675	6.70738	6.60922	6.63987	6.56939	6.56065	6.45527	6.3494	5.84028	8.47287	6.35424	5.95471	7.49305	0.0998939	0.0998939
PAF1	4.84761	5.96857	5.64792	5.988	6.14194	6.144	4.67716	4.82879	4.93843	4.80278	4.79476	5.14142	5.84107	5.65168	5.81445	5.91434	5.7987	4.74634	5.44418	5.20797	5.2667	5.57167	5.27225	4.70175	4.5419	4.53137	4.34372	4.38956	4.42225	5.4072	5.56828	5.60593	5.38707	5.18668	5.29454	5.86092	5.88313	5.26488	5.12274	5.59839	4.61881	0.0999026	0.0999026
MADD	4.44739	5.46919	5.75725	6.29454	5.94503	6.0343	5.15904	6.01825	6.14919	5.1564	5.30295	4.22308	5.1475	5.1595	5.4198	5.15047	5.02216	4.44128	5.68079	5.41461	5.66099	5.7333	5.77083	4.87466	5.08672	5.15587	5.78693	5.2476	5.39925	6.29899	6.15046	6.20901	6.01668	5.97921	5.95674	5.52549	5.892	6.17101	4.72287	4.63631	5.10246	0.0999122	0.0999122
OSTF1	6.46613	5.23444	6.4427	6.26774	6.66745	6.16103	5.88753	5.60686	5.52575	5.89909	5.91318	6.09879	5.03589	5.49123	5.40508	5.47268	5.60228	7.05062	6.28333	6.45557	6.59095	6.78408	6.30951	6.57906	6.43294	6.35052	6.03363	6.47511	6.46178	5.66201	5.58228	5.51197	6.13	6.15299	5.8703	5.38436	6.25409	3.85256	6.6669	6.09358	6.98879	0.0999432	0.0999432
KMT2D	6.50154	7.84408	6.51862	6.88718	6.39456	6.59825	6.35515	7.21843	7.3468	6.18407	6.43577	6.00483	7.44653	6.41478	6.59887	6.32538	6.29947	6.97964	7.38166	7.29633	7.52077	6.30869	7.41826	7.31329	7.03467	6.78481	7.49052	7.07305	6.70024	7.86904	7.91564	7.88851	8.64448	8.44108	8.57526	6.93	7.15374	5.43462	7.1151	7.54355	7.14089	0.0999528	0.0999528
PKNOX1	4.5146	4.49426	4.02716	4.02017	3.94418	4.02482	4.33146	4.73266	4.52104	4.28453	4.41611	4.30197	4.53903	4.36164	4.16341	4.47662	4.33389	4.76855	4.96183	4.50833	4.42623	4.1598	4.4106	4.94382	5.36408	5.06075	5.54771	5.08407	4.9263	4.56674	4.80858	4.49079	4.98048	4.80748	4.78527	4.18773	4.81754	6.26406	5.21195	5.22377	4.63328	0.0999964	0.0999964
HNRNPH1	9.58303	9.29556	7.31614	7.24552	7.65047	7.07033	8.91675	8.61504	8.45794	9.05859	8.84652	9.37034	9.50161	7.98425	7.53189	8.06782	8.09713	9.78418	9.02295	7.89251	7.70376	8.05611	7.71674	9.67546	9.34833	9.3175	9.10227	9.38733	9.42169	9.71089	9.69772	9.70162	10.1795	10.064	9.89415	8.97231	9.91031	8.30783	9.38747	9.00644	10.1038	0.100068	0.100068
TSPYL1	6.35166	5.84808	5.41986	5.64482	5.61258	5.52189	5.30617	5.50836	5.22113	5.37757	5.13132	7.44072	7.10724	6.97146	6.77763	7.12597	7.00806	6.56227	5.70999	6.22673	6.04393	6.11365	6.20474	6.29749	5.72277	5.68007	5.5569	5.68594	5.68387	5.74625	5.87155	5.74586	6.05011	6.08985	5.97403	4.93824	5.66437	5.26488	5.67324	6.7127	6.25995	0.100302	0.100302
PKN1	5.0424	6.60759	7.31528	7.4224	7.05544	7.55455	6.07527	6.18252	6.04929	6.02048	6.28684	5.9918	7.21674	7.44236	7.93494	7.62079	7.47255	5.51589	7.39646	7.63585	7.65165	7.94031	7.67109	6.51762	6.98818	6.99322	7.00954	6.87642	6.97323	7.0227	7.15002	7.13533	7.28766	7.30002	7.47612	6.59432	7.87509	5.72386	6.97095	6.84546	6.26538	0.100356	0.100356
PPP2R5A	8.76505	7.37565	8.04988	8.37277	8.2638	8.44102	8.07187	7.69928	7.65978	7.84355	7.67415	8.17775	6.96161	7.47045	7.4312	7.3787	7.43701	7.73526	6.84452	7.43185	6.84689	6.98295	6.74939	7.20711	6.65124	6.70191	6.34671	6.55071	6.62027	7.01489	7.10225	7.04274	7.0656	7.06661	7.01834	7.25734	6.93213	4.58779	8.52831	7.65184	7.61048	0.100384	0.100384
WDR20	5.57751	5.00547	4.97006	5.06879	5.08372	5.299	5.81695	5.88347	6.05245	5.74979	5.57615	5.00973	5.03838	5.10594	5.04444	4.85253	5.08375	4.95578	4.82123	4.90144	4.84792	4.79208	4.91848	4.92113	6.18957	6.12459	6.90626	6.13829	6.34177	5.12684	5.35662	4.99692	4.87783	5.02394	5.00898	4.89299	4.68953	5.84929	4.84831	4.71449	5.3104	0.100394	0.100394
UPF1	6.59307	7.1208	7.44779	7.5016	7.30415	7.51977	6.39463	6.91833	6.81058	6.42405	6.50194	6.57366	7.21134	7.48658	7.7393	7.68724	7.61075	6.5072	7.56698	7.73356	7.80678	7.49716	7.80852	6.68318	6.27715	6.40214	6.5419	6.35262	6.26248	7.32833	7.40552	7.37179	7.58087	7.30802	7.36756	7.15945	7.42959	10.3926	7.64564	8.16376	6.82139	0.100407	0.100407
STARD3	4.84181	5.60239	5.85185	6.11673	5.55742	6.01569	4.91538	5.26737	5.04601	4.98754	4.92168	4.17079	4.86813	5.2898	5.75932	5.36216	5.28592	4.56427	5.85921	5.74163	5.71176	6.04897	5.73462	4.97499	5.17823	5.4137	5.62839	5.08009	5.24982	5.75253	5.55415	5.70724	5.43991	5.45946	5.58272	5.9681	5.76348	7.54898	5.14351	5.25942	4.84912	0.10041	0.10041
ZNF706	6.72821	5.71815	6.48873	6.38461	6.89077	6.63121	5.73318	5.52376	5.29953	5.76544	5.79498	6.84924	5.84364	6.34642	6.09418	6.24165	6.53705	6.38982	5.41044	5.74593	5.55524	5.94785	5.54077	6.48551	5.82468	5.89385	5.54668	5.89704	5.75767	6.32451	6.23261	6.20439	5.66867	5.68129	5.72768	5.98113	5.90446	3.26977	5.5205	6.24549	6.56813	0.100415	0.100415
YME1L1	8.21269	7.20645	6.93126	7.02159	7.1901	7.23351	7.6224	7.47236	7.50331	7.70902	7.72938	7.57835	6.77505	6.53046	6.21843	6.58524	6.49687	7.23566	6.23995	5.79928	5.8975	5.7333	5.90034	7.19156	6.97346	6.96127	6.60971	6.98022	6.92003	6.70738	6.66946	6.63645	6.67174	6.70511	6.57074	6.40741	6.80065	4.26651	6.7266	6.50234	7.26575	0.100442	0.100442
GARS1	5.4006	4.24256	4.80038	4.68711	4.63823	4.51445	4.58611	5.25049	5.10204	4.46509	4.64961	5.63246	4.91492	5.2316	4.89596	5.1473	5.16861	5.93456	5.82866	5.28872	5.20481	5.27578	5.17036	6.04497	5.90302	6.11704	5.58112	6.00988	5.68313	5.6486	5.9329	5.89074	5.72061	5.68557	5.67517	6.22343	6.0892	5.84929	5.4464	6.01697	6.10155	0.100481	0.100481
HM13	6.5873	6.90024	7.36466	7.34631	7.56153	7.7034	6.68314	6.76098	7.47137	6.59327	6.71366	6.07652	6.48469	6.4346	6.72612	6.97322	6.57293	5.03774	5.88606	6.30452	6.06097	6.23584	6.01123	6.21781	6.51883	6.69475	6.22643	6.47662	6.19273	5.50717	5.65028	5.5342	5.63884	5.66188	5.84177	7.21629	6.29196	5.07247	6.13019	6.41547	5.66409	0.100549	0.100549
SELENOS	6.70867	5.93041	6.17638	5.96816	6.46709	6.44215	6.13865	6.2224	5.92365	6.2657	6.17375	5.51704	4.91492	5.37434	5.13896	5.2777	5.39926	5.39363	5.47716	5.17861	5.1699	5.3813	5.21254	5.9063	5.66982	5.87011	5.11767	5.74649	5.49881	4.89667	4.64488	4.92021	4.73947	4.67608	4.77834	6.47858	5.04646	5.26488	5.22174	5.58493	5.02225	0.100562	0.100562
UQCRH	6.39061	5.80072	7.16465	6.99896	7.62752	7.23217	6.51417	5.94483	6.14721	6.24751	6.46414	6.56168	6.23993	7.53298	7.32854	7.51899	7.50386	5.22147	5.97244	5.78682	5.99047	6.59709	6.00164	6.21502	5.75364	6.04531	5.40911	6.0785	6.19168	6.74567	6.70186	6.87577	6.43846	6.32325	6.09796	7.21138	6.6464	8.30783	6.14828	6.85067	6.22454	0.100571	0.100571
USP40	7.25337	6.97131	5.934	5.97149	6.18558	6.29563	7.36231	7.29784	7.00704	6.94788	7.16444	6.20832	6.01334	5.41895	5.49915	5.50027	5.35249	5.97537	5.7711	5.45016	5.20289	5.3407	5.35993	6.09143	6.66879	6.97733	6.48098	6.64333	6.5479	6.83124	6.81877	6.87867	6.52048	6.38241	6.56337	5.51358	6.02484	6.43389	6.01435	5.45088	6.21174	0.100681	0.100681
SMAD2	6.96022	6.02587	5.23059	5.38037	5.44588	5.17034	6.65306	6.53199	6.52355	6.52663	6.36459	7.20105	6.36294	6.27693	5.90391	6.14482	6.26	7.43305	6.02635	6.08129	5.9361	5.59487	5.87954	7.0105	6.85584	6.98771	6.88291	6.85179	6.90896	6.5504	6.59893	6.48108	5.9765	5.93768	6.18351	5.93871	5.54115	4.26651	6.6946	6.49183	6.76116	0.100749	0.100749
MED16	4.53393	5.42065	5.56155	5.79878	5.19304	5.8223	4.50505	4.80378	4.82464	4.40927	4.56005	4.23251	5.23383	5.39403	5.81445	5.43677	5.37729	4.36003	5.41328	6.07105	5.9476	5.75535	5.91574	4.49608	4.66023	4.72415	4.97108	4.68454	4.67318	5.70798	5.64362	5.77726	5.58642	5.65971	5.84177	5.43366	5.60002	5.07247	5.13524	5.29038	4.77273	0.10082	0.10082
SYNJ2BP	5.2451	5.28329	4.60249	4.73486	4.59904	4.98514	4.78411	4.5136	4.05003	4.67608	4.30264	5.00895	5.32061	4.52869	4.38958	4.5977	4.41759	4.59122	3.99833	4.09309	4.30276	3.73292	4.16925	4.43973	4.26042	4.26395	4.05752	4.35053	4.27235	3.79306	3.41693	3.92229	4.35227	4.25756	4.18523	3.45472	4.04439	5.07247	4.45367	4.413	4.79651	0.100876	0.100876
DENND5A	6.46739	6.29807	5.94063	5.64898	5.83127	5.71107	6.11993	6.66527	6.50904	6.48944	6.36733	6.40013	6.53542	5.95691	5.80808	5.79178	5.91169	7.43924	7.45281	7.16345	7.1968	7.00963	7.2175	6.97129	7.47166	7.4302	7.44202	7.42735	7.40175	6.38641	6.34358	6.49248	7.38219	7.38171	7.26882	6.37266	7.2685	8.3509	7.73402	7.84149	7.11319	0.100932	0.100932
PPP3R1	6.28263	5.553	5.05	4.9988	4.60894	5.2036	5.3461	5.6682	5.73838	5.45128	5.65583	5.65467	4.83589	4.79931	4.40656	4.43562	4.53247	6.0742	4.97344	4.84648	4.64256	4.49805	4.74924	6.02489	5.4526	5.3226	5.252	5.44166	5.39109	5.00587	5.14664	4.74067	5.48251	5.43553	5.57207	4.77154	4.73621	3.85256	5.12379	4.9379	5.99724	0.100954	0.100954
ZNF24	8.40751	7.4891	5.83533	6.02688	6.18889	5.85754	7.53832	7.66612	7.57324	7.59857	7.43367	8.22584	7.5342	6.67021	6.30365	6.59923	6.6339	7.80503	6.58947	6.11711	6.2249	6.11365	6.21723	7.63871	7.3724	7.43451	7.19397	7.32145	7.38928	6.75195	6.84513	6.79829	6.98146	7.02755	6.97404	7.03303	6.39375	5.26488	6.76194	6.2599	7.55866	0.101039	0.101039
SEC23B	6.02958	5.56508	5.90487	5.68589	5.90943	6.08276	5.74273	6.44096	6.0291	6.15297	6.1099	6.56967	6.32981	6.28599	6.28425	6.29562	6.44736	5.87513	5.82866	6.15422	5.93841	5.81831	6.08119	6.39209	6.9785	6.90907	6.28721	6.8444	6.42805	6.15942	6.0331	5.96354	5.50197	5.42917	5.69248	7.44778	5.68661	3.26977	5.71684	5.85294	5.75954	0.10106	0.10106
ILK	5.16058	6.24759	7.01752	6.94076	7.10699	6.95464	6.24425	5.91009	6.14425	6.36952	6.10335	5.81748	6.51716	6.70553	6.79628	6.77488	6.66244	5.97264	7.20017	7.18945	7.10892	7.05792	7.10631	6.0302	6.61161	6.49287	6.26868	6.3717	6.37663	6.1211	6.16912	6.16694	5.94435	5.91964	5.97403	6.63062	6.32888	5.26488	7.21705	8.86254	5.37499	0.101069	0.101069
IWS1	6.79482	6.61342	5.41986	5.41008	5.62238	5.38365	6.74826	6.59106	6.54392	6.65577	6.60976	6.34655	6.37794	5.43261	5.33804	5.67115	5.54869	6.2338	5.56158	5.51033	5.28675	5.08414	5.26959	6.20378	6.54033	6.50496	6.41849	6.55023	6.5976	6.11136	6.33534	6.04321	6.26872	6.1926	6.15526	5.40386	5.94902	8.24073	6.07018	5.42204	6.10155	0.101076	0.101076
MYD88	5.52414	5.96467	5.8162	5.87889	5.54716	5.70334	4.61314	5.22716	5.13025	4.95673	5.26827	5.03305	5.36251	5.2883	5.55546	5.17869	5.28854	5.88895	6.18778	6.14991	6.53642	6.12166	6.29257	6.33659	6.12748	6.04994	5.65621	5.96249	5.93964	6.26425	6.38009	6.41073	6.26791	6.5217	6.42378	5.67736	6.70541	7.84848	5.82683	6.41196	6.35544	0.101099	0.101099
SLC38A10	5.74236	6.99255	6.83478	7.00059	6.62662	6.85177	6.26618	6.42601	6.51822	6.30981	6.28008	5.44239	6.44867	6.95451	7.20896	6.73425	6.73716	5.19594	6.43998	7.11832	7.19729	7.01071	7.09056	6.1196	6.72498	6.71863	6.51229	6.49662	6.74362	6.90921	7.01725	6.85532	7.09473	7.13819	7.28031	7.04894	7.07712	9.89267	6.53246	6.61058	6.27849	0.101122	0.101122
SAE1	5.33738	5.16586	5.93842	6.0925	6.1656	6.23795	5.37797	5.39289	5.52878	5.35412	5.13346	5.14997	5.04285	5.92053	5.81763	5.96564	5.88253	4.90226	5.6606	6.07447	5.97595	5.95459	5.94272	5.42221	5.28394	5.27819	5.07424	5.34238	5.37094	6.60696	6.52116	6.45801	5.6699	5.55956	5.72888	6.17257	5.7675	3.85256	5.85102	7.35168	5.64992	0.101137	0.101137
TTC17	7.21758	7.61185	5.70362	6.08023	6.25656	6.11807	6.75367	7.07377	7.04882	6.49078	6.63266	5.71261	6.22187	5.0836	5.13896	5.29785	5.13119	5.8001	5.7711	5.33889	5.51253	5.30597	5.39698	6.38713	6.53031	6.61485	6.68569	6.61067	6.59089	6.45349	6.59203	6.46574	6.70749	6.81657	6.68633	5.73321	6.37333	5.96469	6.01773	5.57134	6.22693	0.101216	0.101216
BRD9	4.79451	5.65499	6.40159	6.31825	6.52574	6.9916	5.72081	5.54026	5.90628	6.0353	5.59649	4.67333	5.16991	5.88022	6.07704	6.02557	6.00218	4.4609	6.03929	6.16282	6.17393	6.57757	6.30302	4.82419	5.47652	5.64465	5.28187	5.34789	5.46983	5.96217	5.7955	5.88498	5.53877	5.44439	5.66142	5.85149	5.97983	4.58779	5.78119	6.53718	4.7574	0.101216	0.101216
QKI	9.23702	8.5958	7.58477	7.54354	7.74326	7.68095	8.71076	9.07778	8.76332	8.80284	8.77267	8.46225	7.91472	7.20709	6.69015	7.10325	7.18988	9.83444	8.22464	8.60527	8.46648	8.36234	8.46478	8.9443	8.56134	8.60609	8.7433	8.76507	8.63973	7.0175	7.09251	6.92988	7.5116	7.57912	7.71927	6.42023	6.72992	8.67279	8.75966	7.17974	8.68662	0.101234	0.101234
COMMD7	6.41231	5.88571	6.47964	6.36198	6.56186	6.61483	5.49723	5.22245	5.29953	5.29682	5.40047	5.50375	5.081	5.76292	5.70542	5.79381	5.54212	5.37411	5.40188	5.54032	5.64413	5.92056	5.60762	5.14323	4.82131	4.70582	4.60427	4.57782	4.60426	5.49972	5.5753	5.38724	5.22423	5.17304	5.27169	5.67914	5.6444	4.26651	4.60655	5.1141	5.46944	0.101259	0.101259
ATIC	6.83579	6.47215	6.71468	6.62531	7.04089	6.95138	6.76844	6.65132	6.72132	6.74809	6.92878	7.29758	7.15617	6.99697	6.74377	7.04907	6.99048	6.68661	6.19524	5.92207	5.88798	6.17652	5.91744	6.49553	6.30092	6.36917	6.08394	6.76086	6.50527	6.43798	6.46184	6.32406	6.4762	6.31084	6.28643	6.2936	6.5475	10.3131	6.98913	6.94288	6.65581	0.10129	0.10129
ERCC3	5.31799	5.34662	5.32156	5.5722	5.44588	5.50865	5.1323	5.13322	5.08566	5.18327	5.34793	5.04609	4.91762	4.93411	4.8092	5.13134	4.94462	5.05333	5.34346	5.12683	5.21816	5.24494	5.41395	5.49315	5.1416	5.31932	5.31955	5.43856	5.40466	5.52929	5.45116	5.51197	5.8488	5.51098	5.61809	5.22549	5.86674	2.27627	5.14351	5.67763	5.37785	0.101294	0.101294
PPP3CC	4.94649	4.65785	4.45572	4.46916	4.32656	4.29546	5.66593	5.44909	5.67275	5.44574	5.48177	5.30358	4.83589	4.36735	4.15338	4.39343	4.18448	5.43687	4.91246	4.58708	4.7035	4.67449	4.60891	5.1393	5.58347	5.82219	5.40459	5.75315	5.74064	5.14606	5.229	5.1583	4.63256	4.53624	5.12825	4.96473	5.3688	5.84929	5.609	5.39974	5.47882	0.101327	0.101327
PDCL3	5.04745	4.81057	5.02523	4.72701	5.26366	5.07173	4.63968	4.29765	4.1791	4.58833	4.54725	5.64361	5.46409	5.65635	5.44674	5.73801	5.71749	4.34322	4.27953	4.1761	4.09514	4.5315	3.96729	4.69641	4.2888	4.60154	4.07184	4.53397	4.47468	5.18373	5.20207	5.07987	4.74648	4.73298	4.75263	5.24002	5.11871	4.58779	4.90656	5.50908	4.8304	0.101437	0.101437
FLOT1	5.62222	6.35978	7.17219	7.12227	7.15844	7.31819	5.8362	6.04518	5.8049	6.09401	6.2329	6.28832	6.72573	7.03821	7.31286	7.22328	7.21212	6.20151	6.97627	7.17783	7.59976	7.68658	7.60507	6.21688	6.69471	6.49917	6.23663	6.34326	6.42938	5.94032	5.9865	5.89074	6.29843	6.37051	6.17122	6.8077	6.58897	4.85038	6.7673	8.15607	5.88681	0.101442	0.101442
PIGO	5.67214	6.39307	5.46967	6.01081	5.49474	5.93878	6.22588	6.05846	6.25273	6.12379	6.20159	5.19958	5.67096	5.35725	5.65833	5.44454	5.3699	5.09285	5.53442	5.24487	5.43133	5.22649	5.62646	5.34931	5.23542	5.0906	5.72486	5.42402	5.35612	5.81988	5.99699	5.82614	6.18176	5.9484	5.98711	6.09342	5.75136	8.67279	5.90369	5.70566	5.43267	0.101501	0.101501
CORO1C	6.6677	6.94185	6.68204	6.2154	7.0225	6.61276	6.74961	6.8548	7.07134	6.69714	6.61743	5.83925	6.19915	5.77798	5.60781	5.91434	5.74635	6.46703	6.47646	6.71571	6.49627	6.31656	6.41923	6.77777	6.8671	7.09946	6.99797	7.16497	7.00388	6.21051	6.32289	6.28963	6.40046	6.1986	6.45671	5.6968	5.90592	9.13372	7.54895	8.28946	5.97468	0.101539	0.101539
PWWP3A	4.11339	4.95392	5.27329	5.09342	5.00346	5.299	4.50505	4.74366	4.58067	4.61571	4.62545	4.131	4.65122	4.98506	5.19626	5.22454	4.88359	4.55699	5.66538	5.60954	5.78152	5.7489	5.72882	5.09539	5.07548	5.08158	5.30871	5.26869	5.17996	5.93481	5.76515	5.8381	5.62243	5.44943	5.63992	4.94713	5.57639	3.85256	5.27822	6.07444	4.82621	0.101575	0.101575
CLPTM1L	6.41427	6.57298	7.71632	7.99382	7.74326	8.27366	6.7691	6.55091	7.18762	6.60014	7.16758	6.04016	6.082	7.32018	7.51974	7.32709	7.32671	5.04426	6.38457	7.09773	6.90937	7.07812	6.85524	6.01742	6.21652	6.39591	6.08041	6.51292	6.2555	6.57187	6.52116	6.46188	6.45638	6.49879	6.43337	6.63521	6.67364	5.07247	6.01942	6.54576	5.78893	0.101611	0.101611
NAT10	4.31678	5.21047	4.92613	5.06879	4.96544	4.64929	4.65132	4.7104	4.65746	4.45685	4.65856	4.09601	4.85408	4.32695	4.27861	4.4917	4.59302	4.45504	4.72612	4.73274	4.58777	5.05096	4.74924	4.97939	4.50516	4.63538	4.70508	4.80171	4.76866	5.93481	5.7955	5.82614	5.97053	5.8093	5.73486	5.31971	5.5449	4.26651	4.781	5.36501	5.11455	0.101616	0.101616
EIF3K	5.52293	5.55819	7.45631	7.48192	7.95401	7.76132	6.1602	5.89141	6.05666	6.33549	6.19852	5.65917	5.62237	7.05155	7.09895	7.39416	7.30748	5.39669	6.33446	6.80353	6.87907	7.22709	6.88337	5.87713	6.07518	6.1513	5.59804	6.22116	6.18068	6.72984	6.52479	6.54817	6.49366	6.32393	6.14452	6.98424	7.31509	6.07153	6.35824	6.94328	5.96327	0.10162	0.10162
NDEL1	5.57401	5.64852	5.13349	5.05631	5.03316	5.11316	5.79219	5.70132	5.7423	6.00644	6.2878	7.03161	7.10629	6.78914	6.68494	6.78613	6.84068	5.74757	5.86233	5.34645	5.46052	5.44652	5.47298	5.61548	6.13831	5.93735	6.06474	6.07119	5.87609	5.06762	5.20207	5.01811	5.2006	5.30122	5.35479	5.56065	5.59641	5.26488	6.29793	6.54255	5.62237	0.10168	0.10168
THUMPD3	7.31332	6.74208	5.76475	5.77613	5.98358	5.59473	7.08127	6.75555	6.93803	6.48674	6.71723	7.03527	6.56592	5.94647	5.66893	5.93103	5.95847	6.5495	5.51338	5.07541	5.01022	5.04044	5.01379	6.70194	6.22615	6.38077	6.15426	6.35152	6.39488	6.40646	6.44662	6.50379	6.61159	6.52648	6.47897	6.0026	6.37491	4.58779	6.04613	6.29595	7.00697	0.101718	0.101718
TIMM21	5.21996	5.30814	5.42303	5.36021	5.9372	5.58635	5.22087	4.8635	4.87791	5.18327	4.92663	5.45453	5.45964	5.67945	5.44674	5.65561	5.60017	4.40731	4.49611	3.93649	4.15983	4.63026	4.35645	4.84844	4.63495	5.08287	4.16293	4.42548	4.52195	4.58093	4.76016	4.76594	4.27359	4.25468	4.16766	5.12989	5.05832	5.07247	4.76367	4.78141	4.79651	0.101727	0.101727
QARS1	5.91723	6.76917	7.07798	7.14454	7.16349	7.44989	6.72642	6.71978	6.78482	6.94935	6.79779	5.93311	6.56558	6.82894	7.04098	6.8922	7.15731	5.75314	6.68666	6.96212	6.9732	6.67537	6.70576	5.99696	6.1965	6.34515	6.29211	6.52757	6.51865	6.79823	6.70826	6.92428	6.977	6.74408	6.85721	6.88525	7.1681	3.26977	6.53522	7.57559	6.01023	0.101729	0.101729
NOL10	4.97682	5.03057	4.89457	5.2495	4.60894	5.06572	4.75743	4.82465	5.05865	4.94107	4.81091	5.4734	5.25281	5.47548	5.40719	5.05557	5.3822	5.49511	4.69376	5.22859	5.38473	4.97563	5.12691	4.89343	4.74144	4.81866	4.71788	4.73761	4.79913	5.26506	5.24669	5.41945	4.77647	4.94049	4.76904	4.63893	4.57679	2.27627	4.81116	4.95088	4.83249	0.10175	0.10175
ZMAT2	5.96874	6.12941	5.72429	5.86107	6.13853	6.10933	5.81048	5.37318	5.10813	5.73284	5.94646	5.9524	6.2027	5.52478	5.51295	5.84754	5.70775	5.45067	5.35976	5.12243	5.31188	5.23205	5.4799	6.09143	5.65228	5.58938	5.17848	5.56518	5.65312	5.96758	6.04325	6.07389	6.26058	6.12885	5.90465	4.83992	6.24258	8.75524	5.49649	6.05127	5.89983	0.101766	0.101766
ATG12	7.45409	6.18077	5.56155	5.41498	5.85225	5.48179	5.34072	5.27952	5.39564	5.38627	5.46144	6.75518	5.79562	5.4162	4.90197	5.46251	5.67811	6.58211	5.21414	5.16584	5.15013	5.16581	5.00422	6.01099	5.06795	5.24049	4.94953	5.21538	5.10877	5.3253	5.45116	5.19598	5.59162	5.4632	5.43337	4.90519	5.34641	4.26651	5.555	5.35039	6.47878	0.101802	0.101802
NECAP2	5.74651	6.23468	7.14754	7.09051	7.41408	7.22139	5.79613	5.72594	5.91673	5.81353	5.70708	6.18179	6.64983	6.64285	6.99749	6.95882	6.70225	5.71281	6.50071	6.85548	7.15279	7.25239	7.08603	6.14919	6.11412	6.29253	5.98074	6.07385	6.24347	6.51759	6.56762	6.44633	6.69547	6.73276	6.79676	5.44206	6.9032	8.90723	5.93022	5.51127	6.26693	0.101835	0.101835
POLR2M	5.49115	5.26225	4.77584	4.76583	4.91846	4.59185	4.93456	4.89543	4.65191	4.89304	4.99185	5.58697	5.56002	5.16932	5.05526	5.21851	5.30931	5.35222	4.8861	4.83038	4.81315	4.78453	4.90482	5.2399	4.81082	5.097	4.67163	4.74264	4.90608	4.59498	4.67131	4.95359	4.86285	4.76971	4.73365	5.28509	4.9106	2.27627	5.48352	5.03556	5.15858	0.101836	0.101836
VPS72	3.77866	4.33412	4.79062	4.67899	4.76757	4.7873	4.03983	3.84945	3.51462	4.02338	3.94586	3.73386	4.70858	4.68753	4.98913	4.73918	4.93462	4.2174	4.72841	4.82227	4.66502	4.7744	4.46744	4.00746	4.44436	4.24561	4.26615	4.29908	4.33797	5.12684	5.22008	5.01811	5.07445	5.07047	4.96693	4.90215	5.32585	5.43462	4.6155	4.93627	4.26318	0.101884	0.101884
SLC25A38	5.64795	5.14762	5.0459	5.62384	5.50007	5.61547	5.12605	4.84319	5.55131	4.69254	4.6851	4.3411	4.06783	4.93411	5.06599	5.07906	5.03469	3.82786	4.58954	4.59345	4.64538	4.9712	4.88061	4.12727	3.96009	4.1747	4.02257	4.10428	4.25846	4.33526	4.86691	4.76594	4.67481	4.3628	4.56402	4.93229	5.00485	4.58779	4.20181	5.11843	4.70811	0.101887	0.101887
TM7SF3	7.52704	6.24651	5.52961	5.5412	6.13168	5.76404	6.65668	6.01462	6.326	6.50882	6.44959	6.86405	5.97256	5.62813	5.23243	5.47521	5.60858	6.65503	5.30877	5.01022	4.94976	4.98004	5.05146	5.93716	6.15264	5.32151	5.48917	5.30544	5.61936	5.06762	5.35662	5.1583	5.74764	5.69938	5.68755	5.08766	5.65919	5.72386	5.94034	5.28527	6.49802	0.101889	0.101889
SRSF11	8.94074	8.00122	6.73265	6.67512	6.96586	6.53652	7.46562	7.53133	7.59075	7.36291	7.26118	8.59075	7.8153	7.02969	6.64881	6.82037	7.17298	8.97117	7.30146	6.89665	6.72659	7.25194	6.78803	9.04728	7.99292	8.01986	8.17298	8.00007	8.10842	8.45584	8.49498	8.51357	8.64135	8.63421	8.48236	7.8919	8.20094	7.62111	8.06541	6.64543	9.43415	0.101907	0.101907
CTSA	6.74748	7.70406	9.04026	8.90037	8.63283	8.66397	6.64944	7.4253	7.14381	6.55649	7.18214	6.86492	7.87929	8.2653	8.56686	7.98412	7.91726	5.81466	7.05619	8.07747	8.33893	8.04904	7.84339	6.83168	7.04527	7.18885	6.57445	7.08135	6.95058	7.4298	7.49885	7.38612	7.55715	7.55009	7.69739	6.42129	8.07527	8.96381	6.58274	7.44437	6.92454	0.10194	0.10194
MCM3AP	6.02958	6.18859	5.87745	5.88947	5.69387	5.63185	6.4144	6.73475	6.68306	6.61255	6.55166	5.92939	6.09568	5.81705	6.02298	5.84754	5.83318	6.3446	6.74197	6.47209	6.54704	6.33649	6.41683	6.79534	7.26828	7.28849	7.22889	7.174	7.20088	7.09369	7.07034	6.92988	7.25527	7.11697	7.2022	6.19388	6.91485	3.85256	6.81597	6.16841	6.84749	0.102017	0.102017
TSPAN31	6.78477	5.53908	6.51714	6.52023	6.94257	6.85526	6.15203	5.75124	5.62114	6.00362	6.21884	6.40401	5.29462	6.13625	5.98673	6.32398	6.31752	6.16729	6.04112	5.86	5.88679	6.19751	5.94272	5.72433	5.25657	5.44718	5.04841	5.28948	5.32694	5.22045	5.24669	5.27731	5.43847	5.34379	5.13006	5.65945	5.90883	3.85256	5.98532	6.55695	5.75182	0.102021	0.102021
MED13L	6.62384	6.76843	5.42618	5.39034	5.44035	5.41238	6.97588	7.25157	7.4607	7.00407	6.96171	6.88257	6.98875	5.92247	5.71398	6.15906	6.21942	7.6222	6.67605	6.72663	6.79311	6.33131	6.82294	7.28958	7.51411	7.53843	7.5359	7.39921	7.29597	6.28606	6.28916	6.33254	7.20992	7.21491	7.03975	6.36826	5.94477	7.47305	8.14014	6.915	7.30921	0.102102	0.102102
EPC1	5.84652	6.22927	4.95702	4.72701	5.27614	4.68112	5.96418	5.81835	5.7936	5.84753	5.99794	5.68295	5.94974	4.92833	4.67543	5.04539	5.17429	6.13896	6.04021	5.62206	5.32604	5.37461	5.60762	6.1086	6.29394	6.29197	6.24171	6.30634	6.30846	5.87273	5.91642	6.10393	6.16617	6.06462	6.12644	5.77039	6.04816	7.93592	6.24175	6.00457	6.34155	0.102108	0.102108
RTF2	4.11339	4.19894	5.41669	5.2385	5.6514	5.54802	4.55237	4.35331	4.21342	4.59334	4.81892	4.86307	5.13081	5.53874	5.53436	5.59174	5.77463	4.4609	5.12157	5.12463	5.15609	5.4765	5.15314	4.68569	4.74144	4.46555	4.19468	4.719	4.64753	5.04733	5.18383	5.46645	4.66498	4.6146	4.69982	4.91428	5.26461	3.85256	5.20208	5.80192	4.38792	0.102113	0.102113
CUL9	4.68422	6.00702	5.52078	5.93788	5.44588	5.69946	4.8663	5.41508	5.61117	4.9052	4.73956	4.67827	5.70456	5.69313	6.03941	5.46251	5.43041	4.26949	6.19689	6.08242	6.06941	6.03737	6.09177	5.35778	5.664	5.29834	6.0973	5.60349	5.36448	6.32872	6.34358	6.16219	6.49088	6.45123	6.52386	6.44762	6.56884	5.07247	6.09385	6.41723	5.45457	0.102128	0.102128
ZC3H7A	7.48235	6.67918	5.40394	5.73368	6.05048	5.71876	6.85465	6.89335	6.76568	6.85222	6.97432	6.86384	6.23733	5.48337	5.18399	5.52491	5.61276	7.49739	6.96759	5.64985	5.84314	6.21727	5.84421	7.53719	7.16226	7.13942	7.01918	7.16403	7.21302	6.99118	6.86243	6.87867	7.11743	7.03804	6.88919	6.84462	6.81276	6.07153	7.05582	6.02313	7.50392	0.10217	0.10217
GABARAP	8.4039	7.4276	8.40624	8.26442	8.89796	8.57147	6.98396	7.07552	6.94713	7.0869	7.37195	8.60799	7.75773	8.36716	8.26135	8.59991	8.72855	7.73767	7.99867	7.43229	7.50879	7.86596	7.69657	7.86448	6.93876	6.81466	6.3631	6.72783	6.53767	7.48743	7.45769	7.44597	7.02822	7.03469	7.10768	8.2127	8.06371	5.07247	7.90762	8.73681	7.61505	0.102214	0.102214
BRD1	5.36057	5.91431	5.23059	5.444	5.03316	5.05361	4.76816	5.00557	5.54833	4.6902	4.56641	4.92918	5.50998	5.70894	5.792	5.69523	5.52224	5.26564	5.78323	6.29576	6.10373	6.06775	6.09328	5.2307	5.16062	4.96733	5.28678	4.77084	4.95979	5.68189	5.34845	5.45873	5.47831	5.6367	5.71201	5.53927	4.9994	7.81811	5.89086	5.60969	5.37929	0.10229	0.10229
SPAST	5.89124	4.42022	4.53974	4.71912	4.91846	4.58345	5.11979	5.0488	5.00959	5.06002	4.99892	5.38978	3.96173	4.12973	4.02725	4.01635	4.50121	5.88096	4.28264	4.73274	4.38961	4.35928	4.31576	5.65864	4.9097	5.11605	5.10937	5.24878	5.13615	4.63633	4.76016	4.74067	4.96454	4.98282	4.87895	5.05516	4.82373	4.26651	4.92946	4.49503	5.96327	0.102307	0.102307
ANKRD12	8.84859	8.46841	6.8964	6.4552	7.03906	6.71432	8.00143	8.40134	8.44416	7.90538	7.99926	8.31032	7.90773	6.80656	6.35049	6.75731	6.95549	8.73772	6.89217	6.761	6.88327	7.14596	6.78151	8.74282	8.42946	8.45953	8.41176	8.38581	8.28443	7.5117	7.56553	7.44597	7.4695	7.32079	7.60575	6.7488	7.23928	7.75539	7.5966	6.07592	8.84643	0.102319	0.102319
RPS7	8.58608	8.32893	10.3292	10.2132	10.5628	10.5056	8.59029	8.34844	8.82703	8.90121	9.05785	8.4578	8.25452	9.73577	9.86011	10.076	9.9836	8.23146	8.92775	9.82469	9.91471	10.5143	9.92674	9.26651	9.07804	9.33718	8.66164	9.40317	9.27943	9.93626	9.98063	9.953	9.47549	9.31101	9.03225	9.56217	10.2666	13.9048	9.08233	10.1612	9.20667	0.102331	0.102331
SRGAP2	5.63793	5.86493	5.84243	6.03326	5.69852	6.1862	5.85896	6.02278	5.98894	5.80599	5.90065	4.6189	4.75409	4.84497	4.85633	4.48669	4.7418	6.14625	6.55256	6.48157	6.36438	5.93768	6.27675	5.35609	5.1077	5.07381	5.63708	5.04249	5.34958	5.1744	4.65815	5.03899	5.47127	5.60205	5.80587	5.46493	5.76267	5.84929	6.38464	4.71449	5.64992	0.102351	0.102351
C2CD5	7.47612	6.57554	5.97769	5.94466	6.08634	6.0063	7.19944	6.80524	6.81617	6.8375	7.1986	7.20892	6.34255	5.99884	5.77084	5.9764	5.91339	6.82474	5.47852	5.36519	5.07665	5.22091	5.07908	6.73938	6.55523	6.52078	6.61608	6.92631	6.76763	6.82231	6.69222	6.93267	6.55283	6.71508	6.57275	6.04459	5.81875	5.58648	5.44974	5.32693	6.94692	0.102442	0.102442
EEF1D	6.03806	6.21511	8.1776	8.32872	8.63949	8.81864	7.1005	6.91444	7.27776	7.24312	7.41794	6.23738	6.26734	7.78327	7.95348	8.33876	8.09002	5.45752	6.80988	7.22425	7.23061	7.7926	7.27103	6.21128	6.89683	7.05178	6.46425	7.16184	7.00893	7.43176	7.43281	7.47308	7.02005	7.0089	6.8594	8.23101	7.85465	7.30803	7.044	7.73579	6.42987	0.102458	0.102458
RNF214	5.34012	5.42255	4.39901	4.72701	4.22725	4.40435	5.13022	5.13155	5.49818	5.12902	5.21058	5.97022	5.92871	5.57245	5.53049	5.50771	5.63761	5.63205	5.49203	4.99586	5.06191	4.63026	4.86659	5.76184	5.24213	5.26231	5.79645	5.35339	5.32409	5.02675	5.18383	5.21445	5.51844	5.5001	5.38552	5.9011	5.4866	6.84875	6.24464	6.97022	5.2174	0.102469	0.102469
TRIM65	4.42944	4.99275	5.58151	5.71396	5.33099	5.81872	4.6885	4.61774	4.34306	4.79844	4.50154	4.58565	4.83417	5.13798	5.47318	5.15679	5.28854	5.55566	5.95205	5.72287	5.83202	6.16687	6.0644	5.20464	5.47367	5.29723	5.29535	4.85226	5.02687	4.55241	4.8896	4.74067	5.19207	5.21211	5.16059	5.52747	5.65312	7.01861	5.22662	5.52869	5.2631	0.10249	0.10249
GNPTAB	6.27188	5.92506	5.56155	5.19364	4.90245	5.10731	5.68587	6.08293	5.26723	5.67011	5.98019	6.64727	6.52907	5.86519	5.66187	5.61946	5.65395	6.82965	6.16688	6.07789	6.34452	5.82323	6.13482	7.25189	7.00571	6.92931	7.10244	7.0647	7.10768	5.97834	6.0331	5.94706	6.05482	6.1359	6.30905	6.19512	5.63827	5.07247	5.5197	5.1141	6.84231	0.10254	0.10254
RAB3GAP2	7.48017	6.75041	5.61786	5.85027	6.05048	5.64401	7.17798	7.17438	7.18474	7.13543	7.36376	7.50827	6.86848	5.93308	5.67595	5.88799	6.04925	7.30568	5.98968	5.98158	5.93263	5.64297	5.99037	6.78281	6.93635	7.08471	6.79847	6.90925	6.92286	5.75879	5.95458	5.83213	5.96052	6.05142	6.06512	6.50188	5.36031	7.78709	6.7663	5.78481	6.8665	0.102584	0.102584
TGFBR2	7.23614	6.87482	7.4929	7.26869	7.10349	7.23619	7.10791	7.04871	7.17171	6.80164	6.82124	7.80665	7.61526	7.34495	7.34185	6.91848	7.25691	8.93226	8.29645	8.96175	8.64356	8.41176	8.67622	7.48748	7.19924	7.05671	7.18708	6.97773	6.97505	6.35785	6.2806	6.45024	7.85314	8.02836	8.16681	6.47142	7.7929	5.43462	7.73128	7.90685	8.54149	0.102593	0.102593
AMMECR1L	5.4137	4.76343	4.42449	4.51546	4.20131	4.04942	4.86879	4.67634	4.81474	4.80927	4.6851	6.27437	5.2942	5.59935	5.2885	5.58473	5.38465	5.47209	5.23838	5.15511	5.0146	4.58462	4.932	5.41898	5.07046	5.02222	5.00281	5.04521	5.13072	5.01634	4.99797	5.2236	5.204	5.14691	5.06321	4.73097	4.34903	3.26977	5.86484	5.31945	5.39069	0.102597	0.102597
IL17RA	5.57635	6.36571	6.45203	6.5225	6.34509	6.58989	5.94303	6.14566	5.96228	6.08335	6.09348	4.72483	5.13407	5.87723	6.10202	5.69956	5.78394	5.21455	6.38385	6.49269	6.6722	6.72813	6.46531	5.11352	5.84687	6.16905	5.54052	5.56802	5.66143	5.31684	5.58228	5.32909	5.64261	5.53607	5.68385	6.25716	6.00932	3.85256	5.56196	4.8523	5.2158	0.102621	0.102621
LIN7C	8.12798	6.67839	6.09738	5.87889	6.23115	6.08871	6.91261	6.59714	6.51974	6.83644	6.7767	7.49532	6.33285	6.16518	5.63329	5.97818	6.07526	7.96401	5.59702	6.44328	6.04714	6.33821	6.32753	7.1638	6.53168	6.57823	6.15695	6.55977	6.59168	6.05657	6.16912	5.90218	5.75461	5.79354	5.80132	6.09209	4.37244	5.58648	6.30302	6.25795	6.95558	0.102621	0.102621
EIF3G	5.53137	6.35383	7.42351	7.41754	7.41267	7.74447	6.75771	6.45441	6.57724	6.84277	6.8417	5.60472	6.36868	6.96442	7.19191	7.20052	7.19547	5.26452	6.65638	6.89536	6.894	7.1577	7.09056	6.01099	6.70851	6.86019	6.16832	6.87145	6.83802	6.94804	6.83347	6.86996	7.10431	6.95056	6.82954	7.00566	7.54763	9.6642	6.41142	7.26438	5.94114	0.102644	0.102644
AGO1	5.69056	5.61572	5.08238	5.43439	5.01094	5.02289	5.13644	5.51993	5.61972	5.21129	5.26241	6.07689	6.319	6.18226	6.03122	6.27544	6.26133	6.43664	6.20921	6.49949	6.44609	5.86796	6.55765	7.34219	6.75697	7.07889	7.09369	6.50947	6.69987	6.39847	6.39602	6.37422	6.69728	6.68816	6.51625	6.00968	6.08469	7.3929	5.93916	7.07508	6.52738	0.102849	0.102849
KDM4B	4.50973	5.21267	5.56441	6.04594	5.53164	5.93219	5.19923	5.34601	5.54683	5.12729	5.46485	4.65842	5.23816	5.8367	6.16327	5.94388	5.61067	4.33687	5.51338	6.33621	6.27686	6.2013	6.19776	4.89808	5.4322	5.11605	5.63515	5.28027	5.21326	5.09754	5.14664	5.2685	5.56676	5.75641	5.54918	5.92078	5.11241	7.30803	5.87045	6.15586	4.62847	0.102862	0.102862
REXO1	4.42944	5.31837	5.79925	5.88947	5.40102	5.77515	4.76549	4.86753	4.88266	4.89508	4.81626	4.2095	4.89913	5.56503	5.87674	5.45483	5.36742	4.12697	5.86129	6.27509	6.07571	6.06775	5.94772	4.82664	5.1404	5.18984	5.05563	5.06007	5.11649	5.92928	5.9865	5.89647	5.85746	6.02382	6.09238	5.7229	6.05212	5.26488	5.68957	5.88372	5.00008	0.102965	0.102965
SDCBP	8.15866	7.15488	7.17595	6.97265	7.25615	6.57514	7.17395	7.59954	7.46545	7.03436	7.48323	8.13025	7.25874	7.04267	6.91233	6.9759	6.86105	8.58598	8.11564	7.63469	7.60485	7.71895	7.59819	7.76671	7.76544	7.99211	7.30934	7.55205	7.62634	6.63443	6.50655	6.56626	6.81475	6.84074	6.9981	7.44934	7.32549	3.85256	7.89833	6.53449	8.15766	0.102982	0.102982
ARHGEF11	4.71207	5.91701	5.00426	5.12959	4.70435	5.16473	5.61484	5.77503	5.53029	5.28447	5.34424	4.1567	5.50927	4.9206	5.40719	4.87571	4.94462	4.95716	5.80721	5.74307	5.99047	5.33037	5.97738	4.43012	5.28177	4.98954	5.61574	5.1296	5.09432	4.43235	4.13898	4.46015	5.5116	5.31785	5.41412	5.39523	5.07398	4.26651	5.88162	6.13469	4.31498	0.102998	0.102998
BID	4.5881	5.12449	5.75976	5.6196	5.9214	5.99051	5.48591	5.22245	5.27808	5.31212	5.29914	4.38283	4.49334	5.27774	5.36436	5.21245	5.08676	4.10968	5.14228	5.1334	4.98366	5.16387	5.0233	4.55031	5.04765	4.79521	5.02946	5.08009	5.3654	5.75879	5.69605	5.71375	5.08739	5.50373	5.61938	5.82924	5.84333	3.26977	5.4397	4.55789	5.20615	0.103004	0.103004
POMP	8.01646	5.94764	7.63543	7.38797	8.13615	7.85934	6.9695	6.7353	6.48817	6.87713	6.74131	7.88892	6.09209	7.41096	7.1139	7.43243	7.4823	7.17846	6.19606	6.53799	6.44366	6.86385	6.42761	7.026	6.28909	6.44796	5.83557	6.35645	6.43027	6.7009	6.83347	6.85826	6.03014	5.90687	5.97302	7.01484	6.65293	9.25203	6.63975	6.5361	7.21252	0.103046	0.103046
USP5	4.56715	6.06284	6.1913	6.46703	6.32421	6.48785	6.16121	5.81835	6.06504	5.81138	5.85723	4.72769	5.97593	6.21188	6.34829	6.24462	6.16774	4.23117	5.52788	5.84806	5.72652	5.85721	5.70931	4.49915	4.94716	5.20178	4.93237	5.16002	5.22861	6.11136	6.04325	6.00127	5.7063	5.79453	5.75735	5.95053	5.9603	5.43462	5.53707	6.30356	4.54673	0.103046	0.103046
SRSF7	6.43498	6.17177	6.07141	5.82475	5.71694	5.84003	6.01686	5.98526	5.63949	6.14616	5.98019	6.64727	6.52712	6.02342	5.74936	5.88799	6.09034	7.0574	6.89827	6.00567	5.86755	6.39383	5.76328	7.3439	6.60077	6.65535	6.28659	6.76169	6.80326	7.71031	7.7841	7.66496	7.45567	7.15409	7.12371	6.56576	8.13373	5.96469	7.0209	6.66771	7.66433	0.103053	0.103053
SMCR8	3.56979	5.09147	4.19203	4.44065	3.83035	4.03717	5.20122	5.02374	4.80477	4.91925	4.7054	4.7653	5.77518	5.26558	5.45901	4.97203	5.13701	3.72778	4.57946	4.78657	5.30832	4.59041	5.08515	4.66399	4.7446	4.60693	4.60821	4.54746	4.38439	4.55241	4.76016	4.81519	5.56279	5.33292	5.33603	3.8951	4.65176	4.58779	4.61401	4.80126	4.59189	0.103064	0.103064
CLASP2	6.56339	5.43951	4.93945	5.47244	5.15976	4.97875	6.41526	6.5269	6.35447	6.46227	6.6319	7.06347	6.28232	5.84796	5.71227	5.84559	5.7291	7.15336	6.29648	6.38294	6.21542	6.15911	6.32112	6.91269	7.20583	7.14716	7.14029	7.3116	7.42347	6.53591	6.52479	6.52984	6.88683	6.88512	6.69433	5.72978	5.92547	7.26365	6.48526	5.67763	7.17344	0.103069	0.103069
RAC1	7.98893	7.30951	8.12077	7.69708	8.17581	8.14334	7.08878	7.3724	7.11637	6.93509	7.22145	7.97088	7.41261	7.92363	7.9206	8.01053	8.04196	8.39806	8.00975	8.31409	8.35283	8.54114	8.17596	8.35686	7.5409	7.58384	7.56529	7.55301	7.57364	7.81605	7.72855	7.80259	7.50988	7.46307	7.58306	7.68576	7.48336	12.2967	8.10008	8.83316	7.89904	0.103071	0.103071
NUP188	4.88761	5.61903	4.49834	4.86215	4.93429	4.55796	5.13644	5.11639	5.45899	5.28136	5.06327	5.51263	6.32452	5.75968	5.94228	5.67556	5.5768	4.26281	5.05214	5.36705	5.1952	4.9193	5.1002	5.08318	5.54145	5.67151	5.50508	5.52192	5.62556	6.14994	6.30612	6.39056	6.16355	6.01789	6.05081	5.29672	5.75864	3.85256	5.54099	5.33314	5.36056	0.103078	0.103078
SNRPD1	4.5765	3.76873	5.12186	4.86215	5.5523	4.94637	4.91297	4.52385	4.44606	4.96643	4.884	4.87086	4.18024	4.88924	4.63995	5.07906	5.10172	4.11216	4.64863	4.33284	4.35204	4.82679	4.30019	4.88172	5.03224	5.12862	4.5724	5.16002	5.18522	5.96758	6.15982	6.07894	4.83682	4.87271	4.72166	5.21572	5.95749	4.85038	4.83943	5.03556	5.01674	0.103173	0.103173
BLZF1	6.62834	5.69322	5.09434	5.38037	5.5523	5.34939	5.55103	5.48363	5.11621	5.68311	5.68095	6.29477	5.78054	5.52733	4.99476	5.24544	5.40892	6.08562	5.01707	4.88854	4.96342	4.87023	4.74157	5.87477	5.62942	5.54321	5.33269	5.62546	5.68239	4.49363	4.34999	4.49079	4.76501	4.71217	4.87895	4.79141	4.66561	4.26651	5.75781	6.2851	5.35766	0.103198	0.103198
HGS	5.04913	6.07133	6.88727	7.08591	6.70946	7.17184	5.59689	5.88148	5.89105	5.77871	5.73698	4.81904	5.9236	6.63165	7.02319	6.74058	6.56647	5.05592	6.47713	7.01649	6.99109	6.99554	7.067	5.28857	5.78463	5.81444	5.75357	5.70325	5.65236	5.94582	6.13155	6.02762	5.94028	5.98703	5.99112	6.49584	6.50721	6.96419	6.24079	6.86616	5.27853	0.103211	0.103211
KIF5B	8.80438	7.78151	6.25483	6.23214	6.78343	6.0557	7.90629	7.63455	7.40735	8.13586	7.74067	9.10277	8.26072	7.67307	7.19436	7.46844	7.5564	8.9619	7.17903	7.61525	7.47065	7.34211	7.19733	8.63942	8.42847	8.56219	8.26387	8.41145	8.49611	7.08625	7.06038	7.11335	7.00455	7.03134	7.10675	7.03303	5.89494	6.84875	7.82198	7.67695	8.31968	0.103246	0.103246
USP19	5.41891	6.43221	6.23876	6.5539	6.20855	6.3585	5.76567	5.85838	5.92825	5.64616	5.70995	5.59796	6.61891	6.95024	7.24364	6.91382	6.82814	5.07386	6.64373	6.78486	6.74054	6.8343	6.81748	5.39283	5.51121	5.51764	5.66474	5.40721	5.56478	6.10155	6.2806	6.15742	5.99526	6.11306	6.1346	6.91725	6.04684	4.58779	6.70301	7.20501	5.14011	0.103255	0.103255
RABL2B	5.40586	5.69164	5.65601	5.51409	5.75755	5.60721	4.96984	5.113	4.68761	4.97222	5.10536	5.77202	5.82358	6.01164	6.08101	6.04614	6.1171	5.70543	6.16097	5.73011	5.67212	5.924	5.91233	5.22701	4.97025	4.63009	4.94175	4.65992	4.74751	6.13078	6.21475	6.38241	5.60196	5.41764	5.52316	5.99548	6.41901	3.85256	5.7878	6.48348	5.36779	0.103342	0.103342
CDADC1	4.85724	4.4651	4.09221	3.6733	3.97512	4.13234	4.63382	5.24741	4.49027	4.89913	4.46797	5.46599	5.09397	4.49523	4.35061	4.60696	4.52805	5.18064	4.34649	4.21381	4.2293	4.00819	4.49505	5.26714	5.13921	5.16688	4.96802	5.15248	5.1915	4.91918	4.8783	4.66209	4.61479	4.84812	4.61678	3.63413	4.51312	4.58779	4.50271	3.64483	5.46944	0.103365	0.103365
KPNA3	6.84307	5.76975	5.62612	5.36021	5.8852	5.44981	5.90829	5.98061	5.9999	5.6316	5.7285	5.97865	4.90459	4.5363	4.18326	4.55048	4.57598	6.99216	5.77663	5.79928	5.42477	5.6678	5.50953	6.06684	5.1416	5.21244	4.98021	5.00389	5.10766	5.63506	5.72787	5.70071	5.64261	5.53133	5.44362	5.1885	4.82063	5.26488	5.3997	5.79833	6.37638	0.103434	0.103434
HERC2	6.40249	6.87135	5.92063	6.1287	6.00248	6.00001	8.03957	8.09561	7.88494	8.05995	8.18244	7.03584	7.52128	6.74	6.72781	6.73319	6.77032	7.13363	7.09875	6.82602	7.01587	6.60925	7.16905	7.14532	8.37971	8.38557	8.47386	8.34558	8.41303	7.01489	7.05537	7.06071	7.66651	7.55798	7.50824	6.33142	6.84696	8.5302	7.24806	6.53071	7.02171	0.103488	0.103488
FOXJ2	5.69163	5.57022	5.62337	5.74149	5.28234	5.66007	4.73846	5.34022	5.26723	4.74759	4.93402	5.4319	5.40939	5.37293	5.52272	5.36489	5.29897	6.3077	6.44971	6.45819	6.4598	6.02994	6.41803	6.06062	5.49911	5.12486	5.75001	5.58587	5.30877	5.47714	5.48879	5.5342	6.27923	6.29623	6.25015	5.63033	6.28693	4.26651	6.20864	7.47894	6.0286	0.10355	0.10355
EIF3F	6.42142	6.37946	7.41161	7.66457	7.41408	7.88605	5.83364	6.35172	6.66939	5.68075	5.77316	5.77202	5.63689	6.55127	6.87162	7.05331	7.06566	6.21659	6.98346	7.15648	7.08569	7.26601	6.98582	6.25003	5.77231	5.99199	5.69927	5.73727	5.82046	6.75508	6.84222	6.74527	6.86875	7.03427	6.95008	7.28855	7.3952	8.17035	6.94309	8.13508	6.51571	0.103584	0.103584
CANX	10.512	9.94652	9.07939	8.76702	9.25624	9.1056	9.72873	9.77623	10.1218	9.4619	9.89352	10.1017	9.72085	9.32995	8.95335	9.33936	9.15322	9.24874	8.32862	8.51143	8.40776	8.22827	8.38496	9.57149	9.45119	9.3998	8.77995	9.24472	9.13359	8.51338	8.5369	8.52379	8.37825	8.37458	8.54614	8.46677	8.02126	4.58779	8.3642	8.5895	9.09084	0.103692	0.103692
UBE2G2	5.81823	6.5419	6.26721	6.05537	6.61685	6.29048	6.03586	5.72483	5.87922	5.76433	5.26241	5.57378	6.15466	6.30839	6.23279	6.61882	6.6462	5.1091	5.90739	6.02465	6.06097	6.32786	6.24865	5.6169	5.6447	5.72709	5.27322	5.49831	5.5502	5.4309	5.36474	5.46645	5.67113	5.75742	5.66644	5.50959	5.9596	8.49224	6.31222	7.46289	5.3649	0.103697	0.103697
RSRC2	7.18433	7.00843	5.78948	5.46774	5.66095	5.68383	6.44565	6.31752	6.13831	6.42897	6.2926	6.94944	7.07185	6.08959	5.72587	5.89557	6.02904	7.29342	6.77495	5.99608	5.68866	6.05734	5.65733	7.38136	6.8386	6.73433	6.54447	6.73416	6.81245	6.91483	6.8653	6.97933	7.15435	7.07275	6.9351	6.54446	7.54927	4.58779	7.67446	6.8815	7.58123	0.103707	0.103707
C19H17orf75	5.89498	5.17714	5.02523	5.06879	5.21265	5.01666	5.60739	5.06643	4.80977	5.52797	5.68825	6.64701	5.70456	5.47019	5.13387	5.28348	5.35748	6.40255	4.93834	4.85446	4.74098	4.76676	4.63395	6.06062	5.30867	5.52431	5.38867	5.54899	5.5951	5.92928	5.91089	5.97983	6.31346	6.34909	6.15793	5.24002	5.35177	3.85256	5.42367	5.36743	6.28385	0.103715	0.103715
PPP4R3B	8.88397	7.91825	7.0217	6.81682	7.02435	6.82886	8.15316	8.38281	8.10603	8.07998	8.24645	8.06267	7.23897	6.94024	6.44293	6.78919	6.74385	8.03263	6.34343	6.60339	6.61133	6.36207	6.4288	8.09708	7.98593	8.02977	7.65027	8.01575	7.80809	6.95623	7.00171	7.04532	7.28325	7.4204	7.35325	6.31091	6.35422	7.99141	6.61914	5.52544	8.05187	0.103721	0.103721
VIRMA	6.84065	6.15589	5.31135	5.32944	5.67043	5.31937	6.91804	6.85175	6.75083	6.99082	7.21134	6.81087	6.14546	5.56627	5.50113	5.62858	5.55087	7.26022	6.26849	6.06648	5.93956	5.862	6.02549	7.2605	7.35882	7.39684	7.26796	7.34232	7.42214	6.60696	6.62283	6.60878	6.5968	6.54484	6.47111	5.84675	6.55589	7.54898	6.95459	6.66328	7.07835	0.103753	0.103753
SKIC8	5.4241	4.47975	5.87283	5.72188	6.15551	5.93549	5.53699	5.08732	5.03326	5.40922	5.53946	5.66665	4.87928	5.89411	5.9247	5.91434	6.06766	4.90512	5.04116	4.93193	5.01678	5.31123	5.08817	4.90272	4.77269	4.84326	4.59835	5.00249	4.97685	5.18373	5.15603	5.25071	4.73243	4.54803	4.71925	5.688	5.33671	3.26977	5.27164	5.39143	4.97568	0.103863	0.103863
CDK5RAP2	3.81861	4.92743	4.67329	4.66263	4.82814	4.64929	4.77083	5.22716	5.0354	5.12556	4.76466	4.77178	5.72756	4.94939	5.4093	4.73073	5.2833	4.62291	5.36858	5.33128	5.56871	5.49358	5.60551	5.29034	6.03773	5.73943	6.37758	5.92239	6.0589	5.28253	5.28996	5.37908	6.04348	6.1051	5.90995	5.12989	6.09432	4.58779	4.92826	5.8046	5.48548	0.103874	0.103874
WDR3	6.43883	5.83104	4.89457	5.01178	4.83659	4.7726	5.60888	5.78572	5.43172	5.77982	6.05557	5.74168	5.39393	4.59336	4.55107	4.72224	4.56738	5.6484	4.89426	4.65871	4.61398	4.84867	4.70658	6.04392	5.84467	5.87534	5.67603	6.18155	6.11778	5.72085	5.8601	5.89647	5.97551	5.90136	5.85171	4.82714	5.74403	5.96469	5.54567	5.00944	6.15352	0.103897	0.103897
ITPR1	6.49539	6.31554	4.82451	5.73759	5.14623	5.40763	7.36452	6.8884	7.27506	7.09134	7.16129	6.97173	7.05892	6.75855	6.79789	6.96963	6.78892	7.35997	6.53831	6.83479	6.79946	6.13557	6.5456	6.68183	7.44062	7.6067	7.66617	7.31864	7.39224	6.49903	6.59893	6.6803	6.51228	6.46436	6.42822	5.27807	5.71353	7.90736	6.90742	7.30253	6.45928	0.103921	0.103921
MYL6	7.10173	7.64839	8.82901	8.4665	9.08243	8.69743	7.87251	7.69758	7.58712	8.08176	8.08118	8.53325	9.11791	9.50041	9.36592	9.55178	9.60264	8.27796	9.96764	9.80724	9.76818	10.3305	9.80762	8.57221	8.85835	8.60642	8.49088	9.01476	8.81483	8.727	8.78168	8.80854	8.58609	8.3307	8.48962	9.46127	9.46006	11.4752	9.9412	11.3465	7.90104	0.104031	0.104031
RAB5B	7.43044	7.66932	7.2782	7.37548	7.5397	7.34575	6.59624	6.7353	6.70198	6.41487	6.51104	7.23479	7.61151	7.119	7.15657	7.32218	7.27287	7.68631	7.78704	7.67129	7.7995	7.4534	7.87086	7.183	6.38673	6.25692	6.35376	6.24204	6.23943	6.94531	6.87101	6.92708	7.36674	7.25827	7.07364	7.20399	7.40581	3.85256	7.36605	8.7381	7.09457	0.104063	0.104063
RPL30	8.46748	7.06601	9.27615	9.05101	9.51037	9.31726	8.3308	7.76096	8.16785	8.42104	8.55076	7.98679	6.86259	8.6709	8.45418	8.83973	8.9545	8.19268	8.24931	8.42721	8.4088	9.08892	8.55879	8.72787	8.16528	8.51166	7.77912	8.53106	8.49717	8.8718	8.88831	8.85123	8.88868	8.79861	8.4616	9.21459	9.59401	4.26651	8.84191	9.29605	9.05511	0.104067	0.104067
NAPG	5.90707	6.13867	6.10528	6.17559	6.1656	6.15821	5.60888	5.39568	5.44301	5.55265	5.48513	5.69372	5.82675	5.87022	5.98673	5.83971	5.7615	5.24315	5.46077	5.42179	5.40656	5.43371	5.39942	4.96837	4.69653	4.7585	4.59439	4.7173	4.58213	5.70798	5.48879	5.51942	5.50335	5.28862	5.24009	6.12378	5.41565	3.26977	5.79372	6.03993	4.98699	0.104177	0.104177
LOC100138449	4.84954	5.05034	4.12366	4.20104	4.38533	4.24311	4.91538	4.69461	4.61531	4.96256	5.11189	4.95626	5.05764	4.30038	4.3015	4.53115	4.65925	5.16518	5.36418	4.41068	4.38623	4.63306	4.78322	5.0626	4.81382	4.6736	5.06711	5.05063	5.21326	5.4072	5.55415	5.3543	5.91147	5.85559	5.68508	4.97346	5.84637	4.26651	6.0869	5.4267	5.53257	0.104226	0.104226
SUPT4H1	4.56009	4.7085	5.33506	5.38536	5.64661	5.12478	4.25724	4.28866	3.972	4.42061	4.27185	4.78191	4.89694	5.44479	5.51686	5.58003	5.41612	4.27837	4.93834	5.05015	5.12403	5.36621	5.11214	4.8628	4.58478	4.73733	4.32472	4.92047	4.79639	6.02059	5.759	5.89074	5.49088	5.27449	5.1173	4.79797	5.90738	5.43462	4.71872	5.93116	5.25064	0.104254	0.104254
LUC7L2	7.26715	6.90703	5.93842	5.88947	6.09341	5.94207	6.94607	6.6437	6.60909	6.93262	6.96533	6.97836	6.69437	6.08527	5.73262	6.09961	6.06766	7.08768	6.33521	6.02111	5.97707	6.08731	5.91574	7.20148	6.89967	6.85112	6.73105	6.91186	6.8762	6.65469	6.66617	6.78289	6.89579	6.82677	6.84123	6.48571	6.6577	3.26977	6.93746	7.1321	7.15851	0.104276	0.104276
RARS1	6.35166	5.24305	5.11405	4.78108	5.46235	5.25737	5.75087	5.83285	5.68367	5.76433	5.88166	5.97545	5.23253	5.04143	4.8717	5.0956	5.24068	5.73554	5.53442	4.81411	4.49992	5.07591	4.51316	5.89703	5.64976	5.87683	5.37834	5.73979	5.91138	5.87849	6.02287	5.89074	5.61479	5.58497	5.49244	6.03768	5.903	3.26977	5.94331	6.15796	5.90183	0.104389	0.104389
NFYC	4.99611	5.51793	5.69579	5.55457	5.76199	5.76775	5.62668	5.38729	5.69721	5.40209	5.78547	5.77248	6.35318	6.31652	6.51618	6.50206	6.41178	4.77012	5.80937	5.80478	5.79939	5.81213	5.97575	4.88172	5.01405	4.94193	5.27569	5.33795	5.28156	5.52195	5.51821	5.64731	5.43847	5.41378	5.53143	5.82121	5.69592	3.26977	5.75848	6.45984	4.77055	0.104395	0.104395
SQSTM1	8.81417	8.78377	9.34094	9.66022	9.41839	9.61143	8.76298	8.6397	8.4765	8.72982	8.53969	8.57707	8.529	9.07393	9.16968	9.26963	9.09178	7.54917	7.96976	8.07206	8.18644	8.67643	8.46681	7.56745	7.88034	7.96522	7.20668	7.60022	7.65407	7.08127	7.00171	7.16413	7.31699	7.29967	7.30021	8.01565	8.0629	11.1459	7.83719	8.72718	7.65046	0.104396	0.104396
ZNF609	4.77637	6.3578	4.97438	5.20499	4.91846	5.34443	5.79613	6.06462	6.29161	5.33327	5.8429	4.83239	6.26351	5.08878	5.22048	5.23354	5.11062	4.62639	5.30112	5.64985	5.86634	4.39937	5.75379	4.79953	5.29259	5.17538	5.84561	5.37732	5.32884	4.815	5.0187	4.85105	6.19036	6.04893	6.00504	4.77487	4.50736	4.26651	5.2941	5.03404	4.67818	0.104433	0.104433
ANAPC13	5.27125	4.05468	5.4512	5.11162	5.73513	5.54802	4.94878	4.32428	4.19827	4.69954	5.2004	5.33456	4.34205	5.06793	5.11332	5.21548	5.2754	4.90512	4.66065	4.31753	4.20651	4.77694	4.24707	5.00766	3.97091	4.21295	3.98674	4.4129	4.26443	4.56674	4.54838	4.47555	4.08371	4.00719	4.01486	4.38804	4.50158	4.26651	4.65218	4.79587	4.40208	0.104458	0.104458
YWHAH	5.66339	5.73199	6.66877	6.67307	6.65078	6.48785	5.21304	5.20185	5.18891	5.36149	5.12056	6.37936	6.62207	6.9583	7.03894	6.9007	6.76469	6.55179	6.76608	7.23397	7.10122	7.11721	7.10033	6.32367	5.90725	5.94518	6.01966	5.89176	5.88773	6.68128	6.65959	6.69353	6.31895	6.1043	6.27826	6.34156	6.51536	5.84929	7.77834	7.94809	6.25138	0.104522	0.104522
RFC5	5.81428	5.3546	5.31817	5.42956	5.69852	5.25737	5.65441	5.49149	5.51356	5.60824	5.85723	6.45237	5.8771	5.77905	5.85059	6.02902	6.1171	6.00039	5.83079	4.92941	4.92671	5.17354	5.02014	5.79341	5.56574	5.48968	5.53019	5.44784	5.57202	6.56475	6.5851	6.61227	6.33454	6.19034	6.04889	5.99975	6.51105	3.26977	6.00304	6.39009	6.25528	0.104596	0.104596
KIDINS220	7.35637	7.3018	6.03258	6.24319	6.08634	6.00944	7.30406	7.26423	7.14034	7.38225	7.3103	8.16883	8.03197	7.29534	7.00727	7.11222	7.07555	8.12067	7.33857	7.42695	7.33409	6.9292	7.28428	7.75424	7.66432	7.65352	7.76376	7.70299	7.70982	6.42624	6.26334	6.3577	7.13535	7.1835	7.11732	6.52481	6.6894	4.26651	8.29513	7.76891	7.52445	0.104619	0.104619
EXOSC10	6.01159	6.38919	5.30107	5.35513	5.5523	5.30922	5.77368	5.47573	5.96676	5.59204	5.66918	4.80557	5.29753	4.62702	4.38958	4.76423	4.74942	5.93737	6.14994	5.49168	5.69276	5.45764	5.45201	5.95402	6.11046	6.29141	5.95625	6.15096	6.17435	6.32872	6.24146	6.22276	6.54548	6.52588	6.25931	5.81313	6.67063	4.26651	6.27365	5.55443	5.7485	0.104623	0.104623
MOCS3	5.09051	5.01052	5.16029	5.3138	4.79384	5.04752	4.0618	4.07877	3.76136	4.15477	4.0584	4.72483	4.56204	5.13129	5.39873	4.97918	5.08073	4.37044	4.65345	5.00545	5.31543	5.21156	5.25352	4.31996	4.03931	4.25252	3.89309	4.06195	4.18275	4.0594	4.28303	3.96656	4.53608	4.54803	4.2766	4.05157	4.0836	4.58779	4.40807	4.88479	4.39644	0.104676	0.104676
EYA3	6.54625	6.41325	5.6316	5.38536	5.02579	5.44054	5.92756	6.44366	6.24169	5.73284	5.86885	6.54691	6.67755	6.32607	6.25289	6.36686	6.15201	6.80031	6.65458	5.78821	6.0321	5.8608	5.78021	6.45346	6.49374	7.01334	6.36717	6.21815	6.41335	7.48366	7.43474	7.41835	6.66928	6.3916	6.75677	5.07961	6.91231	4.58779	5.4973	5.34916	6.74736	0.10471	0.10471
SMARCD1	3.39584	3.97417	3.72272	3.62343	3.59168	3.50835	3.96253	3.96679	3.76651	4.04552	3.80779	3.96961	4.23333	4.16944	4.40656	4.16169	4.28753	4.13676	4.69376	4.348	4.51236	3.86285	4.5531	4.48065	4.09969	4.2843	4.85996	4.61854	4.4417	4.13827	4.68434	4.52079	5.04064	4.86895	4.90464	3.71957	4.50351	4.26651	5.26597	4.96214	4.26318	0.104723	0.104723
NGDN	4.03755	3.80991	4.0437	4.02017	4.31451	4.04942	4.34943	4.30361	4.13602	4.46235	4.38767	4.17079	3.98771	3.89728	3.90107	3.94511	4.19568	4.17289	4.94818	3.33596	3.93341	4.22817	3.75538	4.61111	4.83174	4.86294	4.55212	4.79203	4.80323	4.96317	4.9663	4.87448	4.7696	4.79764	4.588	4.78482	5.74158	4.26651	4.80857	4.88816	4.7596	0.104726	0.104726
ABHD16A	4.5146	5.74721	6.03258	6.27852	6.11441	6.22721	5.96884	5.74468	5.63808	5.68546	5.76627	5.22342	5.99066	5.97383	6.36903	6.0047	6.14914	4.74953	6.1911	5.60008	5.61846	5.96687	5.76895	4.96172	5.39151	5.40029	5.37834	5.3201	5.39109	5.89562	5.97594	5.95257	5.84009	5.73902	5.73962	6.54738	6.54188	8.04484	5.81523	7.27474	5.07445	0.104726	0.104726
SAP18	7.05316	6.41325	7.27645	7.16066	7.59801	7.26141	6.40498	5.89042	5.95667	6.32949	6.61206	7.40439	6.99657	7.32641	7.00448	7.48109	7.24349	6.77389	6.21573	6.71425	6.67081	7.04586	6.64443	6.88541	6.06638	6.27342	5.86793	6.29782	6.36418	6.80126	6.75534	6.75161	6.58381	6.43353	6.40591	6.78311	6.45434	10.2745	6.48891	7.37112	6.65167	0.104735	0.104735
PIP4K2C	5.56347	5.48744	4.64646	4.94568	5.22557	4.83052	4.94878	5.0074	4.93158	5.03072	5.12272	6.47808	6.37991	5.97942	6.10593	6.08145	6.07677	5.42693	5.76999	4.92689	5.01896	5.06972	5.15025	5.73217	5.23542	5.3529	5.30265	5.20326	5.20397	5.95674	6.09297	6.10887	6.51912	6.52469	6.44655	6.802	6.61284	5.43462	5.38583	5.719	5.9963	0.104789	0.104789
SLC11A2	7.21833	6.21948	4.74583	4.58659	4.79384	4.89301	5.93353	6.35172	6.58162	6.03254	5.70564	6.49273	5.722	5.62337	5.55164	5.4211	5.5574	6.26983	5.44973	5.17861	5.10156	4.88912	5.08515	5.758	5.63198	5.71715	5.70479	5.79494	5.6417	5.27382	5.17462	5.45873	5.09107	5.00181	4.96489	6.4181	5.87645	6.35147	5.03324	5.22911	6.18906	0.104824	0.104824
NIPSNAP2	7.42785	6.5832	5.5984	5.42472	5.99117	5.56091	5.44637	5.38869	5.59246	5.57819	5.60886	7.59698	6.85485	7.15035	6.63626	7.04055	6.67349	6.33081	5.76332	5.64064	5.44275	5.47181	5.39698	6.34001	5.86293	6.20211	5.66285	5.74816	5.83189	5.92928	6.0331	5.87921	5.4992	5.43553	5.58139	6.5763	5.46301	7.35109	6.52655	6.70458	6.18742	0.104826	0.104826
HBP1	7.93792	7.00653	6.39194	6.5868	6.78997	6.67336	7.31233	7.41536	7.25918	7.03159	7.43888	7.34197	6.43514	6.31209	6.19906	6.54124	6.38635	7.32614	6.26928	5.92207	5.98936	6.14346	5.88998	7.05755	7.03854	7.00995	6.60627	6.95659	6.95643	6.02578	5.84857	5.83213	6.18778	6.19635	6.05273	6.12899	6.0724	3.85256	6.98166	6.97182	7.0079	0.104875	0.104875
CDK5RAP1	4.60419	4.93808	4.42449	4.24567	4.47465	4.35587	4.78675	4.59848	4.69302	4.71573	4.80016	4.48555	4.6375	4.1921	4.21735	4.36095	4.53688	3.86072	4.04307	3.47359	3.90066	3.95539	3.82228	3.78931	4.23597	4.33722	4.37869	4.54362	4.57254	4.41662	4.11991	4.57898	4.33377	4.16256	4.26672	4.5367	4.59319	2.27627	4.24472	4.69919	4.07101	0.10488	0.10488
TARDBP	8.26369	7.34946	5.72172	5.96483	6.14534	5.98415	7.00338	7.06897	6.95165	6.98749	6.90578	7.51587	6.97088	6.36364	5.92617	6.2327	6.48094	7.81915	6.74367	6.12703	5.876	6.21259	5.82258	8.17561	7.45803	7.35922	7.41223	7.41032	7.50408	7.73589	7.73483	7.67999	7.83133	7.78648	7.73367	7.14344	7.335	6.51186	7.11589	6.83806	8.37294	0.104883	0.104883
ADPRH	7.56012	7.04769	5.8682	5.88242	6.0432	6.0063	6.70284	7.2971	7.07394	6.67483	6.94534	6.83848	6.37066	5.72346	5.66364	5.68214	6.12297	6.01771	5.33449	5.22243	5.34876	5.21718	5.32191	6.12457	5.88383	5.91141	6.00929	5.79575	5.63864	5.59368	5.60302	5.70071	5.81364	5.5884	5.67641	5.24963	5.74648	4.58779	5.88655	5.65699	6.33713	0.10492	0.10492
IMPA1	7.715	7.12722	5.61509	5.60683	5.72151	5.5437	6.84581	6.35746	6.68238	6.9557	7.01033	6.38451	5.5419	5.63524	5.50508	5.65338	5.55957	5.73392	5.56414	5.15295	5.14615	5.56581	5.14735	6.4231	5.77076	5.885	5.55078	5.87505	5.87088	6.44576	6.51387	6.49626	6.25813	6.30876	6.22743	6.74795	6.53671	5.26488	5.15991	5.74251	6.94353	0.104939	0.104939
USP47	7.79554	7.29353	5.81138	6.03644	6.10045	5.87141	7.66285	7.5677	7.55403	7.55229	7.59357	7.61383	7.16405	6.2701	5.95099	6.38582	6.40577	7.68839	6.86127	6.16175	6.09342	6.15228	6.21308	7.41544	7.61453	7.59724	7.33924	7.54463	7.5856	6.61388	6.40392	6.62268	6.79686	6.86263	6.81381	7.02536	6.71126	4.58779	7.05691	7.0261	7.5251	0.10494	0.10494
VARS1	5.10351	6.2336	6.66477	6.98257	6.88263	6.96761	6.11573	6.25352	6.57431	6.18988	6.0657	5.05523	6.08079	6.72675	7.01283	6.91569	6.69536	4.7189	6.07383	6.64155	6.57695	6.80475	6.57068	5.43188	6.46915	6.64577	5.89717	6.35426	6.30073	6.28606	6.2806	6.20901	5.95951	6.01449	6.11914	6.53663	6.04087	8.51134	5.64658	7.05569	5.13842	0.104948	0.104948
CSNK2B	5.55404	5.45998	6.49776	6.59113	6.8765	6.70661	5.54012	5.15647	5.28526	5.2922	5.42517	5.96377	5.56899	6.50094	6.65415	6.66943	6.66948	5.23634	5.93929	5.51369	5.67212	5.89508	5.70538	5.37792	5.05021	4.95045	4.72696	4.91007	4.97685	5.83179	6.08316	5.83213	5.38856	5.28721	5.41263	6.14195	5.9991	4.85038	5.68815	6.6882	5.1768	0.104973	0.104973
DEF8	4.99088	5.14762	5.08638	5.6696	5.31293	5.23074	4.8812	4.88553	4.76933	4.74984	4.87634	4.81097	5.09827	5.11274	5.46712	5.37034	5.21889	4.35585	5.13541	5.09575	5.32251	5.01056	5.29337	4.61959	4.56528	4.68045	4.80959	4.52231	4.63376	4.62267	4.7478	4.76594	5.19207	5.26309	5.10073	4.85887	4.86182	2.27627	5.35678	5.25812	4.55688	0.104977	0.104977
CTDSP1	6.70441	7.74026	8.14779	8.46178	8.13529	8.64493	7.2897	6.82403	7.17993	6.92468	7.45866	6.21002	7.06149	7.48396	7.78427	7.67463	7.48516	5.73634	7.01608	7.77479	7.77325	7.45854	7.86647	6.04287	6.32273	6.1377	6.23409	6.22056	6.16161	6.52494	6.56057	6.50379	6.62369	6.68389	6.80247	6.74795	6.73608	8.04484	6.83268	7.69442	5.94694	0.104983	0.104983
CHD2	7.1082	7.81042	6.2951	6.30776	6.52835	6.34862	8.42724	8.42699	8.2406	8.13779	8.18812	6.89619	7.53103	6.30765	6.37551	6.36686	6.54145	6.77468	6.78321	6.27013	6.40998	6.28748	6.5434	7.16573	8.37794	8.34994	8.33993	8.35177	8.39057	6.82231	6.82172	6.85237	7.6501	7.59626	7.55055	7.16581	7.21506	7.62111	7.13234	6.76232	7.15056	0.105024	0.105024
ELAC1	4.96797	3.89437	4.14681	4.08301	4.32656	4.35587	4.7735	4.64617	4.733	4.65943	4.67924	4.60756	3.84379	3.91685	3.68834	4.25301	4.1732	4.63159	4.05767	3.29744	3.62516	3.63559	3.52486	4.19314	4.35429	4.47935	4.72696	4.51645	4.366	3.91006	4.06117	3.80528	3.79912	3.79396	3.78984	4.34836	4.00136	3.26977	4.13909	5.08349	4.35628	0.105163	0.105163
KLHL42	5.70342	4.71161	4.78078	4.74266	4.20131	4.93981	5.29694	5.40125	5.46216	5.26259	5.50015	5.19683	4.1937	4.36735	4.26936	4.12348	4.15035	6.13469	4.97344	5.43249	5.31898	5.07179	5.05146	6.0376	5.33507	5.11983	5.5518	5.54034	5.5672	4.59498	4.26579	4.55018	5.05011	5.52656	5.19569	5.20835	4.88568	4.85038	4.84452	5.60764	5.99257	0.105202	0.105202
REPS1	5.97759	5.54606	5.00003	5.19364	5.17316	5.08369	5.6044	5.39986	5.5779	5.5642	5.6677	6.99309	6.68312	6.10075	6.16951	6.09468	6.46598	6.07038	5.7215	5.32172	5.48439	5.52109	5.68356	6.34599	6.15442	6.58235	6.01523	6.22236	6.2555	6.41836	6.36397	6.40672	6.08186	6.16912	6.09703	6.33593	6.21988	8.65572	5.58264	5.62293	6.23328	0.10524	0.10524
FBXL14	6.56398	6.75644	4.89912	4.95243	5.14623	5.10731	5.55569	5.87949	7.28585	5.11862	5.4058	5.16483	5.32183	6.00981	6.30252	6.10616	5.90147	4.56063	5.34941	5.85867	5.71176	5.62899	5.49365	5.24721	4.97966	4.84478	5.00728	4.63126	4.95979	5.64185	5.69605	5.74586	5.16268	5.20468	5.45091	4.83034	5.13124	5.96469	5.06406	5.25419	5.27083	0.105263	0.105263
PRPF38B	7.15185	6.97067	5.81138	5.51864	5.6027	5.64804	5.56495	5.5911	5.49508	5.71338	5.44256	6.79368	6.81608	5.89016	5.6654	5.63539	5.91677	7.1096	6.35752	6.39119	6.22679	6.34078	6.07205	7.44079	6.31744	6.35801	5.86465	6.17101	6.26991	7.34089	7.23883	7.39222	7.276	7.22634	7.16282	6.72058	7.24101	5.84929	6.58198	6.02773	7.57312	0.105273	0.105273
INO80	5.42798	5.45813	4.52215	4.76583	4.63823	4.72759	5.87642	6.11209	6.01187	5.89504	5.93545	5.08973	5.06205	4.46364	4.73716	4.65686	4.57598	5.54191	5.47987	5.34834	5.2389	5.26497	5.58853	5.5266	6.20798	6.27512	6.19603	6.22116	6.132	5.44648	5.2111	5.40344	5.60582	5.50857	5.51763	5.09034	5.3507	3.85256	5.92843	5.38427	5.44366	0.10534	0.10534
HSBP1	6.22879	5.52501	6.84778	6.71931	6.9049	6.79472	5.93472	5.57764	5.25812	5.76988	5.98731	6.29926	5.86594	6.80865	6.58681	6.64715	6.83442	6.15289	5.91041	6.26714	6.34016	6.30781	6.35415	5.8947	5.51767	5.35824	5.2419	5.46418	5.40286	6.01537	6.16912	6.1138	5.7015	5.51219	5.48252	6.28195	5.97219	8.60325	7.15731	6.76094	5.72053	0.105345	0.105345
ID2	7.6641	6.74056	6.92123	7.12227	7.32981	7.70631	6.93659	6.6224	6.25089	6.34965	6.52253	7.45345	6.88916	7.04756	7.23831	7.38275	7.36566	6.71956	6.18695	5.78125	6.20683	6.44899	6.11568	7.05651	6.45814	6.43437	6.27488	6.5531	6.61133	5.59368	5.6896	5.44314	6.32521	6.23261	6.01588	6.17887	5.5718	7.12167	4.15758	6.91583	6.64751	0.105364	0.105364
MAT2A	9.80038	9.4157	7.42824	8.00927	7.85664	7.94295	8.8533	9.1425	8.35346	8.88902	8.73029	9.36384	9.0909	8.60366	8.50535	8.74171	8.90332	8.52555	8.18963	7.03708	7.17154	7.03954	7.05314	7.968	7.18305	7.24358	7.03169	6.95188	7.10989	8.07102	8.07877	8.06176	8.02366	7.88322	7.80588	8.1159	7.82661	5.58648	9.02718	7.72166	8.05052	0.105409	0.105409
ERLEC1	7.34718	6.39113	5.83295	5.81368	6.02113	6.22181	6.50137	6.37172	6.54242	6.31817	6.91078	7.29131	6.51788	6.289	6.07571	6.16377	6.379	6.26928	5.36858	5.38186	5.30295	5.36283	5.31418	6.71518	6.34888	6.59372	5.70295	6.43732	6.04856	5.26506	5.11811	5.16781	5.04444	5.11079	5.21293	6.78145	5.27142	5.07247	5.56581	6.29341	5.97468	0.105472	0.105472
MARK3	5.91631	6.07254	5.8682	5.78372	5.77083	5.88514	6.01686	5.97875	6.12335	6.06811	5.93053	5.82996	5.8425	5.88917	5.70198	5.61946	5.78022	5.66878	5.53311	6.17136	5.8772	5.68141	5.73848	5.62815	6.12566	6.19078	6.15829	6.21936	6.26942	6.23763	6.17836	6.30264	5.91562	5.83263	5.76906	5.58172	5.64702	2.27627	5.67252	5.18448	5.89384	0.105511	0.105511
ADAM17	6.02873	5.73962	5.27329	5.39034	4.88627	4.94637	6.04139	5.7761	5.91673	5.63769	5.64385	5.53021	5.25366	4.98135	4.72028	4.84472	4.76077	6.5039	6.12241	6.26714	6.13825	5.86796	5.9072	5.84976	5.74342	5.86411	5.55893	5.728	5.78699	5.53659	5.68312	5.43529	5.8103	5.84607	5.72408	5.20094	5.45904	3.26977	6.42336	4.80662	6.23011	0.105531	0.105531
UBAC2	5.61429	5.42444	5.65869	5.68993	5.87293	5.39329	5.69293	5.21772	5.78095	5.13247	5.46315	5.44645	5.1521	5.47415	5.44879	5.77339	5.53553	4.83018	4.90843	5.04551	5.30116	5.06972	4.9454	5.05428	5.05784	5.08674	5.11076	5.30544	5.28646	5.11714	5.22008	5.34595	4.94639	5.03068	5.14989	5.24963	5.42382	8.07083	3.88419	4.92481	4.9197	0.105554	0.105554
SGSH	4.3526	5.2686	5.91164	5.6655	5.77962	5.73021	4.7735	5.05411	4.95655	4.68316	5.11189	4.0722	4.77274	4.35305	4.57757	4.56005	4.33895	5.25669	5.59326	5.42	5.92218	5.89859	5.88129	5.15883	5.4526	5.77503	5.31595	5.27101	5.08085	5.27382	5.09877	5.31204	6.02439	5.82296	6.01686	4.43932	6.15264	4.85038	5.45473	4.63631	5.47078	0.105555	0.105555
BRD8	6.37796	6.63486	5.0459	5.38536	5.37225	4.89979	6.55114	6.3802	6.50674	6.53318	6.66487	6.18318	6.54438	5.38703	5.4752	5.4574	5.61276	6.6083	6.51468	5.48141	5.57019	5.94107	5.8743	6.75742	6.81703	6.7612	6.59789	6.80042	6.77252	6.74881	6.90481	6.74844	6.83845	6.76646	6.71564	7.05854	7.07063	4.58779	6.94043	6.22494	6.81506	0.105576	0.105576
LANCL1	7.41943	6.05918	5.55291	5.54567	5.56761	5.4908	6.04581	6.23181	6.32076	6.03991	6.58805	7.7408	6.59545	6.32167	5.94373	6.35454	6.4356	7.04706	5.46214	5.55345	5.31366	4.91008	5.37734	6.52441	5.75989	5.44014	5.71212	5.84572	5.93964	5.29979	5.45116	5.51942	6.58251	5.91873	5.75853	5.63584	5.17909	5.07247	6.54266	6.94125	6.43194	0.105721	0.105721
AFG3L2	6.23323	6.5261	6.58932	6.86947	6.73228	6.80197	6.61939	6.36389	6.63464	6.45539	6.69492	7.09261	7.20228	7.59017	7.67064	7.64234	7.42575	5.21224	6.0356	6.18197	6.16706	6.17556	6.19215	5.57682	5.76534	5.91576	5.59309	5.82531	5.87998	5.49224	5.67007	5.47414	5.75808	5.60318	5.56806	6.58676	5.9603	5.58648	6.07343	6.78831	5.25688	0.105743	0.105743
DDX5	10.0844	9.73776	7.81235	7.60479	8.00924	7.52306	9.03001	9.19355	8.93322	9.2349	8.98229	9.69982	9.51022	8.27992	7.7753	8.00965	8.38119	9.95818	9.71478	8.09245	8.13155	8.52594	8.10458	10.2737	9.95777	10.0686	9.54805	9.95574	9.84179	9.87964	9.92543	9.9175	10.1555	10.0789	9.90121	9.5273	10.5693	6.65618	9.70519	9.56199	10.4354	0.105785	0.105785
PEX11B	5.08888	4.19894	4.4863	4.81849	4.86164	4.54071	4.42596	3.95168	4.16359	4.35417	4.37324	4.80557	3.89411	4.25496	4.47258	4.41468	4.35402	3.83088	3.90851	3.50096	3.68683	3.47605	3.77803	4.10731	3.35116	3.5208	3.21884	3.40742	3.68605	3.97596	4.08102	4.13118	4.05389	3.85979	3.77134	4.04054	3.81511	4.26651	3.72524	4.20934	4.13682	0.105898	0.105898
GOPC	7.08504	5.86911	4.89457	5.21063	5.45139	5.02908	6.23847	6.27795	5.9465	6.20061	6.14005	6.31583	5.42393	5.02529	4.72028	5.0857	5.25948	7.09429	5.29496	5.43958	5.11386	5.23205	5.24812	6.68587	6.2034	6.27059	6.19472	6.31087	6.35115	5.98369	5.8601	5.88498	6.2309	6.23188	5.99311	5.78202	5.00893	5.26488	6.24319	6.03155	6.9841	0.105899	0.105899
ARL8B	6.68076	4.96177	5.48792	5.53672	5.61258	5.5989	5.05773	5.2114	5.05235	4.97222	4.99185	6.04743	4.40433	5.31657	5.04173	5.2748	5.12241	5.79856	4.81694	5.06168	4.86014	4.62463	5.04836	5.8912	4.93478	4.9305	4.66974	4.90409	4.9829	4.56674	4.79663	4.33065	4.79686	4.81336	4.73126	4.19272	4.09388	6.26406	5.30796	4.89322	5.81773	0.10593	0.10593
KAT14	4.06105	5.29784	4.61914	4.91837	4.36211	4.81626	4.87625	5.0165	5.13224	4.87667	4.53109	4.88886	5.71952	5.36012	5.7037	5.26019	5.51332	4.18709	5.36564	5.04783	5.20481	5.08208	5.12397	4.28129	4.94716	5.57016	4.86655	4.70015	5.07407	5.23846	5.51091	5.31204	5.38557	5.21359	5.35012	5.41243	5.32585	7.12167	5.91642	5.69606	4.28779	0.10606	0.10606
NUP153	6.41557	6.27305	5.00848	5.21063	5.28851	5.01041	6.0999	6.44096	6.17069	6.19071	6.03508	6.34158	6.30067	5.41895	5.18153	5.47268	5.35748	6.27649	5.73406	5.61425	5.58646	5.11456	5.46137	6.48009	6.37914	6.58691	6.54344	6.41227	6.55927	6.52494	6.44279	6.4385	6.62052	6.5235	6.46249	5.18601	5.92475	8.09636	6.02334	5.3182	6.91716	0.106126	0.106126
IPO9	5.19286	5.7197	6.29683	6.60618	6.23755	6.77826	5.09443	5.22245	5.40227	4.945	5.03604	4.93662	5.80266	6.18307	6.56901	6.11916	6.07829	5.03382	6.24794	6.80284	6.54704	6.64512	6.50205	5.18953	5.30653	5.24857	5.49768	4.96422	5.07181	5.65532	5.80149	5.7585	5.50197	5.75233	5.75735	6.06105	5.75298	5.84929	6.34799	7.24244	5.15524	0.106131	0.106131
EGLN2	5.11799	5.80218	6.72369	6.97927	6.49405	6.92005	5.43967	5.47837	5.46058	5.54361	5.40403	4.85612	5.48247	6.45013	6.85238	5.9853	6.2466	4.8377	6.34119	6.8415	6.73259	6.8343	6.67994	4.94607	5.44486	5.30832	5.51245	5.3043	5.37002	5.99962	5.95458	5.90218	5.4867	5.54434	5.76556	6.34604	5.69845	6.17101	5.86733	6.43523	5.07974	0.106137	0.106137
BEND3	3.17356	3.31697	3.0059	3.44354	2.71156	3.07733	3.65092	3.59622	3.62638	3.28775	3.1621	3.01947	3.37773	2.89755	3.3092	2.80373	2.51399	2.90282	3.09724	3.40279	3.34123	2.94596	3.62819	2.83811	3.07355	2.78621	3.43363	3.14895	3.19248	3.23449	3.10425	2.92642	3.53339	3.65255	3.42594	2.91751	2.63128	3.85256	2.45894	2.95051	2.76873	0.106159	0.106159
TM2D3	3.89534	3.50064	4.41181	4.29959	4.70435	4.49668	4.29853	4.02567	3.68733	3.93917	4.08521	3.47707	3.43172	3.8654	4.02725	4.20503	4.06742	3.61674	3.76456	4.27851	4.27016	4.43516	4.23621	4.05825	4.18346	4.20348	4.22061	4.21707	4.42047	4.13827	3.95762	4.16956	4.23091	4.26329	4.14987	3.67035	4.47233	2.27627	3.35694	3.54566	4.35337	0.106172	0.106172
VAPA	7.37759	6.85809	7.51679	7.75322	8.12412	7.96251	6.97992	6.52627	6.71268	6.82475	7.16548	7.22419	6.68947	7.36717	7.32352	7.53788	7.50104	6.74738	6.98106	7.07001	7.05838	7.2574	7.04538	6.09852	5.80441	5.83681	5.67133	5.85039	5.84257	5.86696	5.95995	6.05863	5.68578	5.67807	5.64881	6.73433	5.93979	6.07153	6.84573	6.83806	6.03224	0.106199	0.106199
CHD6	4.28576	5.28954	4.77584	5.08116	4.73178	4.80907	5.69995	6.14649	5.99443	5.77541	5.80038	4.90495	5.7432	5.10764	5.23005	5.18489	4.88359	5.61727	5.61934	6.10713	6.13021	5.29007	6.13482	5.45733	6.4246	6.19914	6.86246	6.51537	6.47299	5.36683	5.59614	5.59891	5.78329	5.70782	5.86486	5.72635	4.82527	6.96419	5.52999	5.74717	5.2349	0.106208	0.106208
TSC22D1	6.34072	5.69949	6.5709	6.71733	6.4424	6.49235	7.32328	7.20017	7.66358	7.30292	6.6113	8.9563	8.45005	8.75649	8.39344	7.8379	8.20499	8.50101	8.56665	8.67076	8.3038	7.9335	7.81948	8.33622	8.39033	8.46288	7.98094	8.01037	8.18502	7.04334	7.0453	7.1498	7.97725	7.77272	7.73934	8.20439	8.12733	7.26365	9.56774	7.86675	8.37438	0.106245	0.106245
GEMIN4	4.5765	5.08909	4.32652	4.24567	4.38533	4.15519	4.15468	4.15658	4.70111	4.16829	4.01722	3.52828	3.93847	3.79945	3.88298	3.74153	3.337	3.4579	4.3073	3.82178	3.98341	4.02963	4.23075	3.10291	3.58739	3.94398	3.40225	3.57104	3.50968	3.88741	3.97893	4.1505	4.24418	4.13154	4.12459	4.95302	4.25827	3.26977	3.803	4.06161	3.71051	0.106307	0.106307
VTI1B	5.82903	5.53908	5.79682	6.16691	6.26597	6.15254	5.41258	4.97602	5.10813	5.27825	5.31244	5.87796	5.937	6.12956	6.34609	6.61079	6.70028	5.28887	5.59451	5.36891	5.6342	5.80469	5.58639	5.52208	5.21964	5.31052	5.03386	5.17499	5.19775	5.62825	5.66351	5.60593	5.01958	5.10121	5.27661	5.6174	5.75945	8.30783	5.15173	6.09285	5.55301	0.10631	0.10631
PHF1	5.29694	5.8705	6.20791	6.4118	5.95282	6.20822	5.157	5.08559	4.85877	5.25469	5.07669	4.92918	5.46852	5.84898	6.20999	5.70389	5.99579	5.33105	6.75548	6.241	6.24647	6.66581	6.39502	5.80337	5.99465	5.899	5.70387	5.83634	5.57202	6.18751	6.17375	6.22276	6.51639	6.44871	6.48253	6.81095	7.84878	5.43462	6.23112	7.52007	6.08497	0.106338	0.106338
ASXL1	6.64288	7.39221	5.88206	6.00433	5.91343	5.71876	5.82596	5.97409	6.39157	5.61319	5.65434	6.08658	6.60589	6.02703	6.40011	6.02384	5.97968	6.23209	6.95983	6.1925	6.14825	6.18801	6.40354	6.52366	5.93375	5.97679	6.16298	5.84416	5.92401	7.14473	7.15705	7.09602	7.64635	7.52852	7.25224	7.05443	7.33716	8.9358	6.74675	6.57801	7.03586	0.106363	0.106363
UBL7	5.72985	5.66304	5.55291	5.91042	6.08988	6.01257	5.67023	5.28254	6.60981	5.27513	5.86885	4.67036	4.61567	5.49904	5.88434	5.71463	5.72137	4.48217	5.14912	4.93444	5.31721	5.58041	5.4067	4.76936	4.92924	4.81866	4.94798	5.05199	5.0786	5.00587	5.0187	5.01811	5.48531	5.39301	5.28152	5.10364	5.66695	3.26977	4.93543	5.51783	4.64285	0.106423	0.106423
PDXDC1	7.35195	7.12372	6.45975	6.34157	6.91091	6.47883	7.23758	7.24732	7.12139	7.53414	7.36421	7.3802	7.09247	6.78755	6.65059	6.8509	6.86981	6.64134	6.55256	6.40031	6.17295	6.17556	6.53456	6.05542	6.2777	6.42828	6.00258	6.1963	6.0771	5.22948	5.30692	5.11962	5.47127	5.39301	5.3218	7.48638	5.49341	5.58648	6.70301	6.5511	5.92456	0.106424	0.106424
MORF4L1	8.57971	7.99677	7.88241	7.83948	8.16243	8.03435	6.8734	7.29411	7.22501	6.99793	6.97312	8.61651	8.20256	8.08349	7.95925	8.22795	8.18124	8.52287	7.98201	7.98871	7.90499	8.14623	7.8532	8.2015	7.06875	6.99768	6.8346	7.00242	6.90959	7.79186	7.7442	7.75763	7.60871	7.48716	7.52594	7.74044	7.79151	3.85256	8.35911	9.11186	8.2101	0.106478	0.106478
AMBRA1	4.8025	5.73352	6.21157	6.3746	6.05411	6.4514	5.40744	5.5911	5.71993	5.30602	5.40225	5.22612	6.04635	6.44205	6.92049	6.35729	6.3467	4.98723	5.98491	6.47899	6.61061	6.58121	6.6227	5.38788	5.6896	5.82914	5.97313	5.81658	5.81775	5.72085	5.67661	5.58478	6.14156	6.19935	6.23336	5.9087	6.14092	3.26977	5.77853	6.19865	5.58563	0.106582	0.106582
TSTD2	5.13708	5.04542	3.51305	4.00726	3.66941	3.92201	4.56781	4.60573	4.55414	4.72947	4.54403	4.5751	4.74498	4.05751	4.00512	3.94511	4.0178	4.96405	4.78218	4.17185	4.24056	4.03812	4.4996	4.99033	5.01667	4.89417	4.80959	4.85845	4.97443	5.06762	5.07916	5.05957	5.4152	5.37193	5.28152	4.90215	4.95498	5.26488	5.28384	4.63631	5.1418	0.106584	0.106584
MAN2A2	5.27986	5.76527	5.00848	5.23297	5.00346	5.34939	5.63256	6.01644	6.2934	5.61196	5.59026	5.83616	6.08152	5.79818	5.98955	5.92364	5.60648	6.60962	6.65998	6.51468	6.40665	6.30957	6.61224	5.76693	5.8745	6.07417	6.01671	5.61269	5.95694	6.32872	6.34768	6.43062	6.68821	6.66884	6.53213	8.91516	6.54937	6.17101	6.06638	5.57343	6.29071	0.106623	0.106623
PPP2R5C	7.51311	6.88449	6.33092	6.4904	6.71634	6.46518	6.52449	6.55965	6.5052	6.45815	6.6372	7.3429	6.82721	6.48857	6.36251	6.70004	6.53375	7.60973	7.04248	6.31997	6.42074	6.3772	6.44423	7.72671	6.91934	6.97037	7.15986	6.91074	7.00774	7.6527	7.65432	7.71934	8.71496	8.62672	8.09262	6.94708	8.05388	9.50173	6.75824	7.14945	8.37222	0.106651	0.106651
TMBIM6	11.6508	11.358	11.8398	12.2848	12.1869	12.2577	11.2661	10.8289	10.5091	11.2113	11.6754	10.8543	10.6995	10.6497	10.6826	10.9884	10.9204	9.81852	9.84187	9.82943	9.89406	10.0512	10.0434	9.71318	9.13205	9.19152	8.81144	8.98126	9.02418	9.18965	9.18565	9.16736	8.77131	8.67525	8.73248	9.45894	9.27794	9.36137	9.71875	9.58832	9.11091	0.106654	0.106654
SRSF10	8.50408	7.23858	6.4427	6.47174	6.7413	6.45601	7.50624	7.51986	7.42331	7.50681	7.49744	8.07461	6.94247	6.64755	6.1545	6.49834	6.61629	8.18916	6.70996	6.24708	6.13725	6.33476	6.069	8.28405	7.59958	7.65873	7.42567	7.83669	7.90838	7.96817	7.87074	7.87841	7.85016	7.8505	7.75736	6.95591	7.4306	9.07071	7.2894	6.24747	8.87843	0.106759	0.106759
PHF12	5.22146	6.16271	5.37482	5.60254	5.34881	5.49528	5.80788	6.03178	6.29161	5.87354	5.55553	4.74191	5.56451	5.07491	5.18891	5.12813	4.95783	5.57918	6.02635	5.94343	5.82829	5.62053	5.79694	5.70187	6.30894	6.14822	6.7288	6.48014	6.29928	5.95129	6.05333	6.04321	6.61606	6.37051	6.32499	5.98976	6.45334	8.45325	5.50534	6.60956	5.84907	0.106786	0.106786
RPS27A	9.32157	7.98654	9.11968	8.92245	9.52939	9.2555	8.73779	8.37345	8.97993	8.94529	9.07843	8.96339	7.79734	8.81529	8.68143	9.09963	9.02094	8.85912	8.78045	8.44626	8.47186	9.01089	8.69221	9.56364	9.10092	9.34911	8.48166	9.4039	9.24337	9.76859	9.78009	9.74714	9.47944	9.26504	9.0406	9.43572	10.3667	3.85256	9.05512	9.48566	9.7447	0.106796	0.106796
PARP1	6.00122	6.27515	6.7803	6.68122	6.8137	6.62304	5.98388	6.18252	6.26004	5.99984	6.32764	6.08026	6.56644	6.50547	6.48952	6.67934	6.53043	5.87073	6.27554	6.63539	6.55006	6.29547	6.51447	6.73873	6.2815	6.3755	6.41681	6.46702	6.47127	8.87971	8.79451	8.83341	7.39489	7.23876	7.55529	7.56303	7.04471	6.65618	6.57129	7.21312	6.56624	0.106842	0.106842
FEM1A	5.80337	6.52256	7.04755	7.11477	6.8137	7.16763	6.0871	6.31013	6.17069	6.1874	5.96463	5.65667	6.20802	7.23464	7.4513	7.17739	7.07707	4.68927	5.91443	7.01055	7.06209	6.92405	6.93382	5.31665	5.90019	5.98786	5.4849	5.88646	5.81708	6.01014	6.0074	5.98522	5.74064	5.83745	5.9475	5.70206	5.36457	6.96419	5.86858	6.79147	5.16357	0.106849	0.106849
KCTD9	5.79638	5.11748	4.06816	4.38187	4.50676	4.26428	5.4211	5.24741	5.16962	5.2673	5.57142	5.3789	5.06693	4.91282	4.84391	5.92364	4.72256	5.16638	4.43027	4.14173	4.13993	4.07159	4.16925	4.66399	4.45981	4.15518	4.36015	4.51449	4.53188	4.47855	4.30006	4.59317	4.50611	4.57595	4.53142	4.94121	4.5565	3.85256	5.21096	5.3319	4.92364	0.106888	0.106888
YTHDF1	5.25242	5.01304	4.92166	5.17068	5.13257	5.05968	4.32057	4.39578	4.53618	4.38054	4.26404	5.10741	5.01179	5.27926	5.33138	5.24841	5.30673	4.47447	4.76002	5.12243	5.29037	4.90777	4.84172	4.299	4.2888	4.40074	4.1332	4.08327	4.27826	4.80295	4.44495	4.29638	4.79461	4.57825	4.69	4.47251	4.36821	6.72327	4.70482	5.77207	4.4161	0.106897	0.106897
DPH3	6.33247	4.90317	5.19031	5.00531	5.19304	5.05361	5.07296	5.17447	5.0691	5.25785	5.02915	6.22663	4.97745	5.37576	4.90496	5.30641	5.34998	5.82075	5.40473	4.91677	4.66223	4.79709	4.69076	4.84363	4.5033	4.49884	4.31512	4.28764	4.61831	4.11895	4.3169	3.89963	5.21246	5.077	5.01489	4.57541	4.95216	3.85256	5.67109	5.55973	5.05308	0.106924	0.106924
CSTF3	5.89778	5.53908	4.72034	4.28897	4.8781	4.60849	5.69714	5.32418	5.29598	5.67248	5.55872	6.03978	5.60771	5.17908	4.93161	5.01092	5.10766	5.68722	4.50146	4.32903	4.25173	4.61898	4.06874	5.80088	5.84099	5.85053	5.54155	6.00151	5.91329	5.64185	5.70886	5.85586	5.6699	5.68129	5.61809	5.22061	5.46301	4.85038	4.73249	4.65427	6.05303	0.106931	0.106931
MKNK1	7.3739	7.82699	5.78211	5.88947	5.81853	5.92223	5.70833	5.37035	6.38155	5.70414	4.97999	4.96194	5.3401	5.17908	5.10294	5.02826	5.1572	5.45165	5.48529	5.59374	5.55974	5.60918	5.66139	5.5281	5.39353	5.27931	5.27198	5.34238	5.22453	5.06762	4.91193	5.21445	5.48391	5.44187	5.78413	4.80451	5.80708	4.58779	5.33348	5.70374	5.83974	0.106952	0.106952
SLC25A46	8.24182	6.95698	5.62612	5.96816	6.14874	5.88172	6.56812	6.66816	6.78862	6.45332	6.25077	7.69464	6.48925	6.23934	5.7692	6.14641	6.10378	7.56171	5.39758	5.79928	5.60691	5.44652	5.5605	7.10261	6.15323	6.22744	6.05685	6.11389	6.17382	6.37831	6.39205	6.39056	6.55483	6.65637	6.4429	5.79684	5.45705	4.85038	6.38071	5.52109	7.39028	0.10697	0.10697
EIF2AK4	6.62045	6.5627	4.65725	5.14145	4.91048	4.94637	6.37019	6.4477	6.6912	6.33324	6.2878	5.81882	5.88956	4.71908	4.806	4.92837	4.95124	6.23608	5.82012	5.5697	5.52793	5.10852	5.44495	6.05229	6.31107	6.35747	6.39306	6.28752	6.30412	5.7015	5.91642	5.8381	5.75345	5.90595	5.8583	5.67736	5.61705	4.26651	5.66464	5.49031	6.02769	0.106977	0.106977
MRPL53	6.36925	5.73962	6.07945	6.20696	6.37729	6.39494	5.51167	5.22245	5.39398	5.50552	5.66326	6.07427	5.36132	5.87723	5.77248	5.89934	5.91508	5.36059	4.82763	4.88595	4.71161	4.93302	4.68278	5.41736	4.64173	4.8927	4.37177	4.7241	4.67766	5.64185	5.60302	5.59891	5.1972	5.11079	5.18175	5.68623	5.17789	3.85256	5.26786	5.8667	5.42576	0.106983	0.106983
EFCAB14	9.38473	8.74997	7.34811	7.92944	7.74101	7.61347	7.98112	7.6956	8.09738	7.98938	7.67415	9.28098	8.74618	7.77042	7.54777	7.76841	7.78169	8.12221	7.19934	7.42069	7.29232	6.90039	7.1204	7.49671	7.03371	6.96827	6.82153	6.96379	6.89588	6.32451	6.17836	6.3577	6.98739	7.08898	6.93458	6.2416	6.68345	6.07153	6.67868	6.28126	7.47341	0.106983	0.106983
RABGAP1	6.16436	6.22819	4.84353	4.84048	4.47465	4.60849	6.64726	6.55278	6.54167	6.6683	6.67593	6.29926	6.36532	5.43261	5.38808	5.54673	5.49076	6.6546	6.32317	5.89395	5.91634	5.77198	5.92083	6.34684	6.96875	6.87219	6.87803	6.82989	6.83435	5.88993	5.58228	5.65409	6.18778	6.15454	6.14272	6.15606	5.6781	5.07247	6.53796	6.27288	6.35179	0.106997	0.106997
WDR81	4.78042	6.06891	6.39516	6.66282	6.07924	6.46746	5.87145	6.21372	6.3416	5.92121	6.11641	4.56554	5.69702	6.11438	6.47952	5.81195	5.78764	4.82565	6.35973	6.54541	6.81398	6.77459	6.80651	5.32705	6.13951	6.34676	6.10776	5.9973	6.05202	6.08173	6.13155	6.02762	6.14952	6.28359	6.48253	5.6968	6.24258	8.45325	5.73952	5.19269	5.22219	0.107011	0.107011
TGS1	5.26693	4.85058	4.22865	3.95446	4.20131	4.10913	4.70256	4.6009	5.15007	4.90116	4.94382	4.85	4.81689	4.51077	4.46449	4.69209	4.72256	4.41135	4.59456	4.29033	4.36581	4.75651	4.58342	5.09539	5.08672	5.28157	5.34335	5.3827	5.392	5.75253	5.61668	5.7585	5.65507	5.49645	5.39612	4.49692	5.24514	6.43389	5.17813	4.933	5.39211	0.10702	0.10702
CAMLG	5.24364	4.24256	4.81972	4.77347	5.3429	4.85863	4.0705	4.10632	3.86093	4.33932	4.295	5.2991	4.18384	4.80562	4.57005	4.69644	4.78322	4.5697	3.91253	4.04276	4.2293	4.56126	4.00617	4.99033	4.08732	4.19395	3.8271	4.29908	4.20361	4.28414	4.30006	3.87662	4.13447	4.31114	3.93817	3.7871	3.6048	3.26977	4.16978	4.71259	4.99262	0.107075	0.107075
INPP5B	5.47374	5.80218	5.30794	5.75699	5.27614	5.4908	5.65152	5.98061	6.13035	5.75428	6.07465	5.52748	5.69324	4.77592	4.71005	4.90978	4.90081	5.85747	6.38674	5.46587	5.60691	5.87745	5.73848	6.2409	5.92404	6.01383	6.2213	6.1478	6.26198	6.61388	6.62621	6.62613	7.10703	7.06538	6.96338	5.10893	7.07874	6.35147	5.24114	5.72184	6.7457	0.107075	0.107075
RBL2	7.69341	7.33291	6.17825	6.44567	6.34509	6.39013	7.21863	7.53133	7.26419	7.05906	7.48155	7.20755	6.85061	5.95502	5.91731	6.05632	6.01489	7.64724	6.7538	6.32381	6.41247	6.10559	6.58145	7.66011	7.39165	7.3664	7.21476	7.49205	7.41254	6.9343	7.01982	7.01138	8.0698	8.02963	7.71202	6.20626	7.63667	9.67271	6.6434	6.50784	7.95437	0.107088	0.107088
KMT2C	7.02867	7.41765	5.88206	6.34926	6.07568	6.03737	7.59855	8.08829	8.11991	7.5184	7.65489	6.69774	7.05929	5.91178	5.99377	5.84559	5.92857	7.86036	6.99584	7.03942	7.17104	6.52192	7.07464	7.67578	8.20834	8.11273	8.53275	8.21405	8.12765	7.36774	7.45008	7.45959	7.86016	7.85597	7.86323	6.96176	6.65163	7.84848	7.28029	6.46833	7.69167	0.107109	0.107109
CMIP	5.32772	6.37358	6.82404	6.80195	6.59709	6.76532	5.30433	6.33872	6.43342	5.17827	5.53946	5.97665	7.13121	6.38978	6.78496	6.4707	6.49347	5.44181	6.32166	6.74677	6.90643	6.40536	6.58787	6.07816	6.06953	5.48577	6.66742	5.92017	5.61858	6.1211	5.9865	6.15264	6.81753	6.71978	6.78471	5.9011	6.60881	8.87809	6.8643	5.09961	5.89183	0.107135	0.107135
GLRX	5.9209	5.51971	5.76475	5.53222	6.25971	5.86795	5.6428	5.60324	6.0619	5.44851	5.5183	5.45395	5.28165	5.00165	5.13387	5.11196	5.19117	5.39771	5.21414	4.73562	4.92205	4.97563	4.79437	5.76566	5.53235	5.3561	4.98325	5.32905	5.58877	5.49224	5.4281	5.45873	5.68335	5.72973	5.41561	5.02471	5.80004	3.26977	3.68615	4.37979	5.94791	0.107165	0.107165
WASHC5	6.81816	6.49036	5.35508	5.41498	5.56252	5.44054	6.28684	6.69278	6.58527	6.33024	6.3655	6.82229	6.57177	5.87323	5.71568	5.99592	5.79687	6.62143	5.6902	5.30822	5.31543	5.25772	5.38474	6.41338	6.48857	6.49578	6.22771	6.14083	6.17857	5.49224	5.759	5.70071	5.8553	5.82781	5.91838	5.39739	5.86524	8.72282	5.66177	5.25289	6.5675	0.107173	0.107173
NUP214	4.74354	5.98664	5.57299	5.63227	5.6514	5.7491	5.39883	5.93526	5.92825	5.48137	5.42342	5.19752	6.19	5.96257	6.26691	6.05294	5.94027	5.48652	5.80504	6.44151	6.56132	6.16008	6.44187	6.13743	6.0467	6.0009	6.49539	6.23373	6.18015	6.58601	6.676	6.58413	6.88578	6.98263	6.98562	5.45873	6.38906	8.84834	5.9043	5.9905	6.0377	0.107201	0.107201
PRRC2B	6.11869	7.23156	6.54645	6.98092	6.40027	6.55596	6.3587	7.01641	7.04987	6.29526	6.29452	7.08426	7.98959	7.7862	7.99794	7.89099	7.80153	7.14186	8.09697	8.3249	8.35023	7.19281	8.22898	7.38344	7.21667	6.94502	7.84812	7.3558	7.18628	7.91457	7.95113	7.87841	8.75938	8.66405	8.64676	7.38759	7.98789	5.58648	8.63333	8.80742	7.53412	0.107248	0.107248
TMEM260	6.49169	5.86493	4.87159	4.8693	4.96544	4.77997	5.85141	5.70807	5.30131	5.43879	5.69987	5.97905	5.75656	5.35725	4.8625	5.05895	5.11358	5.11034	4.64138	4.58388	4.38285	4.21326	4.33115	5.11552	5.27087	5.162	5.18508	5.32122	5.32218	4.80295	4.51958	4.56465	5.08923	5.06227	4.99709	4.61683	4.87826	6.72327	5.25647	4.37979	5.3134	0.10737	0.10737
KLHDC10	7.129	6.35184	4.93502	5.35003	5.88113	5.50421	6.22296	6.45709	6.32251	6.05635	6.18722	7.98729	7.34266	6.68341	6.51226	6.82236	6.7562	7.06703	5.70999	5.87577	5.71983	5.43692	5.70341	6.21128	5.46317	5.3951	5.63804	5.55377	5.59588	5.53659	5.35662	5.58478	5.53203	5.65426	5.4363	6.52679	5.28044	6.58582	6.19726	6.11103	6.04944	0.107377	0.107377
SPAG9	7.56688	6.83263	5.42933	5.90347	5.58275	5.80073	7.41318	7.44936	7.4757	7.46909	7.40646	8.27197	7.59589	6.68627	6.34829	6.20705	6.61942	8.25497	6.89064	6.51552	6.51725	6.04054	6.46182	7.39047	7.55354	7.59158	7.50008	7.53789	7.53548	6.53226	6.54636	6.59474	6.5535	6.54072	6.70228	6.07868	5.91754	8.37196	7.70882	6.71222	7.39418	0.10738	0.10738
TRMT1L	7.20671	6.31758	5.59279	5.79127	6.00248	5.94535	6.59624	6.46775	6.16388	6.45194	6.41214	6.68749	5.78943	5.18232	5.03081	5.32897	5.2051	6.73091	5.18782	4.59027	4.63689	4.86308	4.69076	6.30627	6.04926	5.99199	5.73839	5.93124	6.10564	5.99433	5.94378	6.17167	6.0099	6.11226	5.91943	5.0823	5.61972	5.26488	5.68603	5.59633	6.8898	0.107384	0.107384
MAN2B1	6.66057	7.69349	9.23218	9.17411	9.21956	9.59089	7.00338	7.75526	7.44152	7.7365	7.6079	6.50417	7.45009	7.8948	8.04481	7.95404	7.85107	6.63703	7.93457	8.58742	8.89598	8.90928	8.67948	7.58199	7.70295	7.879	7.8804	7.75103	7.56962	6.74567	6.77375	6.7164	7.44026	7.49327	7.68355	6.35608	8.19737	6.84875	6.68259	7.47754	6.71257	0.107387	0.107387
RHOA	8.27073	8.01669	8.36612	8.17421	8.51671	8.21507	6.26996	6.95098	7.1098	6.27822	6.55486	8.59689	8.58908	8.33078	8.13867	8.41489	8.36578	8.73863	8.57651	8.56956	8.69238	8.82793	8.57343	8.72868	6.82338	6.82434	7.07746	7.16684	6.97929	8.26143	8.31184	8.28794	8.29962	8.22869	8.33644	7.72932	8.46906	10.7671	8.49759	9.07668	8.71141	0.107466	0.107466
BCAP29	6.58267	5.18163	5.84007	5.68183	6.12134	5.7825	5.69995	5.59597	5.4795	5.44851	5.59026	6.08212	4.64012	5.17421	4.806	4.98984	4.84499	5.73795	4.31644	4.48453	4.47153	5.10852	4.45812	5.9529	5.20368	5.13236	4.94175	5.12576	5.18417	4.72843	4.69726	4.71495	5.02535	4.82891	4.82392	4.87758	4.42223	4.26651	4.68796	5.72089	5.51444	0.107563	0.107563
SFSWAP	4.57183	5.13841	4.28538	4.37184	4.38533	4.38515	4.97216	5.14821	4.97667	5.2031	5.08114	4.79651	5.29378	4.52614	4.51236	4.4917	4.57598	5.32035	5.75886	5.10693	4.90564	4.85829	5.0972	5.34931	5.68632	5.66894	5.99358	5.62273	5.764	5.56542	5.4962	5.85586	5.80023	5.75742	5.77719	6.26547	6.02283	5.84929	6.29097	5.7839	5.31938	0.107567	0.107567
NOL11	6.38197	5.51616	4.49233	4.54255	4.56893	4.82341	5.86522	5.85939	5.65344	5.7317	5.41111	5.79901	5.25666	4.80352	4.52797	4.68337	4.86267	5.48173	4.81264	4.30593	4.35894	4.22073	4.28972	5.55488	5.3214	5.42494	5.25451	5.48435	5.73349	5.65532	5.58228	5.61291	5.49644	5.53962	5.52454	4.98501	5.49729	4.26651	5.31071	4.66809	5.94501	0.107567	0.107567
SNX5	7.83746	7.09902	7.50191	7.46077	7.59677	7.61038	7.30175	6.82454	6.99887	7.12031	7.2548	7.65223	7.08924	7.32164	7.16409	7.5607	7.35509	6.84802	6.26062	6.38018	6.40498	6.56514	6.37411	6.96853	6.4018	6.87555	6.18685	6.57113	6.62531	6.65469	6.59893	6.49248	6.43268	6.44367	6.53966	6.4549	6.79986	3.26977	6.25135	6.61772	7.48841	0.107573	0.107573
ADNP2	5.73194	4.94073	4.06816	4.13139	4.55875	4.14381	5.15291	5.42058	5.16183	5.04544	5.38257	5.17394	4.83474	4.53123	4.50843	4.52628	4.47847	5.71363	5.34495	5.10693	5.1699	4.96454	5.26158	5.20651	5.45453	5.30942	5.50403	5.53842	5.48949	5.49224	5.37281	5.3543	5.42542	5.45571	5.32339	5.09301	4.8723	7.26365	5.7078	4.97808	5.74517	0.107615	0.107615
MEF2A	6.45159	5.87743	5.2342	5.12959	5.21912	4.97233	6.43475	6.44163	6.35105	6.46295	6.46414	6.48486	5.91604	5.43533	4.97496	5.18489	5.42804	7.19612	5.98777	5.94218	5.80825	5.55845	5.63682	6.63101	6.83601	6.73227	6.81559	6.81523	6.89684	5.44648	5.45876	5.32059	5.7051	5.91418	5.96287	6.18138	5.22073	5.43462	6.90773	7.1385	6.40899	0.107616	0.107616
GRSF1	7.71341	6.42181	5.83533	6.10163	6.24073	6.01569	6.52291	6.50379	6.49283	6.32648	6.37005	7.72215	6.61008	6.34063	6.15701	6.42561	6.32901	6.90713	5.23035	5.36147	5.21816	5.11656	5.25082	6.68453	6.11656	6.11515	6.06689	5.89025	6.08274	5.90692	6.0331	5.90787	5.9775	5.90504	5.73008	5.70206	5.00485	4.26651	6.03617	6.92859	6.61324	0.107725	0.107725
PSMD5	5.72355	4.83357	4.96138	4.89053	5.42922	5.15342	5.22866	5.31093	5.42034	5.32575	4.98475	6.04284	5.42469	5.48337	5.39873	5.63312	5.63761	5.45654	5.09172	4.67081	4.57003	4.83168	4.58342	5.2399	5.01405	5.23236	4.75207	4.8677	5.23875	5.43871	5.32368	5.24173	5.05577	4.94941	4.92361	5.26392	5.25662	8.19419	5.16601	5.71234	5.55428	0.107738	0.107738
STAU2	5.80337	5.39768	4.39257	4.18966	4.56893	4.49668	5.28765	5.25358	5.15988	4.91725	4.95598	6.80682	6.47628	5.8852	5.6777	5.89368	5.79134	6.14564	5.21251	5.24487	5.25194	4.94887	5.18456	5.33222	4.83322	4.68215	4.92608	4.84915	4.85689	5.06762	5.04925	5.32059	4.89895	4.9387	5.15346	4.92931	4.70134	4.26651	5.34249	5.52001	5.91176	0.107745	0.107745
MACO1	7.07683	6.91312	6.11705	6.32346	6.63633	6.41637	6.7751	6.35889	6.50134	6.35999	6.7036	5.7972	5.71611	5.35151	5.13642	5.38388	5.35997	5.85673	5.40044	5.60166	5.43133	5.22464	5.34737	5.60271	5.37837	5.36887	5.2695	5.24642	5.31453	4.83881	5.04925	5.01811	5.24417	5.11872	5.10628	6.18138	5.10226	5.84929	6.13019	6.64093	5.22379	0.107784	0.107784
SUN2	5.08397	6.60007	6.97611	7.19805	6.32721	6.94156	5.59539	5.70244	6.06921	5.97699	6.4183	5.48302	6.71068	7.03955	7.36865	6.89315	6.84957	5.80625	7.25745	7.75112	7.58511	7.47466	7.73952	6.34684	6.55568	6.64708	6.86328	6.83028	6.67358	6.72984	6.70826	6.72286	7.49192	7.26651	7.53144	6.80363	7.51214	5.43462	7.52066	8.52329	6.27772	0.107792	0.107792
PHF23	4.80449	5.31224	5.19031	5.18221	5.19304	5.25209	4.90327	4.76758	4.87076	4.98754	4.57274	4.91252	5.01634	5.31215	5.63148	5.42373	5.37483	4.71073	5.00581	5.23063	5.22385	5.52864	5.39698	4.96394	4.94304	5.1571	4.60427	4.89809	5.09096	5.60761	5.74663	5.83213	5.38107	5.35054	5.301	5.05242	5.45904	2.27627	4.68229	5.73033	5.16855	0.107844	0.107844
IMMT	5.93642	6.07012	6.05314	6.18993	6.39456	6.17227	6.57272	5.96	6.14326	6.20717	6.35728	7.35066	7.49679	7.61884	7.56206	7.6474	7.58436	5.44082	5.80504	5.66958	5.5462	5.62758	5.42595	5.76948	5.79608	5.85507	5.5569	5.93784	6.00704	6.20594	6.09785	6.22276	5.9775	5.89584	5.89614	6.55224	6.0422	4.58779	5.97609	6.18842	5.85628	0.107849	0.107849
PAK1IP1	4.63808	4.70538	4.37307	4.31014	4.85334	4.4877	4.62795	4.42888	4.25428	4.70881	4.73675	4.99081	4.59419	4.25804	3.99392	4.52628	4.65113	4.97909	4.87377	4.16331	4.09514	4.33882	4.60469	4.76682	4.84943	4.96173	4.63545	4.93959	4.76023	4.72843	5.10847	4.94255	4.96454	5.10281	4.90464	5.01066	5.11745	2.27627	5.3867	5.35283	5.06736	0.107869	0.107869
HTT	5.26981	6.7632	6.81805	7.39913	6.63875	7.05978	6.99256	6.92463	7.34981	6.89095	6.77602	5.49314	6.6074	6.93305	7.21981	6.74687	6.63698	4.89651	6.10317	6.6966	6.6901	6.44101	6.43238	5.69921	6.64365	6.62287	6.93318	6.61479	6.63571	6.66472	6.62958	6.58413	6.33609	6.42269	6.48324	5.85464	5.75136	9.27457	5.92783	5.65302	5.79	0.107911	0.107911
ADD1	5.09865	6.10007	7.17125	7.18521	6.95814	7.2875	5.7125	6.00001	5.97456	6.04998	6.27718	6.8499	7.86632	7.94833	8.29652	8.00572	7.87739	6.25474	7.41359	7.95416	7.94282	7.9991	7.95939	6.66076	6.75541	6.51839	6.88006	6.96845	6.93289	7.23048	7.13348	7.11335	7.33841	7.3035	7.31225	7.19656	7.30959	7.78709	7.50229	8.63519	6.55551	0.107931	0.107931
CNOT10	4.49993	4.34217	3.91477	3.92731	4.27776	3.96143	4.46605	4.63203	4.42993	4.67608	4.59157	4.9242	4.69414	4.2611	3.97696	4.19278	4.31347	5.21224	4.77777	4.70063	4.543	4.9216	4.65857	5.02692	4.8243	4.92906	4.76974	4.92933	4.95979	4.90797	4.9663	4.99692	4.687	4.61684	4.60377	4.32583	4.55835	2.27627	4.54546	4.4083	5.12653	0.107941	0.107941
CCDC174	4.20667	4.46877	3.97637	3.99424	3.88024	3.9998	4.179	4.19236	4.08751	4.21135	4.18774	4.10043	4.23506	3.7523	3.83985	3.9156	4.02409	4.457	4.37885	4.08407	4.16772	3.90523	3.90005	5.03328	4.67354	4.68045	4.54187	4.4503	4.65361	4.2667	4.3169	4.03051	4.66251	4.62577	4.66015	4.35282	4.73785	6.51186	4.81893	4.81374	4.63568	0.108009	0.108009
GBA1	5.86858	6.47855	5.84007	6.01404	6.0137	6.04962	6.0785	5.81	5.79738	5.94692	6.00029	4.58355	5.25066	5.42443	5.66716	5.48277	5.21889	4.40933	5.28724	5.18916	5.57761	5.55845	5.33724	4.46191	4.74302	5.0276	4.73598	4.8177	4.94748	4.64985	4.51958	4.52079	4.97849	4.74122	4.88757	4.57541	5.48855	5.96469	5.00061	5.70087	4.52877	0.108032	0.108032
RREB1	6.59422	7.35792	7.38914	7.70808	6.96971	7.59584	6.26239	6.74792	7.04194	5.94496	6.30881	5.99616	6.72434	7.04889	7.3643	6.97947	6.79354	5.7776	6.27866	7.40855	7.28101	6.57101	7.14021	5.95848	6.12324	5.77742	6.42631	5.99309	5.81911	5.64185	5.67661	5.81407	5.60067	5.76755	6.02274	6.1471	5.01436	6.84875	6.35646	5.00633	5.86959	0.108035	0.108035
NSD1	7.65227	7.66331	5.92733	6.33899	6.18558	5.96164	7.96226	8.13166	8.16712	7.87866	8.02025	7.18899	7.36216	6.34497	6.14188	6.23718	6.20286	7.56941	6.89928	6.54047	6.64844	6.12266	6.56092	7.68456	8.12892	8.21553	8.14989	8.21148	8.20907	7.68918	7.56729	7.68993	7.94181	7.92972	7.90254	7.13439	7.05494	8.45325	6.88941	6.36969	7.70943	0.108124	0.108124
CPSF2	7.23687	6.09174	5.31476	5.28736	5.49474	5.44054	6.40498	6.40398	6.18901	6.47998	6.46669	6.82541	6.01385	5.87623	5.47721	5.81395	5.75205	6.23494	5.0988	5.16797	5.15609	5.02558	4.96528	6.56083	6.15145	6.34945	6.0973	6.38248	6.37846	6.52127	6.54993	6.51501	5.98344	6.0255	6.08772	5.14284	5.48758	7.78709	5.44138	5.08349	6.75621	0.108124	0.108124
FKBP1A	8.03523	7.60685	8.09967	7.9105	8.44531	8.1904	6.83819	6.75664	7.12791	6.76597	6.8417	7.91895	7.6742	7.99281	7.7802	8.16076	8.02204	8.1896	8.09077	8.42699	8.38701	8.45381	8.30372	7.47234	6.52205	6.44345	6.20385	6.39106	6.45657	7.629	7.70316	7.63955	7.03683	7.12131	7.20823	7.38105	7.16749	4.85038	8.4069	9.01545	7.41527	0.108148	0.108148
GNB1	7.62915	7.79219	8.54703	8.29328	8.6419	8.37444	6.97008	7.07421	6.9556	6.8322	6.72578	8.38643	8.57929	8.91671	8.85545	9.01454	8.83177	8.17349	8.6704	9.09669	9.1366	9.12536	8.93344	8.08309	7.33181	7.24156	7.23303	7.31132	7.31071	8.34694	8.28428	8.32454	7.97128	7.84883	7.99138	7.95675	8.26545	11.544	8.64939	9.04071	7.80575	0.108214	0.108214
CSE1L	7.17666	6.26461	5.50892	5.5722	5.68922	5.63591	6.55811	6.20499	6.1001	6.34296	6.26843	6.77559	5.98628	5.64817	5.20113	5.51756	5.51108	6.58926	5.5667	5.38001	5.21626	5.21531	4.96856	6.67303	6.40579	6.59372	5.95238	6.40541	6.56008	6.78603	6.81877	6.90166	6.33454	6.25221	6.34467	5.52351	6.13657	8.43335	6.22675	6.1354	6.97086	0.108231	0.108231
FEM1C	6.49908	5.46919	4.81972	4.77347	4.73178	4.39478	5.29137	5.55782	5.68367	5.30449	5.8429	6.50445	5.7638	5.29878	4.98348	5.30071	5.10766	6.09381	5.00957	4.81955	4.92438	4.49188	4.76444	6.24547	5.57463	5.61995	5.61378	5.60257	5.5672	4.77853	5.0187	5.01811	5.28325	5.29423	5.301	4.34836	4.29882	5.58648	5.82619	6.38352	6.18005	0.108233	0.108233
PLEKHM1	4.29145	5.96076	5.58998	5.62806	5.38958	5.47273	4.13823	4.94585	4.85636	4.29996	4.49821	4.53973	5.77935	5.42989	5.72756	5.47773	5.11062	4.98181	5.89422	6.02936	6.36438	6.01712	6.40959	5.3425	6.16446	5.70545	5.76419	5.42088	5.48949	5.30834	5.089	5.38724	5.35226	5.44691	5.6155	5.36902	5.40846	6.90762	4.98688	5.07463	4.95662	0.10829	0.10829
TNIP1	5.34287	6.35084	7.15707	7.22058	7.08765	7.18577	6.151	6.75065	5.96788	6.49548	6.64623	4.7874	5.82675	5.43125	5.8691	5.75477	5.53553	5.82832	7.01888	6.72807	7.25487	7.30126	7.05854	6.35278	6.61636	6.69939	6.3337	6.83264	6.62878	6.41441	6.15515	6.10393	6.87196	6.89946	6.88382	5.89499	7.48067	4.26651	6.62026	6.48292	6.44431	0.108317	0.108317
METTL5	4.09398	2.94686	4.0519	4.28897	4.52779	4.3057	3.56123	3.43722	3.31839	3.50568	3.61885	3.73575	3.04509	3.92461	3.76937	4.19278	4.16182	3.21616	3.32564	3.29744	3.5786	3.64117	3.47028	3.4006	3.30916	3.54724	2.97859	3.24666	3.30099	3.63885	4.02064	4.1116	3.37959	3.62163	3.32175	3.37796	3.67152	3.26977	3.46316	4.19577	3.41346	0.10833	0.10833
UVSSA	6.29118	5.99176	4.8388	5.47244	5.01094	5.14203	5.60739	6.08985	5.89692	5.72372	5.70708	6.51773	6.16881	5.85204	5.71908	5.87655	5.7765	6.95909	6.20593	5.86922	5.79812	5.2339	5.81895	6.6587	5.91637	5.91286	6.48366	6.01336	5.99513	6.69112	6.79193	6.8435	7.01668	6.9691	6.88866	5.87961	6.03954	8.49224	6.83172	6.06028	6.66992	0.10834	0.10834
RAD51D	4.23942	5.03554	5.41986	5.84302	5.8852	6.15821	5.00428	4.74585	4.12805	4.92921	5.18808	4.28524	4.79292	5.11783	5.47318	5.39728	5.13119	4.2174	4.66065	4.6342	4.68163	5.17354	4.74541	4.47131	4.74617	4.54455	4.80445	4.60202	4.36785	4.19471	4.36626	4.29638	4.55749	4.67393	4.32813	4.96473	4.36397	3.85256	4.47676	4.68178	4.02051	0.108341	0.108341
DDX46	8.25097	7.28886	6.16698	6.0925	6.74355	6.30076	7.0387	7.21013	7.00541	7.15381	7.11379	8.0245	7.28747	6.40094	6.06371	6.35179	6.4497	8.42702	6.49603	6.4291	6.19144	6.64164	6.19075	8.09809	7.38888	7.52495	7.25704	7.42996	7.49184	7.30929	7.38371	7.37179	7.60774	7.5794	7.5016	6.66333	7.0945	9.82555	6.7362	6.67017	8.41962	0.108342	0.108342
RPS29	7.38858	6.24866	9.14457	8.66698	9.69012	8.90415	8.77882	7.9703	8.0106	8.42579	8.86679	6.79913	5.80237	8.34295	8.62811	8.85025	8.8635	6.78366	7.96031	8.00254	8.53971	8.96613	8.42796	6.27171	8.4211	8.79003	7.98359	8.93162	8.79108	8.95789	8.91067	8.92389	8.30299	8.27662	7.99138	8.67339	9.6501	8.49224	8.28827	8.20022	6.71144	0.108376	0.108376
GOSR1	6.52588	6.12592	4.75088	5.01823	4.86164	4.7726	6.00784	6.01916	5.78856	6.14616	6.08354	6.37724	6.05129	5.18232	4.92867	5.28637	5.24608	6.46217	5.22064	4.82768	4.89143	4.72531	4.77948	5.93263	6.03451	5.94873	5.71942	5.94949	5.94026	4.93031	5.04925	5.03899	5.23091	5.304	5.34231	5.15311	4.94508	5.58648	6.03783	4.03748	5.87264	0.108417	0.108417
HSPA5	9.48418	9.22637	9.29159	8.54951	9.06905	9.57906	9.73345	10.3607	9.87197	9.4242	10.127	7.91582	7.75046	8.23716	8.08593	8.24918	8.42617	7.65769	8.48626	8.07491	7.81182	8.03241	7.84741	9.01175	9.55183	9.81276	8.5786	9.47512	9.28605	8.27568	8.21749	8.32028	7.85205	7.77096	8.16083	8.89808	8.51401	5.07247	8.817	9.2144	8.01135	0.10842	0.10842
CCDC117	6.95306	6.3921	5.09036	5.0873	5.15301	5.13055	5.80658	6.00551	5.54384	5.80491	5.65881	6.00286	5.33727	4.8793	4.6684	4.59304	4.90422	6.49821	5.76999	5.21832	5.26302	5.06557	4.97184	6.14528	6.11229	6.12396	5.37141	5.89779	5.87739	5.16502	5.33198	5.37087	5.41666	5.28016	5.46248	5.32199	5.59098	3.85256	6.51065	5.46112	6.33861	0.10845	0.10845
TRIM35	4.19761	4.80767	4.79062	4.97911	4.36211	4.43267	3.83056	4.17295	4.21718	4.00843	3.72496	4.22308	4.44315	4.43949	4.67192	4.41468	4.26112	4.44523	5.0152	5.24487	5.23327	5.12655	4.99135	4.84844	4.39903	4.71251	4.4788	4.52426	4.63837	5.05751	5.089	4.90891	5.46845	5.3917	5.45671	4.24649	5.60182	3.26977	4.51551	4.47046	4.99822	0.108463	0.108463
NUCKS1	6.82455	7.55416	7.36631	7.22894	7.52016	7.2719	7.29805	6.8261	7.00704	7.02372	7.28643	6.60329	7.43204	6.77044	6.74544	7.16333	6.97594	5.77447	5.65341	6.2349	6.21065	6.01819	6.016	6.72635	6.6853	6.48018	6.46425	6.73668	6.8263	6.84012	6.90759	6.93267	6.58381	6.48352	6.60575	5.36682	6.32779	9.73092	5.91279	5.41738	6.30811	0.108465	0.108465
GMPS	6.50276	5.66944	5.11405	5.13553	5.50007	5.2036	6.0546	6.08639	6.33382	6.03161	6.2077	6.35675	5.88735	5.56627	5.21807	5.50771	5.5574	5.26229	4.79749	4.76132	4.66502	4.98004	4.37142	5.9473	5.87809	5.99199	5.66568	5.83634	5.95017	6.13078	6.07823	5.99059	5.73829	5.80636	5.5694	4.86513	5.96591	7.75539	5.25361	5.08497	6.19882	0.1085	0.1085
RCBTB1	6.04734	5.3546	5.52078	5.40025	5.56761	5.84003	5.61037	5.79315	5.49198	5.80382	5.80442	5.35875	5.00773	4.93411	4.62551	4.79697	4.94129	5.76582	4.24165	4.32903	4.23682	4.419	4.41543	5.04172	5.41843	5.1994	5.26825	5.16877	5.2019	4.85057	4.79663	4.60722	5.12553	5.02899	5.15881	4.65709	4.61476	4.26651	4.31046	3.92358	5.91571	0.108508	0.108508
KDM1A	4.8687	5.01556	5.30451	5.09951	5.30687	5.15909	5.63403	5.46247	5.42685	5.49885	5.43563	5.34142	5.1875	5.2928	5.39021	5.40261	5.32215	5.68138	5.69371	5.88359	5.62993	5.74631	5.64916	5.79216	5.95706	5.97122	5.99132	5.9393	6.07371	5.61452	5.72156	5.46645	5.7015	5.70044	5.73486	5.66843	5.78505	2.27627	5.87418	6.26706	5.68276	0.108612	0.108612
PSMA1	7.48079	5.9344	6.6741	6.5868	7.1432	6.85874	6.62383	6.36817	6.40483	6.35483	6.22388	6.80478	5.63492	6.20393	5.81445	6.16063	6.41058	6.4791	5.83185	5.61425	5.39652	5.91135	5.31159	6.2851	5.75833	6.06309	5.19165	5.84104	5.95263	6.46118	6.54279	6.37011	5.66127	5.71411	5.63609	5.80989	6.37754	9.19409	6.05766	6.14531	6.60714	0.108642	0.108642
MBD2	6.5168	6.12708	5.91389	5.84665	6.19218	6.15538	6.18443	6.56648	6.40813	6.27822	6.26061	6.82206	6.36393	6.12199	5.81604	6.14323	6.40577	7.24926	7.01421	6.65227	6.49784	7.03954	6.55547	6.93325	7.15812	7.10169	6.91741	7.0448	6.87815	7.7688	7.74108	7.77951	6.93926	6.68922	6.97151	6.92326	7.72384	9.93573	6.20716	6.27159	7.37887	0.108657	0.108657
EPS15	8.61516	7.71996	6.1518	6.31825	6.66271	6.37805	7.71784	7.6693	8.36919	7.201	7.50657	7.6287	6.98049	6.24864	5.94809	6.32959	6.30335	8.09971	6.66118	6.44239	6.49705	6.61636	6.33646	8.08258	7.89266	7.86349	7.92387	7.90207	7.89594	7.5662	7.50621	7.50157	7.75837	7.77172	7.55968	6.34716	6.65423	6.07153	6.66079	5.81795	8.14761	0.10868	0.10868
MRFAP1L1	8.30892	8.3269	8.4445	8.39152	8.47876	8.54631	7.34225	7.05755	7.38285	7.21042	7.19091	8.4417	8.66655	8.68538	8.54281	8.74198	8.70253	7.80848	7.671	7.97718	7.98694	8.1845	7.93693	7.83929	6.62537	6.81076	6.21744	6.63929	6.63148	7.41997	7.40748	7.46731	7.40341	7.34297	7.36525	7.6257	7.84136	4.58779	7.81972	8.86093	7.71312	0.108729	0.108729
EEF1B2	8.68409	7.57777	8.67794	8.76558	9.12098	9.22445	8.26391	7.96278	8.72831	8.56767	8.60388	7.72514	6.74719	7.64283	7.44463	8.03432	8.03106	7.46108	7.38745	7.41755	7.51072	7.8802	7.46612	7.82072	7.54927	7.89196	6.92846	7.70041	7.67271	7.80551	7.86646	7.90708	7.63947	7.61067	7.29009	7.42358	8.28619	3.85256	7.92031	8.87334	7.83787	0.108732	0.108732
SMG6	4.51217	5.51438	5.64521	5.6696	5.44035	5.56091	4.98372	5.47837	5.35524	5.1766	5.1963	4.85088	5.7499	5.60298	5.9379	5.76308	5.64172	4.93208	6.17695	6.09707	6.31642	6.26235	6.38276	5.47924	5.58347	5.46809	6.27117	5.82214	5.67867	5.99962	5.91089	5.87921	6.51571	6.41691	6.32419	5.97101	6.32069	3.26977	5.99563	6.69352	5.5492	0.108756	0.108756
ABCF2	4.37421	5.41875	5.07837	4.83319	5.23838	5.08369	4.78675	4.94585	5.04178	4.96256	4.6851	4.68122	5.57962	5.1968	5.21325	5.31208	5.19397	3.98515	4.85507	4.87291	4.87707	4.77694	4.59196	4.24887	4.94304	5.21597	4.45932	4.89659	4.86608	5.56542	5.60986	5.51942	5.41812	5.26022	5.19743	4.97924	5.26233	7.54898	4.84705	5.45544	4.32393	0.108763	0.108763
ARMC10	6.46676	5.05034	5.46661	5.51409	5.85225	5.57368	5.6573	5.43423	5.24159	5.6784	5.63481	6.19011	5.06156	5.44345	5.22527	5.39461	5.50208	6.38726	5.49068	5.35585	5.32604	5.51198	5.2986	5.87004	5.33507	5.55907	5.32075	5.34017	5.40196	4.59498	4.98749	4.82724	4.81476	4.68251	4.70713	5.61926	5.36986	8.04484	5.73268	6.57173	5.92162	0.108825	0.108825
HAX1	4.61331	4.79893	5.45738	5.32944	5.71235	5.71492	4.96519	4.51617	4.27248	4.94696	4.87378	4.31851	4.27949	4.81399	4.79636	4.96484	5.08375	3.25263	4.68202	4.05204	4.13993	4.88206	4.27918	4.42045	4.4902	4.2843	4.17359	4.62582	4.52692	4.49363	4.8896	4.79077	4.40933	4.31114	4.2864	4.74801	5.65746	3.85256	4.55943	5.2211	4.157	0.108826	0.108826
RPRD1B	6.44841	6.25506	5.71915	5.90347	6.08634	5.88514	5.55569	5.55158	5.76433	5.49484	5.6196	5.59064	5.35893	5.3443	5.13387	5.43157	5.25145	5.58991	5.29033	5.30046	5.18746	4.99973	5.26425	5.15689	4.70789	4.57424	4.77325	4.59647	4.53518	6.22413	5.9329	5.99059	5.54146	5.46693	5.52592	5.0414	4.9592	7.90736	5.72719	5.86585	5.24279	0.108917	0.108917
HAT1	5.72144	4.36208	4.95702	4.77347	5.16648	4.8376	5.16919	4.85541	4.37035	5.09758	5.14413	5.96538	5.08678	5.1807	4.86864	5.01441	5.04402	5.70048	4.3073	4.44984	4.34857	4.80457	4.17495	5.7984	5.28719	5.43509	4.73598	5.56613	5.57682	6.34128	6.2806	6.2765	5.39303	5.19871	5.39914	5.19846	5.42484	4.58779	4.91263	4.56423	6.0286	0.108923	0.108923
EXOSC9	5.69271	4.77239	4.27141	4.36174	4.46378	4.40435	5.11559	4.91892	4.77445	5.22267	5.12272	5.3655	4.96965	4.55141	4.39384	4.11052	4.6552	5.01404	4.68202	3.53446	3.55474	4.14809	3.56013	5.27968	5.18056	5.08674	4.71606	5.22979	5.25182	5.05751	4.7478	4.75336	4.87356	4.90792	4.70226	5.14284	5.20303	3.85256	5.2754	4.95893	5.3089	0.108931	0.108931
RIOK3	8.45375	7.04769	6.20791	6.20696	6.34804	6.10347	7.06505	6.90369	6.77464	6.90917	7.01904	7.4087	6.17945	5.74989	5.14403	5.34289	5.67611	7.84346	6.07563	5.81026	5.78408	5.90788	5.68954	7.76097	7.17576	7.16526	6.91701	7.22524	7.19568	6.75821	6.57813	6.6803	6.95851	6.9625	6.87951	6.21119	6.16122	6.17101	6.65646	6.18224	7.82532	0.109068	0.109068
ANKLE2	6.73135	6.20302	6.1518	6.24594	6.27843	6.0343	6.74893	6.55529	6.44229	6.71739	6.64021	6.68725	6.1967	6.34425	6.12273	6.2312	6.27327	6.51988	6.19689	6.34662	6.21256	6.06255	6.03179	6.79097	6.31691	6.70149	6.51071	6.581	6.60859	6.01014	6.02287	6.05351	6.42178	6.48475	6.29536	6.46731	5.94831	2.27627	6.3737	6.66427	6.64156	0.109079	0.109079
HNRNPDL	8.7504	8.2998	7.12245	7.14012	7.59054	7.09417	7.58192	7.39421	7.49752	7.76429	7.76851	8.57018	8.24093	7.36468	7.10807	7.4259	7.49878	9.00028	7.90988	7.35048	7.13127	7.76474	7.0368	9.1407	7.93229	8.01648	8.01153	8.26974	8.14568	8.49851	8.50879	8.58541	8.81905	8.82344	8.60966	8.06987	8.47571	4.26651	8.75553	8.40316	9.3715	0.109101	0.109101
ATP5PO	7.23429	6.02587	7.5897	7.37045	7.99232	7.77797	7.23371	6.44163	6.6205	6.92269	7.10399	7.95419	7.04377	7.95615	7.85868	7.93991	8.03028	6.03482	6.14396	5.79652	5.7582	6.33906	5.75379	6.45346	6.16329	6.20449	5.61574	6.30464	6.30653	6.45349	6.67273	6.60178	5.8553	5.86505	5.81832	7.14408	6.76732	6.96419	6.45734	6.83937	6.35979	0.109154	0.109154
NAB1	7.13574	5.91161	5.22697	5.15321	5.52119	5.299	6.41952	6.82351	6.84016	6.50416	6.73003	7.01297	5.85948	5.71789	5.29991	5.4903	5.35997	6.97896	5.24478	5.53702	5.52486	5.02344	5.2986	6.12159	5.91777	6.05521	5.68816	6.07983	6.02062	5.80787	5.81933	5.77726	5.59551	5.59297	5.61809	5.01911	4.67591	4.85038	6.26468	4.91656	6.4586	0.109228	0.109228
NUSAP1	8.88055	7.59091	6.35928	6.37711	6.3212	6.26182	7.93306	7.85909	7.63397	7.65035	7.78734	9.08879	7.99677	7.41372	6.82342	7.04397	7.09138	8.94293	6.62791	7.19103	7.07839	6.78786	6.84813	8.8685	8.32951	8.34685	8.05632	8.30291	8.4147	8.0495	8.04253	8.04637	7.87382	7.82843	7.89348	7.36843	6.62574	6.07153	7.19011	6.67164	8.96668	0.109263	0.109263
LOC100847190	2.75468	3.08745	3.97637	3.65687	3.50952	3.7526	3.5426	3.64868	3.15537	3.55795	3.09332	3.47933	3.44678	3.74793	4.16839	4.05069	3.87182	2.88551	3.10429	3.71479	3.81789	3.92824	4.11098	3.08669	3.54096	3.48997	3.82372	3.36017	3.61931	3.0428	3.25164	3.2467	3.61225	3.81754	3.55049	3.30612	2.92982	4.26651	2.92007	3.98481	3.20963	0.109278	0.109278
JRK	3.69527	4.20337	4.39901	4.62933	4.09265	4.45125	3.65092	3.95168	3.71953	3.86227	3.69045	3.10995	3.60151	4.25496	4.55869	4.19278	4.26112	2.94243	4.44424	4.50496	4.63972	4.54348	4.55747	3.76912	4.12413	4.04551	4.32472	3.97053	4.19738	4.49363	4.85543	4.80303	4.67481	4.75554	4.58005	4.27969	4.22124	3.26977	3.81857	4.45003	4.00576	0.109297	0.109297
RRP36	4.32513	3.76275	4.37307	4.43102	4.36211	4.09739	4.12993	3.81231	3.82686	4.07451	4.34023	4.57192	4.17934	4.60306	4.63995	4.67898	4.64297	4.41939	4.80183	4.10206	4.24429	4.40922	4.4859	4.43333	4.1881	4.45761	4.14137	4.47269	4.48153	4.85057	4.92297	4.89753	4.6501	4.78573	4.50926	4.83354	5.14737	2.27627	4.54858	5.29421	4.86964	0.10931	0.10931
FHIP2B	4.38223	4.82785	4.15445	4.41156	4.63823	4.33601	4.23034	4.44245	4.43963	4.14797	4.00323	3.88842	4.63421	4.56635	5.01151	4.70509	4.57598	4.012	4.94818	4.47766	4.67612	4.61331	4.65857	3.77419	4.00288	3.96654	4.41284	3.80075	4.02762	4.36835	4.19469	4.1116	4.4471	4.38664	4.39006	5.76035	5.0385	4.85038	4.91504	6.24747	3.91784	0.109311	0.109311
SBNO2	5.45358	6.94976	6.50076	6.50883	6.15551	6.62304	5.07296	5.65661	6.00427	5.29066	5.39334	4.66341	5.83622	5.97196	6.14441	5.79584	5.851	5.59169	6.6713	7.10667	7.02404	7.1985	7.11077	5.73607	5.9679	5.74025	5.94073	5.891	5.68462	6.86061	6.7615	6.95482	6.83188	6.95809	6.84952	6.61491	6.8774	4.58779	6.09917	5.97232	6.15435	0.109316	0.109316
MAF1	5.7681	6.58743	7.54756	7.48075	7.41408	7.65714	6.55192	6.22475	6.44068	6.22829	6.42357	6.16887	6.9139	8.03148	8.36683	7.95449	8.10718	5.28667	6.6719	7.13261	7.34717	7.56701	7.37373	5.75159	6.24743	6.40214	6.00854	6.02028	6.30073	6.34959	6.47315	6.46959	5.91459	6.1653	6.10444	6.50489	6.81974	6.90762	6.33451	7.27474	5.83557	0.109434	0.109434
PATL1	6.15581	7.03161	5.85654	5.92764	5.65619	5.89874	5.15904	5.85838	5.89458	5.13591	5.24269	5.73979	6.2961	5.6988	5.8287	5.52002	5.50659	6.334	6.60758	6.21953	6.05673	5.83667	6.13335	6.33144	5.70992	5.88869	5.83473	5.47733	5.57682	6.46883	6.51022	6.54452	6.55682	6.44493	6.66268	6.05422	6.62618	9.17024	6.92162	6.3984	6.37853	0.10947	0.10947
COX7A2L	7.50088	6.97649	7.28256	7.40529	7.85767	7.52745	6.29243	5.82251	6.07751	6.21614	6.42532	7.72847	7.41395	7.93519	7.57056	7.86855	7.85063	6.62361	6.25509	6.84484	6.68462	6.958	6.76081	6.54236	5.57463	5.77103	5.30022	5.93124	5.66294	6.28606	6.26334	6.31125	6.07723	6.01959	5.85391	6.28429	6.65163	7.35109	6.13434	6.02313	6.59918	0.109476	0.109476
ISY1	4.37956	4.7085	5.80169	5.63227	5.87293	5.8365	4.69976	4.86954	4.76677	4.90116	4.67041	3.85915	4.34124	5.1807	5.24665	5.19414	5.38465	3.22077	4.73751	4.87814	4.86499	5.52713	5.07604	3.93231	4.7095	4.63714	4.67726	4.58531	4.62914	5.27382	4.98749	5.19598	4.59422	4.72884	4.76203	5.01348	5.23589	5.26488	4.65652	4.99854	4.08862	0.109489	0.109489
VPS11	4.64698	5.51438	5.30451	5.4911	5.37805	5.40286	5.76701	5.5911	5.60543	5.74867	5.54752	5.30422	5.97982	5.64231	5.92174	5.91993	5.90147	4.95024	5.63891	5.52707	5.61702	5.68817	5.77646	5.24904	5.55769	5.72709	5.43924	5.60442	5.68684	5.66201	5.71522	5.71375	6.1548	5.86788	5.91311	5.91022	6.15449	2.27627	5.609	6.33174	5.34012	0.109524	0.109524
PRRC2C	7.90025	8.35797	6.49024	6.43607	6.38883	6.1497	7.80085	8.32848	8.04832	7.68777	7.83024	7.62129	8.24906	6.57549	6.39053	6.79527	6.67249	8.36525	7.43333	7.12383	7.22825	6.6774	7.35878	8.44081	8.38351	8.32819	8.61511	8.42665	8.33032	8.21556	8.04506	8.10448	8.66574	8.62059	8.62857	7.12333	7.69859	6.17101	7.73676	6.09212	8.66403	0.109568	0.109568
YJU2	3.5222	4.09331	4.58564	4.36174	4.24004	4.43267	3.69094	3.72172	3.53888	3.82437	4.07633	3.44498	4.14558	4.1921	4.6859	4.35547	4.1561	3.69502	4.18289	4.43926	4.6678	4.72268	4.72613	3.68004	3.85307	3.90361	3.78948	3.90918	3.76676	3.63885	3.77472	3.96656	4.08371	3.95145	3.92568	4.23686	4.10663	5.43462	4.16573	5.09815	3.291	0.109592	0.109592
SENP6	7.95236	7.2826	6.24055	6.24043	6.29998	6.22451	7.63087	7.6307	7.52473	7.58793	7.52749	7.93327	7.23702	6.58225	6.29797	6.73425	6.62978	7.83578	6.61439	6.25413	6.12313	6.18801	6.12601	7.43319	7.66328	7.60647	7.52136	7.5781	7.5955	6.99383	7.07034	6.82257	7.09519	6.98914	6.8605	6.84383	6.5489	3.85256	7.45739	6.78197	7.76936	0.109604	0.109604
EPB41	7.98213	8.85013	6.83596	6.78126	6.43128	7.06582	7.81998	8.00569	7.93407	7.62208	7.65489	7.47489	8.24351	7.26359	7.19985	7.29522	7.19687	7.02218	6.85083	7.28555	7.04613	6.65136	7.12704	7.15896	7.35444	7.27866	7.30449	7.25019	7.36888	6.91202	7.00171	6.99545	8.29803	8.20691	7.95342	6.17383	7.65218	10.8963	7.60542	5.65996	7.66932	0.109685	0.109685
YPEL2	5.86381	5.79047	5.94724	6.14646	5.87293	5.62368	6.33274	6.27871	6.40895	5.87354	6.89066	7.31242	7.2087	6.56064	6.39798	6.95611	6.92469	6.26538	5.68079	5.72432	5.89868	5.17739	5.58639	5.77834	5.30546	4.98954	5.31354	5.35667	5.35332	4.94135	4.90081	5.10978	5.69547	5.88193	5.72047	4.98501	5.14737	4.85038	5.89086	6.36606	5.89384	0.109691	0.109691
HDGFL2	4.58115	5.61406	6.02427	6.19563	6.26597	6.25919	5.34789	5.20504	5.33806	5.36589	5.34977	3.99674	5.34372	5.74003	6.09155	5.85534	5.77089	4.42139	5.75997	5.71558	5.87359	6.01066	5.80431	4.53246	5.23878	5.09316	5.15042	4.83979	5.18731	5.85533	5.80746	5.83213	5.48531	5.37193	5.49948	6.00968	5.90227	4.26651	5.85038	6.5479	4.26938	0.109695	0.109695
DCTN4	7.10052	6.52433	6.18199	6.27583	6.37439	6.33117	6.73191	6.53769	6.5699	6.66592	6.84432	7.6878	7.21904	6.7699	6.50538	6.64715	6.70617	7.39761	6.56156	6.28201	6.32966	6.25872	6.3224	6.90288	6.39077	6.6273	6.43575	6.59823	6.51698	5.52929	5.59614	5.61986	5.9208	5.96697	5.92989	6.56672	5.63123	3.26977	7.09579	7.51843	6.68331	0.109709	0.109709
SLU7	6.38862	5.78163	4.8623	4.94568	4.94214	4.95941	5.87145	5.82251	5.7423	5.88382	6.04308	6.15937	5.8085	4.88726	4.81557	4.96124	5.08375	6.42719	5.37734	4.98379	5.17773	5.02771	5.32191	6.35109	6.21823	6.18658	5.83221	6.21695	6.2525	5.6486	5.62346	5.45873	5.80583	5.79651	5.70227	4.60565	5.37092	3.85256	5.54099	4.38697	6.21094	0.109776	0.109776
PACSIN2	5.59372	5.71196	6.34433	6.27314	6.18558	6.04962	5.30248	5.30796	5.5735	5.45404	5.29914	6.59783	6.7282	7.01615	7.1572	7.09997	6.86017	7.47779	7.55577	7.60227	7.4286	7.41399	7.41043	6.36292	6.08018	6.17572	6.30307	6.25326	6.12217	6.67468	6.6363	6.66359	6.52999	6.55423	6.54851	7.52941	6.60657	6.35147	7.87307	7.97852	6.38639	0.109804	0.109804
PSMD4	5.78836	6.14903	7.03623	7.0248	7.48163	7.25614	6.16121	5.93718	6.16193	5.89707	5.80979	5.35628	5.74929	6.36933	6.48952	6.70759	6.67349	5.19945	6.29493	6.19355	6.21922	6.63116	6.41442	5.30619	5.34446	5.47401	5.05419	5.37624	5.41275	6.72025	6.4918	6.50754	5.79686	5.80341	5.82506	6.72231	6.41543	4.26651	5.85731	6.65835	5.15691	0.109814	0.109814
BET1L	4.70569	5.02808	4.78078	4.91837	4.60894	4.92659	4.73573	4.76973	4.53618	4.95673	4.62545	4.84737	4.96965	5.04321	5.05256	5.09889	5.10172	4.74953	5.28569	4.91677	5.02114	4.88206	5.00101	5.09944	5.10033	5.06599	4.69401	4.97709	4.97564	5.28253	5.089	5.2685	5.53608	5.4406	5.46104	5.51159	5.71935	2.27627	5.62607	6.22293	5.13334	0.109847	0.109847
ZBTB14	4.96974	4.3179	3.88754	4.45021	4.07847	3.86772	4.01302	3.90147	4.58067	3.78544	4.10281	4.00305	3.50695	3.73476	3.59509	3.57219	3.70156	4.04356	3.68211	3.63672	3.6923	3.71715	3.61148	4.31649	3.53369	3.52461	3.86047	3.9002	3.87735	4.72843	4.90081	4.71495	4.77647	4.76365	4.57739	3.91938	4.05495	4.26651	3.78461	3.37801	4.74856	0.109877	0.109877
ATP2A2	7.84256	7.42476	5.91164	5.77613	5.74414	6.09758	7.18049	7.52943	7.69022	7.11682	6.93984	7.42715	7.17845	6.74	6.48453	6.45155	6.47635	7.16954	6.41325	6.29184	6.17882	5.29362	6.02864	7.16622	7.06433	6.98115	6.86739	6.87145	6.90004	6.34959	6.43895	6.40672	6.33299	6.40917	6.37255	7.04963	5.60182	3.85256	6.66618	6.96183	6.51571	0.109882	0.109882
DYRK1A	7.10981	6.54886	5.86122	5.85748	5.88927	5.7825	6.66531	6.79681	6.65767	6.61008	6.6752	6.9099	6.37696	6.06787	5.64407	5.96023	6.01172	7.38149	6.58947	6.58751	6.33317	6.14543	6.42043	7.36464	6.93428	6.99116	7.05024	7.03492	7.07974	6.84012	6.97544	6.94655	7.17874	7.12919	7.13958	6.53172	6.55728	10.2689	6.95665	6.79417	7.45248	0.109924	0.109924
PAPOLA	9.06604	8.30238	7.17501	6.93055	7.54099	7.2535	8.23616	8.41207	8.34961	8.17005	8.00658	8.48468	7.89248	7.14289	6.83444	7.15941	7.18568	8.62585	7.38926	7.0324	7.01533	6.99117	6.94471	8.59173	8.36787	8.35797	8.19474	8.24719	8.33907	8.24593	8.21187	8.23123	8.1837	8.21729	8.15905	7.56735	7.72611	11.925	7.77285	7.28342	8.82715	0.109927	0.109927
MAPKAPK2	6.09773	7.02538	7.5627	7.67583	7.52671	7.68586	6.11258	5.97409	6.64306	5.86527	6.60127	5.40237	6.32227	7.13079	7.33521	7.1372	6.92553	5.22262	6.40185	7.59594	7.1612	7.27546	6.93382	5.57972	5.82319	5.9352	5.67039	5.57556	5.69349	5.81388	5.8829	5.77726	6.24334	6.35515	6.28887	6.13029	6.4103	5.96469	5.77121	6.38412	5.69201	0.109956	0.109956
RPL32	8.24127	8.05969	9.43484	9.24108	9.75228	9.5634	8.23689	7.99168	8.23991	8.41396	8.5134	8.10801	7.9237	8.60441	8.69121	9.09758	9.18078	8.17809	8.62468	8.66113	8.81262	9.37612	8.89165	9.08477	8.62586	8.79279	8.29852	8.8474	8.78573	9.25028	9.2033	9.19727	9.60002	9.53347	9.19701	8.82185	10.4498	14.1447	8.99091	9.63335	9.25349	0.110045	0.110045
RPS11	9.16175	9.16832	10.8814	10.6398	11.0948	10.9418	9.3618	8.91697	9.28644	9.37169	9.90602	8.71535	8.84563	9.95886	9.82934	10.3058	10.2459	8.80967	9.36431	9.97783	10.0095	10.6165	10.0425	9.8315	9.32606	9.6168	8.90237	9.73185	9.58992	10.1166	10.1106	10.1191	10.4886	10.4824	10.2147	9.95776	10.7791	15.692	9.58506	9.76187	9.94079	0.110081	0.110081
PCNP	8.48962	7.14571	6.66611	6.79446	7.29038	6.81279	7.13924	6.86693	7.21093	6.76041	6.79306	8.01253	6.84764	6.76667	6.17448	6.95157	6.83978	8.2373	6.33071	6.68546	6.4347	6.77332	6.35792	7.69061	6.88079	6.91959	6.60873	6.7822	6.86053	6.99913	7.02751	7.06835	7.00113	6.93402	6.96185	6.47858	6.35154	3.26977	7.07432	7.29205	7.84928	0.110097	0.110097
RPL38	6.22731	6.04939	8.32104	7.73475	9.06994	8.27039	6.81575	6.22082	6.6687	6.79675	6.93432	6.11527	5.64606	7.42948	7.44514	8.04798	8.05008	6.03089	6.65638	6.96397	7.32266	7.88373	7.32714	7.29267	6.73096	6.98253	6.22579	7.03492	7.06443	8.07227	8.08247	7.93659	7.00844	7.01231	6.65388	7.65672	7.80174	9.08354	7.2195	7.1491	7.04084	0.110111	0.110111
LUC7L3	7.54621	7.48593	6.28644	6.0585	6.5946	6.09758	6.67817	6.36817	6.28177	6.6766	6.49112	7.57067	7.53711	6.98264	6.48152	6.85771	7.07176	7.46303	6.85135	6.32477	6.00154	7.0026	6.06593	8.06069	7.09463	6.89075	6.80705	6.88023	7.00774	7.58744	7.57256	7.55691	7.7018	7.62605	7.5058	6.88139	7.99168	10.4232	7.05746	6.81296	7.81742	0.110123	0.110123
ACTG1	9.75246	8.94873	9.76023	9.18954	9.43761	9.35813	7.42043	7.67419	7.62939	8.22079	8.17153	9.83499	9.13204	10.0299	9.93218	10.1285	9.97347	10.5707	10.692	10.8621	10.827	10.9645	10.5774	10.3835	8.9227	8.91884	9.33316	9.83521	9.63717	10.6887	10.666	10.6639	10.8134	10.7184	10.6492	10.4021	10.529	7.65587	11.0288	11.7657	10.9275	0.110129	0.110129
EXOC7	4.03416	5.41112	5.91389	5.93448	6.00248	6.31605	5.18929	4.94775	4.93387	5.25785	5.47671	4.73813	5.82905	5.79395	6.04756	6.00295	5.98615	3.99864	5.64738	5.69202	5.94989	5.8022	5.62854	4.70441	4.92786	5.11605	5.0397	5.05873	4.96224	5.46954	4.8896	5.06976	5.37053	5.2688	5.23335	5.96373	5.72514	6.58582	5.79043	6.66722	4.65709	0.110146	0.110146
EIF2B2	4.35532	4.22962	4.84824	4.53358	4.4418	4.50559	3.75706	3.7306	3.88005	3.84134	3.54351	4.6654	4.8569	5.35151	5.24901	5.18489	5.2271	4.41135	4.44146	4.64344	4.78778	4.84141	4.90139	4.13912	3.83246	4.1229	3.78948	3.84822	3.98247	4.99531	4.92297	4.92021	4.69185	4.58055	4.39006	5.35128	5.08046	4.26651	4.67375	5.02179	4.74634	0.110186	0.110186
ZFR	7.5474	7.15943	5.77222	5.53222	5.86056	5.86449	6.33183	6.53326	6.61124	6.33848	6.46924	7.5915	7.43667	6.17821	5.91137	6.38716	6.30076	6.95978	5.87373	6.08356	5.80699	5.57605	5.92929	6.9768	6.51283	6.57273	6.47291	6.39213	6.46048	6.2421	6.21025	6.19976	6.43557	6.40334	6.34232	6.0501	5.8102	3.26977	6.93299	6.49737	6.84127	0.110204	0.110204
KANSL1	5.25678	5.789	5.00426	5.05003	5.23199	5.05968	6.1602	6.38161	6.43018	6.27666	6.35544	5.27257	5.79562	4.99614	5.21807	5.39193	5.1572	5.75553	6.05484	5.85603	5.84683	5.64436	5.90377	5.92466	6.78406	6.70778	6.89865	6.86108	6.76447	5.72085	5.94378	5.84404	6.63129	6.53599	6.54171	5.66485	5.99225	3.85256	6.39982	6.33484	5.97184	0.110218	0.110218
HYOU1	6.03806	6.90296	6.99431	6.47408	6.86622	7.35565	6.75569	7.44566	7.08685	6.51346	7.13693	5.30166	6.28001	6.59688	6.84694	6.55207	6.6462	5.48077	6.14653	6.55033	6.43224	6.20318	6.50658	6.65802	7.4757	7.31237	6.70281	7.33456	6.89267	6.10646	6.07329	6.08397	6.21667	6.25005	6.60771	6.62601	6.47267	3.26977	6.16564	6.96063	5.84285	0.110253	0.110253
ROCK1	9.34099	8.55551	6.96963	7.00059	7.41267	7.08676	8.15673	8.31803	8.42334	7.98605	7.89734	7.98579	7.36156	6.35935	6.01054	6.30987	6.22216	8.76402	7.07606	7.36498	7.17447	6.86205	7.10705	8.62703	8.14094	8.09875	7.96722	8.13235	8.1204	7.80702	7.78712	7.78261	7.91666	7.90126	7.94906	6.35386	6.76129	5.43462	7.73025	7.83012	8.599	0.110272	0.110272
MFSD14B	6.52889	5.17264	5.03767	5.00531	4.90245	5.02908	5.3461	5.30351	5.36205	5.39922	5.32936	6.628	5.63196	5.66563	5.51686	5.46251	5.47246	7.10275	5.82972	6.08469	6.09445	5.93768	5.99198	6.50166	5.82244	5.97331	5.76771	5.91795	6.0788	5.68189	5.46633	5.87921	5.97849	5.93678	5.91627	5.78863	5.42891	3.26977	6.13486	5.27111	6.79481	0.110342	0.110342
TM9SF1	5.45991	5.63876	6.11901	6.03326	6.11441	6.0738	5.39018	5.30202	5.29598	5.49081	5.54107	5.38737	5.47	5.88321	5.87216	5.9764	5.90317	5.22835	5.52788	5.87446	5.64836	5.75148	5.78021	5.42705	5.21282	5.39302	4.93237	5.21659	5.05469	5.55826	5.36474	5.34595	5.18177	5.09158	5.1835	5.96373	5.24168	2.27627	5.27164	5.60764	5.10419	0.110354	0.110354
C11H2orf68	5.61656	5.58724	5.44498	5.78372	5.1996	5.35926	4.75743	5.30351	5.24712	4.61571	4.88654	5.66714	5.41897	5.05915	5.29535	5.2748	5.37975	5.73392	5.38749	5.26896	5.69822	5.17931	5.35241	5.75928	4.59879	4.84326	4.618	4.90109	4.51862	6.14517	5.87723	6.10887	6.21919	6.61548	5.8594	5.58552	5.97706	3.26977	5.08568	5.76105	6.12478	0.110371	0.110371
ADIPOR1	4.76823	5.34062	5.50892	5.92764	5.31293	6.01569	4.76012	4.6249	4.80977	4.82642	4.84007	5.64714	6.14292	6.52855	6.84772	6.22971	6.32392	4.99801	5.93435	6.34001	6.36267	6.30606	6.19075	5.04801	5.25325	5.09828	4.878	5.08407	4.93381	5.4542	5.47385	5.37087	5.37053	5.25015	5.38248	6.28545	5.81098	5.84929	6.01379	6.64792	4.92951	0.110395	0.110395
KAT7	5.53498	5.40921	4.60249	4.83319	5.20614	4.67323	5.51645	5.57394	5.30661	5.55008	5.78819	6.04629	6.02944	5.42989	5.24429	5.67335	5.55523	6.22063	6.15079	5.41281	5.41486	5.21344	5.52523	6.14723	6.11168	6.1599	5.97237	6.08974	6.11007	5.88422	5.85435	6.00658	6.24499	6.27083	6.06986	5.82603	6.35368	3.26977	6.23015	7.04816	6.41877	0.110428	0.110428
ARL1	8.78144	7.37565	6.45358	6.23491	6.62174	6.45601	7.33596	6.97078	6.89874	7.42404	7.00448	8.93521	7.6171	7.74491	7.15343	7.43828	7.5656	7.64789	6.22709	6.23897	6.07047	6.2182	6.10228	7.09553	6.81965	6.98944	6.21293	6.66028	6.42938	6.00489	5.91089	5.95807	5.77874	5.86882	5.95469	7.60993	5.90227	6.51186	6.68648	6.73256	6.90329	0.11043	0.11043
[truncated: 12,711 more rows]
