# Supplementary material for: Identification and validation of novel reference genes for bovine respiratory and lymphoid tissues using public transcriptomes and BRSV challenge model
Source: PLoS One. 2026 Jul 21;21(7):e0352137. doi: 10.1371/journal.pone.0352137 (PMC13387523; doi:10.1371/journal.pone.0352137)
Supplement: S3 Table — Stability values determined by each program for the top 200 most stable genes, and the comprehensive stability values for the top 200 most stable genes. (XLSX) [file pone.0352137.s003.xlsx]

## Sheet: S3 SV200
Method	1	2	3	4	5	6	7	8	9	10	11	12	13	14	15	16	17	18	19	20	21	22	23	24	25	26	27	28	29	30	31	32	33	34	35	36	37	38	39	40	41	42	43	44	45	46	47	48	49
Delta CT	NMT1	SPOP	CRNKL1	YKT6	PIGU	ARIH2	GZF1	MTERF4	UBE2Q1	RANBP9	GNL2	DDX23	C11H9orf78	SNUPN	FBXW11	CERS5	TMEM183A	TSN	RBBP5	SF3A3	SNW1	FAM168B	TUBGCP3	CHFR	ANKRD40	THOC5	RPRD2	FAM53C	PDRG1	TOX4	PRPF4	DCAF12	HNRNPR	MFAP1	PPP1R8	ELOA	UBAP1	SLC35E1	MBD1	RTF1	USP10	ZC3H14	IP6K1	MORC2	YLPM1	UBE3C	NSF	SYF2	DDX24
BestKeeper	CRNKL1	ARIH2	PIGU	NMT1	GZF1	YKT6	SPOP	MTERF4	MAP3K4	CERS5	C11H9orf78	DDX23	IK	EHMT1	PTDSS1	PRMT7	RTF1	CHFR	SNUPN	UBE2Q1	FBH1	IP6K1	NSF	TOX4	RNF40	PARL	RANBP9	TMEM183A	GNL2	DCAF12	NSUN2	THOC5	TUBGCP3	HNRNPU	TSN	UBAP1	SF3A3	ANKRD40	PPP1R8	KPNA6	EIF4B	DDX24	SMARCC1	M6PR	QRICH1	MAP2K5	SCAMP2	NCOR1	FBXW11
Normfinder	NMT1	SPOP	CRNKL1	YKT6	PIGU	ARIH2	GZF1	MTERF4	UBE2Q1	RANBP9	GNL2	DDX23	SNUPN	C11H9orf78	FBXW11	CERS5	TSN	TMEM183A	CHFR	PDRG1	SNW1	TUBGCP3	SF3A3	FAM168B	RBBP5	DCAF12	TOX4	ANKRD40	FAM53C	PRPF4	THOC5	ELOA	RPRD2	PPP1R8	UBAP1	HNRNPR	MFAP1	USP10	RTF1	SYF2	SLC35E1	TRIM4	PTDSS1	ZC3H14	MORC2	UBE3C	MBD1	NSF	YLPM1
Genorm	NMT1 | C11H9orf78		MTERF4	YKT6	THOC5	EIF4A3	SF3A3	GNL2	NSUN2	MFAP1	UBE2Q1	SLC35E1	RETREG3	DNAJC8	CCDC12	PIGU	PARL	TUBGCP3	CRNKL1	GZF1	DDX23	MBD1	EIF2B5	ZC3H14	PRPF4	TMEM183A	RANBP9	SPOP	MORC2	SNUPN	CHFR	ARIH2	TNPO2	TSN	CERS5	FBXW11	FAM168B	FAM53C	SMAP1	IP6K1	GMEB2	RTF1	DDX24	UBAP1	FBH1	TOX4	PDRG1	SIN3A	GLG1
Recommended comprehensive ranking	NMT1	CRNKL1	YKT6	SPOP	PIGU	MTERF4	C11H9orf78	ARIH2	GZF1	UBE2Q1	GNL2	DDX23	RANBP9	CERS5	SNUPN	SF3A3	THOC5	TMEM183A	CHFR	TUBGCP3	TSN	FBXW11	MFAP1	TOX4	SLC35E1	RTF1	PARL	ANKRD40	EIF4A3	DCAF12	FAM168B	SNW1	PDRG1	PTDSS1	IP6K1	PRPF4	UBAP1	RBBP5	FAM53C	NSUN2	ZC3H14	MORC2	PPP1R8	NSF	MBD1	FBH1	RETREG3	DDX24	RPRD2
Method	Comprehensive Ranking				Delta CT					NormFinder					GeNorm					Best Keeper
	Gene ID	Geometric Mean			Gene ID	Average of STDEV				Gene ID	Stability value				GeneID	Stability value				Gene	n	geo Mean [CP]	AR Mean [CP]	min [CP]	max [CP]	std dev [+/- CP]	CV [% CP]	min [x-fold]	max [x-fold]	std dev [+/- x-fold]
	NMT1	1.41			NMT1	0.45				NMT1	0.197				NMT1 | C11H9orf78	0.236				CRNKL1	41	5.46	5.46	4.85	5.77	0.15	2.77	-1.52	1.25	1.11
	CRNKL1	3.62			SPOP	0.45				SPOP	0.198				MTERF4	0.241				ARIH2	41	6.05	6.06	5.73	6.85	0.17	2.82	-1.25	1.74	1.13
	YKT6	4.43			CRNKL1	0.45				CRNKL1	0.204				YKT6	0.254				NMT1	41	5.63	5.64	4.85	6.09	0.18	3.24	-1.72	1.37	1.13
	SPOP	5.29			YKT6	0.45				YKT6	0.211				THOC5	0.266				PIGU	41	3.51	3.51	3.07	4.03	0.18	5.18	-1.36	1.43	1.13
	PIGU	5.89			PIGU	0.46				PIGU	0.221				EIF4A3	0.271				YKT6	41	4.94	4.95	4.27	5.72	0.19	3.94	-1.6	1.71	1.14
	MTERF4	6.26			ARIH2	0.46				ARIH2	0.228				SF3A3	0.281				GZF1	41	4.54	4.55	3.85	5.22	0.19	4.2	-1.62	1.59	1.14
	C11H9orf78	6.69			GZF1	0.47				GZF1	0.25				GNL2	0.285				SPOP	41	5.55	5.55	5.07	6.27	0.2	3.55	-1.39	1.65	1.15
	ARIH2	6.93			MTERF4	0.48				MTERF4	0.266				NSUN2	0.291				CERS5	41	5.27	5.28	4.74	5.86	0.21	4.02	-1.44	1.51	1.16
	GZF1	8.37			UBE2Q1	0.48				UBE2Q1	0.266				MFAP1	0.297				MAP3K4	41	5.78	5.79	5.22	7.35	0.21	3.58	-1.48	2.97	1.15
	UBE2Q1	11.55			RANBP9	0.48				RANBP9	0.267				UBE2Q1	0.304				MTERF4	41	4.89	4.9	3.85	5.62	0.21	4.2	-2.06	1.65	1.15
	GNL2	12.94			GNL2	0.48				GNL2	0.271				SLC35E1	0.309				C11H9orf78	41	5.14	5.15	3.85	5.79	0.21	4.13	-2.44	1.57	1.16
	DDX23	13.8			DDX23	0.49				DDX23	0.274				RETREG3	0.313				DDX23	41	6.21	6.21	5.45	6.65	0.23	3.64	-1.69	1.36	1.17
	RANBP9	16.43			C11H9orf78	0.49				SNUPN	0.274				DNAJC8	0.317				EHMT1	41	6.26	6.27	5.59	6.93	0.23	3.74	-1.6	1.59	1.18
	CERS5	17.3			SNUPN	0.49				C11H9orf78	0.282				CCDC12	0.321				PTDSS1	41	6.2	6.21	5.26	6.77	0.23	3.78	-1.92	1.48	1.18
	SNUPN	17.95			FBXW11	0.49				FBXW11	0.284				PIGU	0.324				IK	41	6.59	6.61	4.27	7.66	0.23	3.53	-5.01	2.1	1.18
	SF3A3	18.58			CERS5	0.49				CERS5	0.284				PARL	0.327				CHFR	41	5.13	5.14	4.53	5.66	0.24	4.66	-1.51	1.44	1.18
	THOC5	18.95			TMEM183A	0.5				TSN	0.287				TUBGCP3	0.331				RTF1	41	5.6	5.61	4.59	6.25	0.24	4.26	-2.01	1.57	1.18
	TMEM183A	21.73			TSN	0.5				TMEM183A	0.29				CRNKL1	0.334				PRMT7	41	4.97	4.98	4.32	6.26	0.24	4.8	-1.57	2.46	1.18
	CHFR	22.46			RBBP5	0.5				CHFR	0.296				GZF1	0.337				IP6K1	41	6.05	6.05	5.39	6.79	0.25	4.08	-1.58	1.67	1.19
	TUBGCP3	23.41			SF3A3	0.5				PDRG1	0.298				DDX23	0.339				UBE2Q1	41	5.98	5.99	5.43	6.98	0.25	4.11	-1.46	1.99	1.19
	TSN	24.57			SNW1	0.5				SNW1	0.298				MBD1	0.343				FBH1	41	6.01	6.02	5.1	6.57	0.25	4.1	-1.88	1.47	1.19
	FBXW11	25.1			FAM168B	0.5				TUBGCP3	0.299				EIF2B5	0.345				DCAF12	41	6.3	6.31	5.9	7.22	0.25	4.01	-1.33	1.89	1.19
	MFAP1	29.23			TUBGCP3	0.5				SF3A3	0.299				ZC3H14	0.348				RANBP9	41	5.65	5.66	4.85	6.34	0.25	4.44	-1.74	1.61	1.19
	TOX4	30.75			CHFR	0.5				FAM168B	0.3				PRPF4	0.351				TMEM183A	41	5.53	5.54	4.85	6.17	0.25	4.55	-1.6	1.55	1.19
	SLC35E1	31.84			ANKRD40	0.5				RBBP5	0.3				TMEM183A	0.354				NSF	41	5.59	5.6	4.97	6.34	0.25	4.41	-1.54	1.68	1.19
	RTF1	32.49			THOC5	0.5				DCAF12	0.302				RANBP9	0.356				TOX4	41	5.62	5.63	4.86	6.78	0.25	4.4	-1.7	2.22	1.19
	PARL	33.38			RPRD2	0.5				TOX4	0.303				SPOP	0.359				RNF40	41	5.67	5.68	4.76	6.51	0.25	4.38	-1.88	1.79	1.19
	ANKRD40	34.13			FAM53C	0.5				ANKRD40	0.303				MORC2	0.361				PARL	41	5.29	5.3	3.85	5.79	0.25	4.71	-2.71	1.42	1.19
	EIF4A3	34.92			PDRG1	0.5				FAM53C	0.303				SNUPN	0.363				GNL2	41	4.84	4.85	3.85	5.7	0.25	5.2	-1.99	1.81	1.19
	DCAF12	35.27			TOX4	0.5				PRPF4	0.305				CHFR	0.366				NSUN2	41	5.77	5.79	3.85	6.39	0.25	4.39	-3.78	1.53	1.19
	FAM168B	35.36			PRPF4	0.5				THOC5	0.306				ARIH2	0.368				SNUPN	41	4.29	4.3	3.71	4.92	0.25	5.72	-1.49	1.55	1.19
	SNW1	36.09			DCAF12	0.5				ELOA	0.307				TNPO2	0.37				HNRNPU	41	8.52	8.53	8.04	10.45	0.26	3	-1.4	3.8	1.19
	PDRG1	36.48			HNRNPR	0.51				RPRD2	0.307				TSN	0.372				EIF4B	41	8.87	8.88	7.07	9.69	0.26	2.95	-3.47	1.77	1.2
	PTDSS1	36.68			MFAP1	0.51				PPP1R8	0.31				CERS5	0.373				M6PR	41	6.92	6.93	6.13	7.5	0.26	3.8	-1.73	1.5	1.2
	IP6K1	37.09			PPP1R8	0.51				UBAP1	0.311				FBXW11	0.375				SMARCC1	41	6.65	6.65	5.82	7.26	0.26	3.95	-1.77	1.53	1.2
	PRPF4	37.27			ELOA	0.51				HNRNPR	0.311				FAM168B	0.377				DDX24	41	6.2	6.21	5.73	7.32	0.26	4.22	-1.39	2.18	1.2
	UBAP1	37.84			UBAP1	0.51				MFAP1	0.313				FAM53C	0.379				UBAP1	41	5.71	5.72	5.07	6.46	0.26	4.5	-1.56	1.67	1.2
	RBBP5	38.21			SLC35E1	0.51				USP10	0.318				SMAP1	0.38				TSN	41	5.78	5.79	5.17	6.48	0.26	4.44	-1.53	1.62	1.2
	FAM53C	39.26			MBD1	0.51				RTF1	0.319				IP6K1	0.382				ANKRD40	41	5.65	5.66	4.98	6.71	0.26	4.58	-1.6	2.08	1.2
	NSUN2	39.61			RTF1	0.51				SYF2	0.322				GMEB2	0.384				TUBGCP3	41	5.33	5.34	4.27	6.11	0.26	4.79	-2.09	1.72	1.19
	ZC3H14	40.72			USP10	0.51				SLC35E1	0.323				RTF1	0.385				SF3A3	41	5.5	5.52	4.27	6.5	0.26	4.68	-2.36	1.99	1.2
	MORC2	41.96			ZC3H14	0.51				TRIM4	0.323				DDX24	0.387				PPP1R8	41	5.03	5.04	4.62	6.17	0.26	5.14	-1.33	2.2	1.2
	PPP1R8	42.9			IP6K1	0.51				PTDSS1	0.324				UBAP1	0.388				THOC5	41	5.24	5.25	4.27	6.07	0.26	4.86	-1.96	1.79	1.19
	NSF	43.5			MORC2	0.52				ZC3H14	0.324				FBH1	0.39				QRICH1	41	6.38	6.4	5.93	8.8	0.26	4.12	-1.37	5.35	1.2
	MBD1	43.65			YLPM1	0.52				MORC2	0.325				TOX4	0.391				KPNA6	41	4.99	5.01	3.96	5.99	0.26	5.18	-2.05	2	1.2
	FBH1	43.66			UBE3C	0.52				UBE3C	0.325				PDRG1	0.393				NCOR1	41	7.68	7.69	6.72	8.35	0.27	3.47	-1.95	1.59	1.2
	RETREG3	44.8			NSF	0.52				MBD1	0.327				SIN3A	0.394				SCAMP2	41	6.51	6.52	5.97	7.24	0.27	4.09	-1.45	1.66	1.2
	DDX24	46.09			SYF2	0.52				NSF	0.327				GLG1	0.396				RETREG3	41	7.14	7.15	5.59	8.2	0.27	3.79	-2.93	2.09	1.21
	RPRD2	46.38			DDX24	0.52				YLPM1	0.327				YLPM1	0.397				FBXW11	41	5.99	6	5.33	6.64	0.27	4.48	-1.58	1.57	1.2
	ELOA	46.93			EIF2B5	0.52				IP6K1	0.327				ANKRD40	0.399				MORC2	41	5.85	5.86	5.13	6.75	0.27	4.69	-1.64	1.87	1.21
	MAP3K4	47.39			PTDSS1	0.52				DDX24	0.328				SNW1	0.401				EFTUD2	41	6.06	6.08	5.04	6.56	0.27	4.43	-2.04	1.41	1.2
	CCDC12	48.72			TRIM4	0.52				EIF2B5	0.329				RPRD2	0.402				ZFYVE1	41	5.47	5.48	4.56	6.08	0.27	4.91	-1.88	1.53	1.21
	EIF2B5	50.76			PARL	0.52				PARL	0.332				ELOA	0.403				SUGT1	41	4.94	4.95	4.35	5.79	0.27	5.45	-1.51	1.8	1.21
	TRIM4	51.83			GLG1	0.52				PDCD6	0.333				PTDSS1	0.405				MAP2K5	41	4.73	4.74	3.93	5.49	0.27	5.59	-1.74	1.7	1.2
	EHMT1	52.38			SIN3A	0.52				GLG1	0.333				EIF4B	0.406				MARF1	41	6.92	6.93	5.8	7.65	0.28	4.07	-2.18	1.66	1.22
	HNRNPR	52.59			CEBPG	0.52				SUGT1	0.334				HNRNPR	0.407				DIDO1	41	6.02	6.03	5.44	6.61	0.28	4.63	-1.5	1.51	1.21
	USP10	52.75			DIDO1	0.52				CEBPG	0.336				DIDO1	0.408				USP10	41	6.04	6.05	5.41	6.63	0.28	4.68	-1.55	1.51	1.22
	SYF2	53.29			PDCD6	0.52				MAPKAP1	0.336				TRIM4	0.409				TRIM4	41	5.83	5.84	5.09	6.6	0.28	4.72	-1.67	1.7	1.21
	PRMT7	53.38			DCAF1	0.52				DIDO1	0.339				UBAP2L	0.411				ZC3H14	41	6.04	6.06	5.07	6.86	0.28	4.62	-1.96	1.76	1.21
	YLPM1	53.8			SUGT1	0.52				SIN3A	0.34				IK	0.412				RBBP5	41	5.48	5.49	4.79	6.26	0.28	5.12	-1.6	1.73	1.21
	IK	55.14			MAPKAP1	0.52				DCAF1	0.344				DCAF12	0.413				EIF4A3	41	6.01	6.03	4.59	6.69	0.28	4.59	-2.69	1.59	1.21
	GLG1	56.5			FBH1	0.53				FBH1	0.346				HEATR6	0.414				SLC35E1	41	5.99	6.01	4.59	6.77	0.28	4.58	-2.65	1.72	1.21
	EIF4B	57.28			EIF4A3	0.53				PCMTD2	0.348				UBE3C	0.416				MAPKAP1	41	5.25	5.26	4.27	5.81	0.28	5.27	-1.98	1.47	1.21
	DNAJC8	57.7			PCMTD2	0.53				HEATR6	0.349				DCAF1	0.417				SYF2	41	5.36	5.37	4.69	6.19	0.28	5.19	-1.59	1.78	1.21
	UBE3C	58.42			CCDC12	0.53				EIF2S2	0.352				MAPKAP1	0.418				TMUB2	41	4.96	4.97	4.36	5.83	0.28	5.66	-1.52	1.83	1.22
	DIDO1	58.73			HEATR6	0.53				SMARCC1	0.352				PCMTD2	0.419				WDR37	41	5.3	5.31	4.25	6.12	0.28	5.28	-2.07	1.77	1.21
	MAPKAP1	60.92			EIF2S2	0.53				EIF4B	0.355				RBBP5	0.42				PDRG1	41	4.85	4.86	4.24	5.62	0.28	5.77	-1.53	1.71	1.21
	SUGT1	61.71			SMARCC1	0.53				CCDC12	0.356				NSF	0.421				DCAF5	41	6.58	6.6	6.18	9.04	0.28	4.25	-1.32	5.51	1.21
	SCAMP2	63.36			SCAMP2	0.53				EIF4A3	0.356				SYF2	0.422				MFAP1	41	5.28	5.3	3.85	6.01	0.28	5.24	-2.69	1.65	1.21
	SMARCC1	63.64			EIF4B	0.53				SCAMP2	0.357				SCAMP2	0.423				CDC42	41	8.03	8.04	7.09	9	0.29	3.63	-1.91	1.97	1.22
	SIN3A	64.46			GLYR1	0.54				GLYR1	0.357				USP10	0.424				GLG1	41	7.67	7.67	6.92	8.86	0.29	3.73	-1.68	2.29	1.22
	SMAP1	64.69			TNPO2	0.54				M6PR	0.357				PPP1R8	0.425				SNW1	41	6.12	6.13	5.46	6.77	0.29	4.79	-1.58	1.57	1.23
	TNPO2	67.19			SMAP1	0.54				MAP2K5	0.359				NUP85	0.426				YLPM1	41	6.16	6.17	5.48	6.84	0.29	4.78	-1.6	1.6	1.23
	PDCD6	67.33			RETREG3	0.54				NCOR1	0.361				GLYR1	0.428				EIF2S2	41	6.33	6.34	5.63	7.31	0.29	4.64	-1.62	1.97	1.23
	HEATR6	67.71			PRMT7	0.54				SMAP1	0.362				EFTUD2	0.429				DDX1	41	6.6	6.62	4.59	7.22	0.29	4.4	-4.03	1.54	1.22
	NCOR1	67.74			NCOR1	0.54				PRMT7	0.362				DNAJC14	0.43				SUPT6H	41	6.88	6.89	6.2	9.34	0.29	4.25	-1.6	5.51	1.23
	CEBPG	69.86			MAP3K4	0.54				MARF1	0.363				NCOR1	0.431				CMTM6	41	7.68	7.69	6.86	8.65	0.3	3.92	-1.77	1.95	1.23
	M6PR	70.37			MARF1	0.54				TNPO2	0.365				KDM5B	0.432				IPO5	41	7.4	7.41	6.68	8.3	0.3	4.11	-1.65	1.87	1.23
	MAP2K5	70.56			M6PR	0.54				RETREG3	0.365				EHMT1	0.433				ELOA	41	6.32	6.33	5.78	6.96	0.3	4.68	-1.45	1.56	1.23
	RNF40	70.79			YY1	0.54				MAP3K4	0.365				PDCD6	0.434				NCSTN	41	6.44	6.45	5.85	7.23	0.3	4.67	-1.51	1.73	1.23
	GMEB2	70.8			GMEB2	0.54				EHMT1	0.368				CEBPG	0.435				FAM168B	41	6.75	6.76	6.09	7.86	0.3	4.41	-1.58	2.17	1.23
	PCMTD2	71.55			MAP2K5	0.54				YY1	0.37				SUGT1	0.436				MBD1	41	6.18	6.19	5.51	6.84	0.3	4.87	-1.6	1.57	1.23
	DCAF1	74.54			EHMT1	0.54				CDC42	0.37				NCSTN	0.437				UBE3C	41	5.85	5.86	5.26	6.5	0.3	5.14	-1.51	1.57	1.23
	EFTUD2	77.11			NCSTN	0.55				NCSTN	0.37				SMARCC1	0.438				YY1	41	6.79	6.81	5.59	7.88	0.3	4.42	-2.31	2.13	1.23
	EIF2S2	77.77			CDC42	0.55				NSRP1	0.371				ZFYVE1	0.439				KDM5B	41	6.01	6.02	4.85	6.63	0.3	5.06	-2.24	1.54	1.24
	ZFYVE1	78.06			NUP85	0.55				GMEB2	0.372				TMUB2	0.44				SMAP1	41	5.38	5.4	4.27	5.96	0.3	5.56	-2.17	1.5	1.23
	GLYR1	80.67			NSRP1	0.55				IPO5	0.376				FAM32A	0.442				CCDC12	41	5.1	5.11	4.27	5.62	0.3	5.89	-1.78	1.44	1.23
	KPNA6	80.8			DNAJC8	0.55				DNAJC14	0.378				PRMT7	0.443				PDCD6	41	5.17	5.18	4.57	5.97	0.3	5.78	-1.52	1.74	1.23
	MARF1	82.96			IPO5	0.55				NUP85	0.379				MAP2K5	0.444				CEBPG	41	5.39	5.4	4.9	6.69	0.3	5.62	-1.4	2.46	1.23
	CDC42	83.78			NSUN2	0.55				DNAJC8	0.38				MAP3K4	0.445				FAM53C	41	5.18	5.19	4.51	6.01	0.3	5.69	-1.59	1.79	1.23
	NCSTN	85.22			DNAJC14	0.55				KDM5B	0.382				RNF40	0.446				USP7	41	7.38	7.4	6.99	10.24	0.3	4.12	-1.31	7.24	1.24
	TMUB2	85.39			ZFYVE1	0.55				ZFYVE1	0.383				UBTF	0.447				GMEB2	41	5.16	5.17	4.02	5.91	0.3	5.82	-2.2	1.68	1.23
	HNRNPU	86.64			KDM5B	0.55				BICD2	0.383				BICD2	0.448				PRPF4	41	5.14	5.16	4.34	5.71	0.3	5.83	-1.75	1.48	1.23
	NUP85	87.82			EFTUD2	0.55				WDR37	0.385				TRRAP	0.449				RTCB	41	5.65	5.66	4.48	6.56	0.3	5.37	-2.24	1.89	1.23
	YY1	87.83			BICD2	0.55				TMUB2	0.386				BRD2	0.45				HEATR6	41	5.19	5.2	4.24	5.88	0.3	5.73	-1.93	1.61	1.23
	KDM5B	89.04			TMUB2	0.55				KPNA6	0.386				CDC42	0.451				PRPF8	41	8.45	8.46	7.82	10.53	0.31	3.66	-1.54	4.22	1.24
	WDR37	89.38			UBAP2L	0.56				AIMP1	0.387				M6PR	0.452				BICD2	41	6.23	6.24	5.68	7.06	0.31	4.89	-1.47	1.77	1.24
	BICD2	94.49			OTUD3	0.56				NSUN2	0.387				KDM4A	0.453				PCMTD2	41	6.46	6.47	5.07	7.37	0.31	4.76	-2.61	1.88	1.24
	UBAP2L	96.08			KDM4A	0.56				EFTUD2	0.388				OTUD3	0.454				RPRD2	41	5.75	5.76	4.99	6.34	0.31	5.34	-1.7	1.5	1.24
	DNAJC14	96.39			KPNA6	0.56				OTUD3	0.388				EXOC2	0.455				GTF2I	41	7.49	7.5	6.9	9.79	0.31	4.13	-1.5	4.94	1.24
	NSRP1	96.59			AIMP1	0.56				UBAP2L	0.39				DBNL	0.456				RNF135	41	6	6.02	4.89	6.91	0.31	5.13	-2.16	1.87	1.24
	IPO5	97.4			WDR37	0.56				KDM4A	0.39				ANKRD11	0.457				CCT5	41	6.59	6.6	5.78	7.82	0.31	4.76	-1.75	2.35	1.24
	FAM32A	102.67			FAM32A	0.56				FAM32A	0.395				WDR37	0.457				HNRNPM	41	8.16	8.17	7.59	11.06	0.31	3.81	-1.48	7.48	1.24
	OTUD3	103.03			RNF40	0.56				TXNRD1	0.399				CCT3	0.458				DNAJC8	41	6.01	6.02	4.85	6.77	0.31	5.13	-2.23	1.7	1.24
	AIMP1	105.29			IK	0.56				RNF40	0.4				JPT2	0.459				AIMP1	41	5.65	5.66	4.98	6.94	0.31	5.47	-1.58	2.45	1.24
	KDM4A	105.94			ANKFY1	0.56				CMTM6	0.4				WIPF2	0.46				NUP85	41	5.16	5.17	4.5	5.9	0.31	6.07	-1.57	1.67	1.24
	DDX1	106.27			TXNRD1	0.56				DYNC1I2	0.402				YY1	0.461				HNRNPR	41	7.15	7.16	6.49	7.91	0.32	4.43	-1.58	1.69	1.25
	CMTM6	109.22			HNRNPU	0.57				HP1BP3	0.404				TXNRD1	0.462				GLYR1	41	6.89	6.9	6.44	7.64	0.32	4.59	-1.36	1.68	1.25
	TXNRD1	110.29			WIPF2	0.57				WIPF2	0.405				NSRP1	0.463				TNPO2	41	6.18	6.2	5.42	7.48	0.32	5.1	-1.7	2.46	1.24
	CCT3	111.43			HP1BP3	0.57				ANKFY1	0.405				KPNA6	0.464				UBTF	41	6.57	6.58	5.4	7.21	0.32	4.79	-2.25	1.57	1.24
	UBTF	112.82			CMTM6	0.57				IK	0.405				EIF2S2	0.465				CCT3	41	7	7.01	5.26	7.75	0.32	4.64	-3.32	1.69	1.25
	QRICH1	113.4			CCT3	0.57				HNRNPU	0.407				ANKFY1	0.466				SIN3A	41	5.76	5.78	4.85	6.38	0.32	5.46	-1.88	1.54	1.24
	EXOC2	113.7			BAZ1B	0.57				CCT3	0.409				LSM14A	0.467				EIF2B5	41	5.64	5.65	4.85	6.41	0.32	5.59	-1.73	1.7	1.25
	ANKFY1	116.12			DYNC1I2	0.57				JPT2	0.41				EP300	0.468				OTUD3	41	5.9	5.91	5.19	6.84	0.32	5.49	-1.63	1.92	1.25
	WIPF2	116.32			LSM14A	0.57				EXOC2	0.41				MARF1	0.468				RALA	41	5.3	5.32	4.72	6.36	0.32	6.06	-1.5	2.08	1.25
	JPT2	117.29			JPT2	0.57				MAPK14	0.411				HSPA8	0.469				NSRP1	41	5.34	5.36	4.62	6.43	0.32	5.89	-1.65	2.13	1.24
	DYNC1I2	117.82			EXOC2	0.57				NPEPPS	0.411				BAZ1B	0.47				DYNC1I2	41	6.56	6.57	5.59	7.43	0.33	4.95	-1.96	1.83	1.25
	RTCB	121.81			DDX1	0.57				DDX1	0.413				SMARCC2	0.471				MAPK14	41	6.64	6.65	6.1	7.55	0.33	5	-1.45	1.88	1.26
	BAZ1B	121.87			NPEPPS	0.57				BAZ1B	0.413				CHD4	0.472				EXOC2	41	6.27	6.28	5.56	7.36	0.33	5.25	-1.64	2.13	1.26
	TRRAP	122.4			MAPK14	0.57				LSM14A	0.413				SRSF4	0.473				TXNRD1	41	6.42	6.43	5.59	7.21	0.33	5.11	-1.78	1.74	1.26
	LSM14A	123.32			SRSF4	0.57				CCNI	0.414				HP1BP3	0.474				KDM4A	41	6.24	6.25	5.59	7.01	0.33	5.33	-1.57	1.71	1.26
	HP1BP3	123.79			YTHDC1	0.58				GNAI3	0.421				AIMP1	0.475				POLDIP3	41	6.73	6.74	6.06	8.03	0.33	4.87	-1.58	2.47	1.26
	ANKRD11	124.53			GNAI3	0.58				SRSF4	0.421				HNRNPL	0.476				PAFAH1B1	41	7.33	7.34	6.33	8.59	0.33	4.47	-1.99	2.4	1.26
	NPEPPS	124.53			CCNI	0.58				IST1	0.422				IPO5	0.477				IST1	41	6.87	6.88	5.91	7.74	0.33	4.81	-1.95	1.83	1.26
	DBNL	124.69			IST1	0.58				HSPA8	0.422				EIF3H	0.478				PDCD6IP	41	7.47	7.49	5.43	8.58	0.33	4.47	-4.11	2.15	1.26
	MAPK14	125.59			UBTF	0.58				RTCB	0.423				NPEPPS	0.479				FAM32A	41	6.09	6.1	5.05	6.94	0.33	5.35	-2.06	1.81	1.25
	IST1	125.97			CAPRIN1	0.58				RALA	0.424				CAPRIN1	0.48				VPS4B	41	6.38	6.39	5.46	7.99	0.33	5.11	-1.89	3.06	1.25
	CCNI	127.64			TRRAP	0.58				UBTF	0.425				DDX1	0.48				TMEM248	41	5.94	5.96	5.25	7.08	0.33	5.61	-1.62	2.2	1.26
	HSPA8	128.16			HSPA8	0.58				YTHDC1	0.425				YTHDC1	0.481				CCNI	41	7.85	7.86	7.15	9.04	0.34	4.36	-1.63	2.28	1.27
	RALA	129.07			WAC	0.58				TRRAP	0.427				IST1	0.482				CHD4	41	7.34	7.35	6.37	8.26	0.34	4.57	-1.95	1.9	1.26
	DCAF5	129.5			RTCB	0.58				ANKRD11	0.428				POLDIP3	0.483				DBNL	41	7	7.01	6.18	7.62	0.34	4.83	-1.76	1.54	1.26
	CHD4	130.32			EP300	0.58				CAPRIN1	0.43				CCNI	0.484				ANKRD11	41	7.13	7.14	6.39	8.33	0.34	4.81	-1.67	2.29	1.27
	PAFAH1B1	132.05			ANKRD11	0.58				EP300	0.43				RACK1	0.485				DCAF1	41	5.81	5.82	5.03	6.34	0.34	5.88	-1.71	1.45	1.27
	POLDIP3	132.06			DBNL	0.58				WAC	0.431				DYNC1I2	0.486				JPT2	41	6	6.01	4.85	6.82	0.34	5.71	-2.22	1.77	1.27
	EP300	132.36			RALA	0.59				DBNL	0.432				PAFAH1B1	0.487				PSMD13	41	5.9	5.92	5.13	6.73	0.34	5.69	-1.71	1.77	1.26
	BRD2	132.51			PAFAH1B1	0.59				CHD4	0.434				HNRNPU	0.488				NPEPPS	41	6.11	6.13	5.14	7.1	0.34	5.61	-1.97	1.99	1.27
	SRSF4	133.24			CHD4	0.59				PAFAH1B1	0.436				WAC	0.489				HSPA8	41	10.09	10.1	8.77	11.24	0.35	3.51	-2.5	2.22	1.28
	GNAI3	133.27			POLDIP3	0.59				POLDIP3	0.438				CMTM6	0.49				PTPN11	41	7.06	7.08	6.13	8.09	0.35	4.88	-1.91	2.04	1.27
	CAPRIN1	133.94			EIF3H	0.59				RACK1	0.439				SERINC3	0.491				BAZ1B	41	6.87	6.89	6	7.69	0.35	5.09	-1.83	1.76	1.27
	RNF135	134.51			RACK1	0.59				EIF3H	0.439				RPS17	0.492				TRRAP	41	6.44	6.45	5.43	7.2	0.35	5.49	-2	1.69	1.28
	YTHDC1	138.14			HNRNPL	0.59				SERINC3	0.443				RALA	0.493				DNAJC14	41	5.65	5.66	5.04	6.39	0.35	6.2	-1.53	1.67	1.28
	RACK1	140.16			BRD2	0.59				HNRNPL	0.445				MAPK14	0.494				ANKFY1	41	6.35	6.36	5.49	7	0.35	5.51	-1.81	1.57	1.27
	WAC	140.26			ETF1	0.59				PSMD13	0.445				GNAI3	0.495				KHDRBS1	41	6.88	6.89	6.09	8.66	0.35	5.12	-1.72	3.43	1.28
	PSMD13	140.6			PSMD13	0.59				PTPN11	0.445				RTCB	0.496				RACK1	41	9.73	9.74	8.67	10.83	0.36	3.75	-2.09	2.14	1.29
	SMARCC2	140.85			PTPN11	0.59				BRD2	0.447				PSMD13	0.497				GNAI3	41	6.61	6.62	5.77	7.86	0.36	5.49	-1.78	2.38	1.29
	EIF3H	141.61			SERINC3	0.6				RNF135	0.448				PDCD6IP	0.498				UBAP2L	41	6.69	6.71	5.72	7.74	0.36	5.39	-1.96	2.07	1.28
	SUPT6H	141.84			SMARCC2	0.6				RPS17	0.448				PTPN11	0.499				WIPF2	41	5.87	5.89	5.08	6.52	0.36	6.05	-1.73	1.57	1.28
	HNRNPL	142.48			RPS17	0.6				ETF1	0.448				CDV3	0.5				LSM14A	41	6.76	6.78	4.85	7.59	0.36	5.38	-3.75	1.78	1.29
	PTPN11	143.44			CDV3	0.6				SMARCC2	0.452				ETF1	0.501				CAPRIN1	41	7.78	7.79	6.26	8.62	0.37	4.76	-2.86	1.79	1.29
	TMEM248	145.55			RNF135	0.6				CDV3	0.452				RNF135	0.502				SMARCC2	41	6.89	6.91	5.93	7.97	0.37	5.41	-1.95	2.12	1.3
	PDCD6IP	145.57			TMEM248	0.61				TMEM248	0.454				PTK2	0.503				PTK2	41	6.2	6.22	5.43	7.03	0.37	5.88	-1.71	1.77	1.29
	SERINC3	145.85			QRICH1	0.61				ATF4	0.464				KPNB1	0.504				RPS17	41	9.09	9.1	8.08	10.18	0.38	4.15	-2.01	2.13	1.3
	CCT5	146.34			PDCD6IP	0.61				QRICH1	0.465				TRA2B	0.505				VCP	41	8.5	8.51	7.79	10.39	0.38	4.42	-1.64	3.7	1.3
	RPS17	147.43			C23H6orf62	0.61				C23H6orf62	0.466				TMEM248	0.506				BRD2	41	7.88	7.9	5.85	8.78	0.38	4.8	-4.09	1.87	1.3
	VPS4B	148.95			TRA2B	0.61				SWAP70	0.466				ATF4	0.507				C23H6orf62	41	7.69	7.7	7.03	9.2	0.38	4.97	-1.58	2.85	1.3
	ETF1	149.65			ATF4	0.62				PDCD6IP	0.466				C23H6orf62	0.508				UBE2D3	41	7.92	7.94	6.35	9.43	0.38	4.81	-2.97	2.85	1.3
	PRPF8	151			SWAP70	0.62				PTK2	0.471				QRICH1	0.509				EP300	41	6.93	6.94	5.43	7.66	0.38	5.41	-2.81	1.66	1.3
	USP7	152.57			VPS4B	0.62				TRA2B	0.474				DDX31	0.51				WAC	41	7.33	7.34	6.68	8.51	0.38	5.22	-1.57	2.27	1.3
	CDV3	153.8			PTK2	0.62				CCT5	0.475				LARP1	0.511				LARP1	41	7.6	7.62	5.85	8.86	0.38	4.95	-3.37	2.39	1.3
	GTF2I	153.94			KHDRBS1	0.62				KHDRBS1	0.477				KHDRBS1	0.512				ETF1	41	6.89	6.91	6.15	8.07	0.38	5.52	-1.67	2.27	1.3
	PTK2	154.2			CCT5	0.62				VPS4B	0.478				SWAP70	0.513				SERINC3	41	6.67	6.69	5.43	7.76	0.38	5.68	-2.35	2.13	1.3
	KHDRBS1	155.26			KPNB1	0.62				KPNB1	0.479				G3BP1	0.514				HNRNPL	41	7.6	7.61	6.26	8.34	0.39	5.14	-2.52	1.67	1.31
	C23H6orf62	156.23			DCAF5	0.62				DCAF5	0.483				VPS4B	0.516				HP1BP3	41	7.01	7.02	6.34	8.1	0.39	5.49	-1.59	2.12	1.31
	ATF4	158.12			DDX31	0.63				ENSA	0.484				UBE2D3	0.517				CDV3	41	7.67	7.68	6.76	8.7	0.39	5.12	-1.87	2.05	1.31
	SWAP70	159.21			ENSA	0.63				LARP1	0.487				EIF3E	0.518				SWAP70	41	7.14	7.16	6.38	8.36	0.39	5.41	-1.7	2.33	1.31
	HNRNPM	161.06			G3BP1	0.63				DDX31	0.49				RBM39	0.519				SEC16A	41	7.16	7.17	5.85	8.38	0.39	5.42	-2.47	2.33	1.31
	LARP1	161.68			LARP1	0.63				UBE2D3	0.49				DCAF5	0.52				UBE2H	41	7.5	7.52	6.67	9.62	0.39	5.21	-1.78	4.35	1.31
	TRA2B	162.3			UBE2D3	0.63				GDI2	0.493				CCT5	0.521				EIF3H	41	6.86	6.88	5.72	8.34	0.39	5.65	-2.19	2.8	1.31
	KPNB1	162.35			CSNK1A1	0.63				G3BP1	0.494				GDI2	0.522				SRSF4	41	7.46	7.48	6.32	8.14	0.4	5.4	-2.21	1.6	1.32
	DDX31	164.7			GDI2	0.63				CSNK1A1	0.498				CSNK1A1	0.524				ATF4	41	7.88	7.9	7.12	9.19	0.4	5.01	-1.7	2.47	1.32
	UBE2D3	164.71			EIF3E	0.64				EIF3E	0.506				ENSA	0.525				ENSA	41	6.7	6.72	6.02	7.84	0.4	5.94	-1.61	2.2	1.32
	ENSA	168.21			PRPF8	0.64				PRPF8	0.507				PCMTD1	0.526				YWHAQ	41	7.24	7.26	6.07	8.39	0.4	5.54	-2.26	2.21	1.32
	VCP	171.87			RBM39	0.65				PCMTD1	0.52				PRPF8	0.527				DDX31	41	6.86	6.88	5.43	7.99	0.4	5.75	-2.69	2.18	1.32
	G3BP1	172.14			PCMTD1	0.65				RBM39	0.521				RAB14	0.529				KPNB1	41	7.24	7.26	5.43	7.98	0.4	5.52	-3.5	1.66	1.32
	GDI2	173.12			RAB14	0.66				RAB14	0.521				GTF2I	0.53				NACA	41	7.84	7.85	6.94	10.08	0.4	5.08	-1.87	4.75	1.32
	EIF3E	173.81			GTF2I	0.66				GTF2I	0.527				SUPT6H	0.531				TMED10	41	8.49	8.51	7.41	10.06	0.41	4.79	-2.12	2.98	1.33
	CSNK1A1	174.1			SUPT6H	0.66				SUPT6H	0.531				USP7	0.533				RAB14	41	7.51	7.52	6.87	9	0.41	5.49	-1.55	2.83	1.33
	PCMTD1	175.7			VCP	0.67				VCP	0.533				UBE2H	0.534				YTHDC1	41	6.9	6.92	6.02	7.86	0.41	5.93	-1.85	1.94	1.33
	RAB14	175.99			USP7	0.67				USP7	0.543				VCP	0.535				EIF4H	41	8.07	8.1	5.43	8.94	0.41	5.04	-6.22	1.82	1.33
	UBE2H	177.14			UBE2H	0.67				YWHAQ	0.543				EPRS1	0.537				EPRS1	41	7.31	7.33	6.63	8.91	0.42	5.76	-1.6	3.03	1.34
	RBM39	177.4			EPRS1	0.67				NACA	0.545				NACA	0.538				HSP90AA1	41	9.57	9.59	6.96	11.16	0.42	4.39	-6.09	3.01	1.34
	NACA	178.94			NACA	0.67				SARS1	0.546				YWHAQ	0.54				SARS1	41	7.28	7.29	6.51	8.55	0.43	5.87	-1.7	2.42	1.35
	SEC16A	179.78			YWHAQ	0.67				UBE2H	0.547				SARS1	0.541				GDI2	41	7.81	7.83	6.83	8.75	0.44	5.6	-1.98	1.92	1.36
	YWHAQ	179.96			SARS1	0.68				EPRS1	0.547				SEC16A	0.542				PCMTD1	41	7.69	7.71	6.59	9.21	0.44	5.65	-2.15	2.87	1.35
	EPRS1	181.75			SEC16A	0.68				SEC16A	0.549				HNRNPM	0.544				SMARCA2	41	7.49	7.51	6.31	8.35	0.44	5.91	-2.26	1.81	1.36
	SARS1	183			EIF4H	0.69				HNRNPM	0.573				EIF4H	0.545				TRA2B	41	7.05	7.06	6.17	7.95	0.44	6.16	-1.84	1.87	1.35
	EIF4H	184.2			HNRNPM	0.69				EIF4H	0.574				PRKAR1A	0.547				CSNK1A1	41	8.01	8.02	7.25	9.25	0.45	5.61	-1.69	2.36	1.37
	TMED10	186.4			PRKAR1A	0.7				SMARCA2	0.574				SMARCA2	0.549				EIF3E	41	7.94	7.96	6.17	9.25	0.45	5.67	-3.42	2.48	1.37
	SMARCA2	188			SMARCA2	0.7				PRKAR1A	0.578				TMED10	0.55				YWHAE	41	8.54	8.56	7.64	10.59	0.47	5.46	-1.87	4.14	1.38
	PRKAR1A	189			TMED10	0.72				TMED10	0.599				YWHAE	0.552				DDX17	41	9.45	9.48	8.45	12.57	0.47	4.94	-2.01	8.64	1.38
	HSP90AA1	189.66			YWHAE	0.72				YWHAE	0.602				CLTC	0.554				G3BP1	41	7.39	7.41	6.54	8.38	0.48	6.51	-1.81	1.99	1.4
	YWHAE	190.5			CLTC	0.73				CLTC	0.617				HSP90AA1	0.556				PRKAR1A	41	7.94	7.96	6.85	8.88	0.48	6.03	-2.14	1.91	1.39
	CLTC	193.48			HSP90AA1	0.74				HSP90AA1	0.627				RPS18	0.557				TPT1	41	11.44	11.46	8.37	12.58	0.49	4.26	-8.36	2.21	1.4
	DDX17	195.23			RPS18	0.74				RPS18	0.632				RPLP0	0.56				RPLP1	41	10.01	10.04	7.66	11.44	0.49	4.84	-5.12	2.69	1.4
	RPS18	195.24			RPLP0	0.77				RPLP0	0.658				EEF2	0.562				EEF2	41	10.39	10.41	8.49	12.07	0.5	4.82	-3.73	3.21	1.42
	EEF2	196			EEF2	0.77				EEF2	0.662				DDX17	0.564				RPS5	41	8.85	8.87	7.23	10.11	0.5	5.62	-3.06	2.4	1.41
	RPLP0	196.24			DDX17	0.78				DDX17	0.68				RPS5	0.566				RBM39	41	8.23	8.25	7.24	9.18	0.51	6.14	-1.97	1.93	1.42
	RPS5	197.25			RPS5	0.79				RPS5	0.684				TPT1	0.568				CLTC	41	8.72	8.74	7.55	10.11	0.52	5.98	-2.25	2.62	1.44
	TPT1	197.74			TPT1	0.79				TPT1	0.691				RPLP1	0.571				RPLP0	41	9.63	9.65	8.16	10.61	0.53	5.52	-2.76	1.98	1.45
	RPLP1	198.23			RPLP1	0.81				RPLP1	0.708									RPS18	41	8.97	9	7.38	10.09	0.53	5.84	-3.01	2.17	1.44
[truncated: 151 more columns]
