# Supplementary material for: Identification and validation of novel reference genes for bovine respiratory and lymphoid tissues using public transcriptomes and BRSV challenge model
Source: PLoS One. 2026 Jul 21;21(7):e0352137. doi: 10.1371/journal.pone.0352137 (PMC13387523; doi:10.1371/journal.pone.0352137)
Supplement: S4 Table — Results of quantity and quality assessment of RNA extracted from tissues of healthy and BRSV-infected calves. If N/A is present, there was insufficient volume to obtain nanodrop-quality values. (XLSX) [file pone.0352137.s004.xlsx]

## Sheet: S4 QC
	Tissue Type	Extraction	Qubit Quantity	Nanodrop Quantity	Nanodrop 260/280	Nanodrop 260/230
Calf ID
1
Infected	Abn_Cd_Lg		236	322.6	2.06667	2.08667
	Norm_Cr_Lg		274	441.633	2.02	1.8
	Bone_Marrow		119	133.9	2.085	2.105
	Bronchus		62.2	N/A	N/A	N/A
	M_LN		960	N/A	N/A	N/A
	T_LN		680	918	2.11667	2.14333
	Nasal		82	N/A	N/A	N/A
	Spleen		340	456.067	1.98667	2.11333
	Thymus		149	264.733	2.06	1.33667
	Trachea		77.2	91.63	2.1	1.325
3
Infected	Abn_Cd_Lg		200	349.5	2.00333	1.59
	Norm_Cr_Lg		274	380.7	2.06	1.16333
	Bone_Marrow		114.5	N/A	N/A	N/A
	Bronchus		62.8	76.885	2.12	1.01
	M_LN		1040	1420.67	2.1	1.29333
	T_LN		566	N/A	N/A	N/A
	Nasal		119	N/A	N/A	N/A
	Spleen		206	252.067	2.12667	0.896667
	Thymus		362	492.567	2	1.95667
	Trachea		152	N/A	N/A	N/A
6
Infected	Abn_Cd_Lg		248	N/A	N/A	N/A
	Norm_Cr_Lg		412	397.7	2.04333	2.10667
	Bone_Marrow		581	N/A	N/A	N/A
	Bronchus		76.2	N/A	N/A	N/A
	M_LN		574	814.433	2.10333	2.15667
	T_LN		866	1094.33	2.1	1.97667
	Nasal		81.6	N/A	N/A	N/A
	Spleen		242	340.367	2.05	2.8
	Thymus		200	335.833	2.05667	2.16
	Trachea		68.8	N/A	N/A	N/A
8
Infected	Abn_Cd_Lg		406	526.5	1.98333	0.923333
	Norm_Cr_Lg		264	389.767	2.05	2.03667
	Bone_Marrow		846	N/A	N/A	N/A
	Bronchus		218	321.5	2.05	1.995
	M_LN		702	965.7	2.10333	2.15
	T_LN		1100	1306	2.09333	2.06333
	Nasal		94.5	N/A	N/A	N/A
	Spleen		350	304.133	2.05333	1.53333
	Thymus		130	212.1	2.04667	1.99
	Trachea		81.1	N/A	N/A	N/A
9
Infected	Abn_Cd_Lg		482	666.6	2.11	2.19
	Norm_Cr_Lg		276	420.567	2.02	1.82
	Bone_Marrow		280	Not performed
	Bronchus		62.8	79.07	2.1	1.1
	M_LN		1100	1813.33	2.04	1.67667
	T_LN		768	998.633	2.09333	1.82
	Nasal		54.8	84.575	2.1	1.615
	Spleen		492	528.367	2.11	2.07
	Thymus		148	354.733	1.96667	0.966667
	Trachea		216	N/A	N/A	N/A
11
Infected	Abn_Cd_Lg		356	486.967	2	2.06333
	Norm_Cr_Lg		169	243.7	2.10667	0.476667
	Bone_Marrow		322	N/A	N/A	N/A
	Bronchus		151	166	2.105	1.33
	M_LN		208	304.4	2.07333	2.1
	T_LN		838	1141.33	2.10667	1.54333
	Nasal		68.6	N/A	N/A	N/A
	Spleen		594	820.367	2.10333	2.13333
	Thymus		454	706.8	2.07	2.13333
	Trachea		120.5	N/A	N/A	N/A
12
Infected	Abn_Cd_Lg		432	523.367	1.97	2.02
	Norm_Cr_Lg		362	603.133	2.02333	1.63667
	Bone_Marrow		395	N/A	N/A	N/A
	Bronchus		124	205.15	2.105	0.46
	M_LN		100	251.1	2.03	1.26
	T_LN		746	1127.67	2.09	1.55667
	Nasal		107.5	N/A	N/A	N/A
	Spleen		454	608.667	1.95	2.01333
	Thymus		189	430.5	1.99667	1.63
	Trachea		67.2	76.865	2.12	1.775
83
Healthy	Cr_Lg		226	247.6	2.08	1.905
	Cd_Lg		28	119.8	2.00667	0.29
	Bone_Marrow		140	63.96	2.13667	0.553333
	Bronchus		69.35	76.655	2.08	0.605
	M_LN		775	653.2	2.1	1.63
	T_LN		338	352.567	2.03333	0.776667
	Nasal		82.6	59.3733	2.13333	0.393333
	Spleen		184	441.233	1.95	0.98
	Thymus		393	463.75	2.01	2.04
	Trachea		76.3	97.615	2.115	1.965
84
Healthy	Cr_Lg		227	197.6	2.12667	2.01667
	Cd_Lg		538	428.5	2.06667	1.83333
	Bone_Marrow		94.8	71.3633	2.12333	1.29
	Bronchus		82.9	152.767	2.15	1.39
	M_LN		635	541.267	1.98667	1.53667
	T_LN		109	77.32	2.12	0.403333
	Nasal		70	88.895	2.11	0.97
	Spleen		565	394.867	2.05333	1.91
	Thymus		81.6	105	2.07	0.515
	Trachea		241	48.7833	2.1	0.726667
	LPS Stimulated Neutrophils		102	98	1.42	2.45
